# Supplementary material for: Helitron distribution in Brassicaceae and whole Genome Helitron density as a character for distinguishing plant species
Source: BMC Bioinformatics. 2019 Jun 24;20:354. doi: 10.1186/s12859-019-2945-8 (PMC6591975; doi:10.1186/s12859-019-2945-8)
Supplement: Supplementary file 2 — Table S1. EAHelitron uniquely predicted Helitrons and polymorphisms loci. Table S2. All Helitron LOCs and nearest TAIR ID of 18 Ath ecotypes with phenotypes. Table S3. False positive rate of Helitron programs (100 random sequences). Table S5. RepHel percent of Helitrons in Brassicaceae. Table S6. Six Brassicaceae genomes Helitron 3’ end upstream 1 kbp sequences homology rate. Table S7. Brassicaceae gene density correlation of Helitron density (window = 1 Mb, step = 500 kb). Table S10. TAIR10 predict Helitron inserted into intron or UTR genes. Table S11. The 216 single rules associated with Flowering-Time types. (XLSX 139 kb) [file 12859_2019_2945_MOESM2_ESM.xlsx]

## Sheet: Table S1
Table S1 EAHelitron uniquely predicted Helitrons and polymorphisms Loci
EAHelitron	HelitronScanner	HelSearch	166 EAHelitron uniquely preducted helitrons	EA ID	Loci ID	Nearest Gene ID
1_701377+	1_18729+	1_1161225+	1_701377+	1H1	LOC004	AT1G03030
1_1161225+	1_169158+	1_3414839+	1_10159853+	1H12	NA	NA
1_3414839+	1_243334+	1_4967016+	1_11722435+	1H18	NA	NA
1_4967016+	1_1160709+	1_5863511+	1_12264847+	1H22	LOC036	AT1G33810
1_7037289+	1_1371355+	1_8170350+	1_12458253+	1H24	LOC039	AT1G34210
1_7284081+	1_1706438+	1_8190558+	1_12518587+	1H25	NA	NA
1_8190558+	1_2894326+	1_8236999+	1_12527641+	1H26	LOC041	AT1G34510
1_8236999+	1_3414839+	1_8539762+	1_13438463+	1H33	NA	NA
1_8539762+	1_4345289+	1_9062519+	1_13583578+	1H34	NA	NA
1_9062519+	1_5786421+	1_9370477+	1_14477233+	1H37	NA	NA
1_9818273+	1_5863511+	1_9818273+	1_16419803+	1H40	NA	NA
1_10159853+	1_5891471+	1_9863301+	1_17110624+	1H48	NA	NA
1_10529668+	1_6075494+	1_10037405+	1_17514987+	1H49	NA	NA
1_10580140+	1_6326965+	1_10222371+	1_18769111+	1H53	NA	NA
1_10598314+	1_7037289+	1_10301013+	1_19695871+	1H59	NA	NA
1_11701726+	1_7284081+	1_10309396+	1_21336526+	1H67	NA	NA
1_11708831+	1_7442609+	1_10529668+	1_22829272+	1H71	NA	NA
1_11722435+	1_8539762+	1_10580140+	1_23271829+	1H74	LOC106	AT1G62850
1_11982081+	1_9062519+	1_10595449+	1_25554514-	tr1H6	LOC112	AT1G68170
1_12098016+	1_9818273+	1_10598314+	1_23770678-	tr1H8	NA	AT1G64060
1_12240909+	1_9837580+	1_11701726+	1_19993682-	tr1H22	LOC089	AT1G53580
1_12264847+	1_9863301+	1_11982081+	1_19234717-	tr1H26	NA	NA
1_12365991+	1_10068127+	1_11988409+	1_19172061-	tr1H27	NA	NA
1_12458253+	1_10161834+	1_12240909+	1_16997492-	tr1H31	NA	NA
1_12518587+	1_10222371+	1_12338510+	1_16534653-	tr1H33	NA	NA
1_12527641+	1_10580140+	1_12365991+	1_16343084-	tr1H35	NA	NA
1_12619523+	1_10595449+	1_12619523+	1_15888771-	tr1H36	NA	NA
1_12636691+	1_10598314+	1_12636691+	1_14012813-	tr1H40	NA	NA
1_13060895+	1_10931471+	1_12638201+	1_13811846-	tr1H41	NA	NA
1_13386480+	1_11174807+	1_12810209+	1_13346693-	tr1H45	NA	NA
1_13389022+	1_11701726+	1_13060895+	1_13160808-	tr1H47	NA	NA
1_13409316+	1_11708831+	1_13216175+	1_13015852-	tr1H49	NA	NA
1_13438463+	1_11806699+	1_13389022+	1_12158785-	tr1H55	NA	AT1G33520
1_13583578+	1_11988409+	1_13409316+	1_9136656-	tr1H64	NA	NA
1_13808607+	1_12098016+	1_13808607+	1_4126116-	tr1H72	NA	AT1G12160
1_13870443+	1_12240909+	1_15673788+	1_3771043-	tr1H73	NA	NA
1_14477233+	1_12526066+	1_15941177+	1_3023484-	tr1H75	NA	NA
1_16077414+	1_12619523+	1_16077414+	2_238124+	2H1	LOC233	AT2G41745
1_16327302+	1_12636324+	1_16098044+	2_511338+	2H4	NA	NA
1_16419803+	1_12636691+	1_16262552+	2_1089966+	2H5	NA	NA
1_16546932+	1_13060895+	1_16546932+	2_2953537+	2H12	NA	AT2G07120
1_16701956+	1_13133025+	1_16701956+	2_4476280+	2H17	NA	NA
1_16758926+	1_13386480+	1_16758926+	2_4656358+	2H18	LOC171	AT2G11610
1_16792475+	1_13409316+	1_16792475+	2_4748761+	2H19	NA	NA
1_16804169+	1_13549711+	1_16804169+	2_5110427+	2H22	NA	AT2G12540
1_16822887+	1_13808607+	1_16822887+	2_5426374+	2H23	NA	NA
1_16826369+	1_13870443+	1_17110853+	2_5608921+	2H25	NA	NA
1_17110624+	1_14077542+	1_17111564+	2_5776751+	2H26	NA	NA
1_17514987+	1_14853929+	1_17502806+	2_6583356+	2H30	NA	NA
1_17563852+	1_15210929+	1_17563852+	2_8838950+	2H42	NA	AT2G20515
1_17606134+	1_15941177+	1_17606134+	2_12144777+	2H51	NA	NA
1_17901941+	1_16082138+	1_17901941+	2_12378648+	2H52	NA	AT2G28840
1_18769111+	1_16262274+	1_18321399+	2_12882809+	2H53	LOC221	AT2G30200
1_18790847+	1_16327302+	1_18543246+	2_16540580+	2H58	NA	NA
1_18792863+	1_16758926+	1_18790847+	2_19221188+	2H59	LOC235	AT2G46770
1_19064591+	1_16804169+	1_19086842+	2_19268599-	tr2H2	LOC236	AT2G46890
1_19086842+	1_16807954+	1_19249361+	2_16746052-	tr2H6	NA	AT2G40100
1_19249361+	1_16822887+	1_19260104+	2_15371099-	tr2H7	LOC228	AT2G36680
1_19695871+	1_16826369+	1_19265322+	2_12876675-	tr2H10	NA	NA
1_19718493+	1_17111564+	1_19292780+	2_12348721-	tr2H11	NA	NA
1_19736583+	1_17313103+	1_19614664+	2_12206799-	tr2H12	NA	NA
1_19769572+	1_17563852+	1_19718493+	2_10120196-	tr2H18	NA	NA
1_20514572+	1_17606134+	1_19736583+	2_9393710-	tr2H23	LOC204	AT2G22100
1_20626081+	1_17645767+	1_19769572+	2_7177591-	tr2H28	NA	NA
1_20704574+	1_17901941+	1_19945390+	2_5408038-	tr2H38	NA	NA
1_21261030+	1_18008846+	1_20626081+	2_4941501-	tr2H41	NA	NA
1_21336526+	1_18287617+	1_20704574+	2_4256364-	tr2H45	LOC165	AT2G10820
1_21918983+	1_18321399+	1_20974300+	2_2514662-	tr2H52	NA	NA
1_22192551+	1_18790847+	1_21261030+	2_2338949-	tr2H55	NA	AT2G06010
1_22452004+	1_18792863+	1_21918983+	2_2117338-	tr2H57	NA	NA
1_22829272+	1_19064591+	1_22192551+	3_9912092+	3H12	NA	AT3G26900
1_23175204+	1_19086842+	1_23173886+	3_11347648+	3H23	NA	AT3G42255
1_23215518+	1_19292780+	1_23175204+	3_11539468+	3H24	NA	NA
1_23271829+	1_19666675+	1_23646192+	3_12809609+	3H26	NA	NA
1_24719037+	1_19718493+	1_24187695+	3_15009076+	3H31	NA	NA
1_27241274+	1_19736583+	1_24195163+	3_15886925+	3H36	NA	NA
1_29079012+	1_19769572+	1_24519940+	3_16107551+	3H37	NA	NA
1_30253143-	1_20514572+	1_24719037+	3_19358578+	3H51	NA	NA
1_30250979-	1_20626081+	1_27241274+	3_23279026+	3H58	NA	NA
1_29774262-	1_20704574+	1_29079012+	3_20485621-	tr3H4	NA	NA
1_28310925-	1_20974300+	1_30103486+	3_19536489-	tr3H7	LOC315	AT3G52710
1_25962466-	1_21261030+	1_499374-	3_18810790-	tr3H8	NA	NA
1_25554514-	1_21699134+	1_696475-	3_18172275-	tr3H9	NA	NA
1_23925218-	1_21918983+	1_1194312-	3_18146523-	tr3H10	NA	NA
1_23770678-	1_22054295+	1_2233821-	3_17068737-	tr3H16	LOC307	AT3G46387
1_23553792-	1_22192551+	1_2472900-	3_16607081-	tr3H20	LOC295	AT3G44428
1_22991933-	1_22452004+	1_2587833-	3_16185373-	tr3H22	NA	NA
1_22620591-	1_22983553+	1_3059803-	3_16129743-	tr3H23	NA	NA
1_21824452-	1_23175204+	1_3064952-	3_15946080-	tr3H24	NA	NA
1_21739077-	1_23215518+	1_3497753-	3_15827720-	tr3H28	NA	NA
1_21615298-	1_24534427+	1_5657945-	3_15735934-	tr3H29	NA	NA
1_21428160-	1_24646063+	1_5798739-	3_15653882-	tr3H30	NA	NA
1_21387999-	1_24719037+	1_6233937-	3_15007449-	tr3H33	LOC285	AT3G42940
1_21103356-	1_25780236+	1_7968439-	3_13376822-	tr3H37	NA	NA
1_20508838-	1_25951056+	1_7978460-	3_12472078-	tr3H41	NA	NA
1_20205355-	1_26307504+	1_8289505-	3_12356847-	tr3H43	LOC276	AT3G30727
1_20172062-	1_26330692+	1_8374553-	3_11592613-	tr3H44	NA	NA
1_20166672-	1_26473706+	1_8622757-	3_11435151-	tr3H49	NA	NA
1_19993682-	1_27241274+	1_9805516-	3_11200455-	tr3H51	NA	NA
1_19780301-	1_27331106+	1_9865345-	3_10998959-	tr3H53	NA	NA
1_19465091-	1_27507296+	1_10021415-	3_10788940-	tr3H54	LOC264	AT3G28730
1_19327238-	1_27599229+	1_11351515-	3_10758003-	tr3H55	LOC263	AT3G28690
1_19234717-	1_27660670+	1_11407760-	3_10200645-	tr3H58	NA	NA
1_19172061-	1_28162321+	1_11617493-	3_9839224-	tr3H61	NA	NA
1_17551189-	1_29079012+	1_11669358-	3_7224129-	tr3H66	LOC248	AT3G20650
1_17332442-	1_29244684+	1_11782513-	3_3575884-	tr3H73	NA	AT3G11402
1_16998397-	1_30133469+	1_11803545-	3_1189881-	tr3H75	NA	AT3G04470
1_16997492-	1_30280036+	1_11805788-	4_2987912+	4H9	NA	NA
1_16858633-	1_30397132+	1_12136633-	4_3359233+	4H10	LOC343	AT4G06535
1_16534653-	2_241923+	1_12183406-	4_4590243+	4H17	NA	NA
1_16400450-	2_502059+	1_12853938-	4_4623088+	4H18	NA	AT4G07810
1_16343084-	2_544164+	1_12873639-	4_5606167+	4H23	NA	NA
1_15888771-	2_830777+	1_12875877-	4_6045995+	4H25	LOC362	AT4G09565
1_14308765-	2_1242973+	1_12992997-	4_6671318+	4H30	LOC365	AT4G10840
1_14296519-	2_1401333+	1_13064080-	4_6677916+	4H31	NA	NA
1_14296434-	2_1410154+	1_13406578-	4_8802736+	4H37	LOC343	AT4G06535
1_14012813-	2_1450759+	1_13473757-	4_15956724+	4H46	NA	NA
1_13811846-	2_1579372+	1_13476473-	4_18411305-	tr4H2	LOC407	AT4G39670
1_13623933-	2_1903644+	1_13497580-	4_18281308-	tr4H3	NA	NA
1_13495423-	2_2139384+	1_13623933-	4_17493780-	tr4H5	NA	AT4G37150
1_13476473-	2_2297760+	1_13810904-	4_16461301-	tr4H7	NA	AT4G34430
1_13346693-	2_2320933+	1_13881653-	4_15934219-	tr4H8	NA	AT4G33020
1_13261266-	2_2514695+	1_14033908-	4_15454084-	tr4H10	NA	AT4G31940
1_13160808-	2_2631366+	1_14197543-	4_13123870-	tr4H16	NA	NA
1_13064080-	2_2659683+	1_14210097-	4_9362991-	tr4H24	LOC383	AT4G16630
1_13015852-	2_2850693+	1_14296434-	4_5674593-	tr4H33	LOC360	AT4G08875
1_12992997-	2_2984512+	1_14296519-	4_5546720-	tr4H34	NA	NA
1_12853938-	2_3212274+	1_15007405-	4_963864-	tr4H46	LOC329	AT4G02180
1_12562230-	2_3541006+	1_16400450-	4_589632-	tr4H49	NA	NA
1_12327928-	2_3598729+	1_16716156-	4_572198-	tr4H50	NA	NA
1_12183406-	2_3721518+	1_16724237-	5_2317045+	5H2	NA	AT5G07340
1_12158785-	2_4024989+	1_16998397-	5_7710104+	5H10	NA	NA
1_12136633-	2_4025966+	1_17404788-	5_8847793+	5H15	NA	NA
1_11805788-	2_4037360+	1_17551189-	5_9933940+	5H19	NA	NA
1_11669358-	2_4048505+	1_18632140-	5_10632656+	5H24	LOC437	AT5G28626
1_11617493-	2_4148101+	1_19145626-	5_10827680+	5H26	NA	NA
1_11407760-	2_4263171+	1_19327238-	5_11348496+	5H28	LOC441	AT5G30189
1_11351515-	2_4606576+	1_19780301-	5_12307855+	5H29	NA	NA
1_10021415-	2_4654015+	1_20172062-	5_12567997+	5H30	NA	NA
1_9918454-	2_4742688+	1_20508838-	5_13393880+	5H32	LOC449	AT5G35140
1_9136656-	2_4797338+	1_21615298-	5_13654385+	5H34	NA	NA
1_8489415-	2_5038312+	1_21824452-	5_14023540+	5H37	NA	NA
1_8374553-	2_5608591+	1_23493466-	5_14215488+	5H39	NA	NA
1_8289505-	2_5748493+	1_25962466-	5_14848805+	5H42	LOC460	AT5G37442
1_6233937-	2_6102726+	1_26169396-	5_20849054+	5H62	NA	AT5G51300
1_5657945-	2_6263203+	1_28310925-	5_23054804+	5H66	NA	NA
1_5436913-	2_6374222+	1_28391092-	5_26573013+	5H74	LOC507	AT5G66580
1_4770116-	2_6411634+	1_28392948-	5_21584177-	tr5H7	LOC495	AT5G53200
1_4126116-	2_6658463+	1_29774262-	5_19018621-	tr5H11	LOC486	AT5G46871
1_3771043-	2_6664120+	1_30253143-	5_18876293-	tr5H12	NA	AT5G46530
1_3497753-	2_6683112+	2_241923+	5_15225358-	tr5H22	LOC463	AT5G38150
1_3023484-	2_6697480+	2_502059+	5_13812349-	tr5H33	NA	NA
1_2587833-	2_6901921+	2_544164+	5_13693170-	tr5H35	NA	NA
1_2233821-	2_6992942+	2_795636+	5_13498555-	tr5H38	NA	NA
1_1194312-	2_7112927+	2_926846+	5_13243756-	tr5H39	NA	NA
1_696475-	2_7179014+	2_1092286+	5_11312574-	tr5H43	NA	NA
1_499374-	2_7340941+	2_1734228+	5_10803474-	tr5H45	NA	NA
2_238124+	2_7351546+	2_1903644+	5_10562480-	tr5H46	NA	NA
2_241923+	2_7650980+	2_2320933+	5_9095144-	tr5H53	NA	NA
2_502059+	2_7961561+	2_2514695+	5_9068170-	tr5H54	LOC428	AT5G25970
2_511338+	2_8173699+	2_2984757+	5_6539001-	tr5H58	NA	NA
2_1089966+	2_8422939+	2_3154765+	5_5008492-	tr5H64	LOC413	AT5G15420
2_1092286+	2_8855261+	2_3212274+	5_4929600-	tr5H65	NA	AT5G15170
2_1579372+	2_8907995+	2_3721518+	5_2266668-	tr5H66	NA	AT5G07220
2_1903644+	2_9030674+	2_4148101+	5_1804656-	tr5H67	NA	AT5G05980
2_2139384+	2_9092121+	2_4654207+	Pt_74252+	PtH1	NA	ATCG00710
2_2320933+	2_9433568+	2_4989456+
2_2514695+	2_9585354+	2_5021453+
2_2953537+	2_10020455+	2_5038312+
2_2984757+	2_10352460+	2_5283711+
2_3721518+	2_10407093+	2_5348124+
2_4024989+	2_11933366+	2_5608591+
2_4263171+	2_12803093+	2_5748493+
2_4476280+	2_13102359+	2_5837564+
2_4656358+	2_13655627+	2_6163580+
2_4748761+	2_14772549+	2_6263203+
2_5021453+	2_15134771+	2_6412151+
2_5038312+	2_15669927+	2_6469791+
2_5110427+	2_18729803+	2_6658463+
2_5426374+	2_18838987+	2_6683112+
2_5608591+	2_19226749+	2_6901921+
2_5608921+	2_19498916+	2_6992942+
2_5776751+	2_19528848+	2_7023789+
2_6163580+	2_19623645+	2_7179014+
2_6263203+	3_940322+	2_7340941+
2_6412151+	3_1572125+	2_7351546+
2_6583356+	3_1646261+	2_7730569+
2_6658463+	3_2138286+	2_8237416+
2_6664120+	3_2722546+	2_8336675+
2_6683112+	3_3382694+	2_9030674+
2_6901921+	3_3717211+	2_10020455+
2_6992942+	3_3966146+	2_10040019+
2_7112927+	3_4552315+	2_10352460+
2_7179014+	3_4585296+	2_10407093+
2_7340941+	3_5441395+	2_10483207+
2_7351546+	3_5521892+	2_12803093+
2_7650980+	3_5624123+	2_13068388+
2_8173699+	3_5866428+	2_13102359+
2_8838950+	3_7039961+	2_14337805+
2_8855261+	3_7319269+	2_14572745+
2_8907995+	3_7982099+	2_15143328+
2_9030674+	3_8189247+	2_16916817+
2_9433568+	3_8645338+	2_17344351+
2_9585354+	3_8772885+	2_19528848+
2_10020455+	3_8875674+	2_715664-
2_10040019+	3_8884064+	2_723127-
2_10407093+	3_8966841+	2_776302-
2_12144777+	3_9541247+	2_979828-
2_12378648+	3_9851814+	2_1048329-
2_12882809+	3_9890974+	2_1126468-
2_13068388+	3_10321440+	2_1212987-
2_13102359+	3_10324592+	2_1321971-
2_14572745+	3_10405958+	2_1347213-
2_15134771+	3_10417671+	2_1367476-
2_16540580+	3_10511753+	2_1383554-
2_19221188+	3_10709178+	2_1458848-
2_19528848+	3_10825761+	2_1552032-
2_19623645+	3_10843357+	2_1552410-
2_19413917-	3_10901645+	2_1734192-
2_19268599-	3_11112064+	2_1788921-
2_19195411-	3_11132744+	2_1804018-
2_17992545-	3_11315550+	2_1962769-
2_17299423-	3_11615946+	2_2058076-
2_16746052-	3_11763846+	2_2372511-
2_15371099-	3_11930197+	2_2962295-
2_14858768-	3_11968616+	2_3197364-
2_13335825-	3_12000898+	2_3322811-
2_12876675-	3_12066386+	2_3743730-
2_12348721-	3_12158112+	2_3775830-
2_12206799-	3_12439284+	2_4085075-
2_11555403-	3_13262521+	2_4086581-
2_11503126-	3_13328581+	2_4351535-
2_11285116-	3_13483717+	2_4464487-
2_10996184-	3_13611655+	2_4491178-
2_10467278-	3_13823948+	2_4592138-
2_10120196-	3_13889246+	2_4759064-
2_9891247-	3_14158050+	2_5010088-
2_9859956-	3_14286972+	2_5011166-
2_9790111-	3_14535245+	2_5326452-
2_9612022-	3_14662923+	2_5365736-
2_9393710-	3_14827301+	2_5368437-
2_9228638-	3_14971861+	2_5464924-
2_8893538-	3_15021885+	2_5493271-
2_7813403-	3_15188980+	2_5647667-
2_7566550-	3_15293562+	2_5986539-
2_7177591-	3_15349725+	2_6012690-
2_7176741-	3_15783591+	2_6085889-
2_7168231-	3_15939370+	2_6100233-
2_6852667-	3_16213844+	2_6297207-
2_6327667-	3_16225580+	2_6318869-
2_6318869-	3_16405751+	2_6327667-
2_6297207-	3_16408192+	2_6678452-
2_6206596-	3_16452579+	2_6923292-
2_6085889-	3_16522244+	2_7176741-
2_5464924-	3_16563586+	2_7566550-
2_5408038-	3_16678502+	2_8893538-
2_5080847-	3_16728661+	2_9228638-
2_5011166-	3_17034688+	2_9612022-
2_4941501-	3_17731231+	2_9836492-
2_4759064-	3_17778064+	2_9859956-
2_4592138-	3_18019926+	2_10254987-
2_4351535-	3_18149424+	2_10996184-
2_4256364-	3_18585102+	2_11128813-
2_4086581-	3_18922453+	2_11503126-
2_4085075-	3_18948850+	2_11555403-
2_3212326-	3_18977155+	2_11763912-
2_3197364-	3_19437433+	2_13335825-
2_2962295-	3_19521226+	2_14199267-
2_2734779-	3_19529763+	2_16239003-
2_2514662-	3_19740339+	2_16939114-
2_2442266-	3_20788446+	2_17299423-
2_2372511-	3_20876480+	2_19195411-
2_2338949-	3_22120656+	3_1602660+
2_2240581-	3_23284397+	3_3136119+
2_2117338-	4_17560+	3_3717211+
2_2089356-	4_430618+	3_4585296+
2_2058076-	4_521712+	3_5850217+
2_1788921-	4_684357+	3_5852067+
2_1552032-	4_1283009+	3_5866428+
2_1458848-	4_1351655+	3_6841503+
2_1383554-	4_1521818+	3_7982099+
2_1367476-	4_1635461+	3_8645338+
2_1347213-	4_1778171+	3_8772885+
2_1321971-	4_1839881+	3_8875674+
2_1302358-	4_1882807+	3_8884064+
2_1048329-	4_1957702+	3_10067130+
2_1038050-	4_1963217+	3_10177776+
2_723127-	4_2504394+	3_10405958+
2_715664-	4_2553948+	3_10417671+
3_1572125+	4_3358911+	3_10709178+
3_3717211+	4_3365314+	3_10838062+
3_3966146+	4_3896912+	3_10843357+
3_4552315+	4_3897757+	3_10901645+
3_5866428+	4_4088670+	3_11112314+
3_7319269+	4_4109853+	3_11132744+
3_7982099+	4_4148181+	3_11315550+
3_8645338+	4_4501575+	3_11700308+
3_8875674+	4_4650546+	3_11892326+
3_8884064+	4_4686074+	3_12066386+
3_9541247+	4_4831905+	3_12158112+
3_9912092+	4_5773241+	3_13547261+
3_10067130+	4_6065506+	3_13823948+
3_10321440+	4_6140945+	3_14158050+
3_10405958+	4_6169332+	3_14286972+
3_10417671+	4_6179574+	3_15026548+
3_10511753+	4_6340308+	3_15293562+
3_10709178+	4_6537826+	3_15505481+
3_10838062+	4_6626157+	3_15624903+
3_10901645+	4_7069419+	3_15641487+
3_11112314+	4_7236661+	3_15768945+
3_11132744+	4_7404776+	3_15773745+
3_11347648+	4_7830893+	3_15783591+
3_11539468+	4_7906367+	3_16097554+
3_12066386+	4_8065703+	3_16213844+
3_12809609+	4_8899964+	3_16279345+
3_13328581+	4_8958747+	3_16405751+
3_13483717+	4_9190285+	3_16411819+
3_14158050+	4_9369342+	3_16420453+
3_14286972+	4_10728800+	3_16452579+
3_15009076+	4_10822365+	3_16522244+
3_15021885+	4_10871686+	3_16678502+
3_15293562+	4_11000846+	3_16728661+
3_15641487+	4_11225869+	3_17471126+
3_15783591+	4_11362944+	3_17778064+
3_15886925+	4_11381832+	3_18174720+
3_16107551+	4_11752251+	3_18184755+
3_16279345+	4_12699361+	3_18977155+
3_16408192+	4_13616678+	3_19087147+
3_16411819+	4_16461454+	3_19089710+
3_16452579+	4_16705861+	3_19495005+
3_16522244+	4_18575318+	3_19521226+
3_16563586+	5_356203+	3_19740339+
3_16678502+	5_1055976+	3_19779663+
3_16728661+	5_3250454+	3_20876480+
3_17034688+	5_4314865+	3_20980160+
3_17471126+	5_4788536+	3_22120656+
3_17778064+	5_4937491+	3_520094-
3_18019926+	5_4971024+	3_1341713-
3_18977155+	5_5646858+	3_3318263-
3_19358578+	5_6148550+	3_3610433-
3_19521226+	5_7352764+	3_3987680-
3_19740339+	5_7417907+	3_4274931-
3_19779663+	5_7834773+	3_5321158-
3_20788446+	5_7963027+	3_5379339-
3_20876480+	5_8281720+	3_5743844-
3_22120656+	5_8458360+	3_6809154-
3_23279026+	5_8671684+	3_7291166-
3_22568551-	5_8685090+	3_7765522-
3_21552102-	5_9134723+	3_7936985-
3_20769600-	5_9224214+	3_7980084-
3_20485621-	5_9298898+	3_8596105-
3_20483047-	5_9354745+	3_8902367-
3_19648144-	5_9369928+	3_9383767-
3_19536489-	5_9522908+	3_9558204-
3_18810790-	5_9546332+	3_9692347-
3_18172275-	5_9592535+	3_10048915-
3_18146523-	5_9955765+	3_10574352-
3_17402002-	5_10058143+	3_10908005-
3_17395980-	5_10141503+	3_10997183-
3_17299151-	5_10178905+	3_11187877-
3_17275744-	5_10212036+	3_11243494-
3_17142448-	5_10372167+	3_11286464-
3_17068737-	5_10537028+	3_11455560-
3_17061387-	5_10563200+	3_11535273-
3_16852240-	5_10715621+	3_11588638-
3_16851406-	5_10874142+	3_12279747-
3_16607081-	5_10945292+	3_12358723-
3_16485309-	5_11118696+	3_12492391-
3_16185373-	5_11219205+	3_12798615-
3_16129743-	5_11433567+	3_12938964-
3_15946080-	5_12382737+	3_12941469-
3_15918094-	5_12554990+	3_13306796-
3_15873961-	5_12653392+	3_13841062-
3_15843982-	5_12918188+	3_13872028-
3_15827720-	5_12941843+	3_13927812-
3_15735934-	5_13232072+	3_14069998-
3_15653882-	5_13471202+	3_14234606-
3_15484530-	5_13511415+	3_14714060-
3_15451456-	5_13549241+	3_14803821-
3_15007449-	5_13608711+	3_14836926-
3_14836926-	5_13734954+	3_15451456-
3_14234606-	5_13978105+	3_15484530-
3_13841062-	5_13984322+	3_15624731-
3_13376822-	5_13986811+	3_15843982-
3_13306796-	5_14004582+	3_15873961-
3_12798615-	5_14005020+	3_15918094-
3_12659618-	5_14080301+	3_15976779-
3_12472078-	5_14394508+	3_16061516-
3_12358723-	5_14453807+	3_16099505-
3_12356847-	5_14613061+	3_16227597-
3_11592613-	5_14676625+	3_16485309-
3_11588638-	5_14694090+	3_16851406-
3_11550964-	5_14714626+	3_16852240-
3_11535273-	5_14810824+	3_17116714-
3_11455560-	5_14848527+	3_17395980-
3_11435151-	5_14880812+	3_17402002-
3_11243494-	5_15383765+	3_18495148-
3_11200455-	5_15581340+	3_20483047-
3_11187877-	5_15779821+	3_20769600-
3_10998959-	5_15882765+	3_21002397-
3_10788940-	5_16212168+	3_21552102-
3_10758003-	5_16358543+	3_21971081-
3_10681393-	5_16373850+	3_21975146-
3_10574352-	5_16388006+	3_22568551-
3_10200645-	5_16713392+	4_684357+
3_10082061-	5_16871478+	4_1351655+
3_10048915-	5_17043900+	4_1521818+
3_9839224-	5_17367122+	4_1632783+
3_9558204-	5_17726984+	4_1778171+
3_8596105-	5_17777801+	4_1882807+
3_7936985-	5_17957174+	4_1954705+
3_7765522-	5_18114002+	4_1957702+
3_7224129-	5_18174407+	4_2089816+
3_6940600-	5_18556462+	4_2553948+
3_6728926-	5_18770710+	4_2644059+
3_5743844-	5_19071729+	4_3269774+
3_5379339-	5_19081428+	4_3391804+
3_4274931-	5_19102107+	4_3771261+
3_3987680-	5_19420890+	4_3896912+
3_3575884-	5_19913546+	4_3897757+
3_1341713-	5_20269430+	4_4088670+
3_1189881-	5_20399837+	4_4109853+
4_684357+	5_20707835+	4_4368711+
4_1351655+	5_20897476+	4_4650546+
4_1521818+	5_21531907+	4_4686074+
4_1778171+	5_21633951+	4_5088421+
4_1882807+	5_22406661+	4_5229707+
4_1957702+	5_22464201+	4_5281181+
4_1963217+	5_22803322+	4_5355722+
4_2089816+	5_22940694+	4_5773241+
4_2987912+	5_24097012+	4_6065506+
4_3359233+	5_24118549+	4_6115902+
4_3771261+	5_24314494+	4_6159506+
4_3896912+	5_24449374+	4_6626157+
4_3897757+	5_24587055+	4_6809894+
4_4088670+	5_24796874+	4_7035103+
4_4109853+	5_25179379+	4_7236661+
4_4148181+	5_25265336+	4_7404776+
4_4590243+	5_25506440+	4_7830893+
4_4623088+	5_25905614+	4_7906367+
4_4650546+	5_26893398+	4_8598453+
4_4686074+	1_14736-	4_8958747+
4_5229707+	1_499374-	4_9312448+
4_5281181+	1_696475-	4_10286961+
4_5606167+	1_2233821-	4_10822365+
4_5773241+	1_2587214-	4_10871686+
4_6045995+	1_3342446-	4_11000846+
4_6065506+	1_3497753-	4_11225869+
4_6115902+	1_3573925-	4_11362944+
4_6159506+	1_4770116-	4_11752251+
4_6626157+	1_5436913-	4_12699361+
4_6671318+	1_5657945-	4_103146-
4_6677916+	1_8289505-	4_114441-
4_6809894+	1_8374553-	4_312203-
4_7035103+	1_8489415-	4_370789-
4_7906367+	1_8915970-	4_563510-
4_8065703+	1_9418064-	4_766579-
4_8598453+	1_9700689-	4_963675-
4_8802736+	1_9865345-	4_999921-
4_8958747+	1_9918454-	4_1748838-
4_10286961+	1_10021415-	4_2316090-
4_10871686+	1_10591429-	4_3151464-
4_11000846+	1_10652494-	4_3775358-
4_11225869+	1_11351515-	4_4190504-
4_11362944+	1_11407760-	4_4221544-
4_11752251+	1_11452372-	4_4229309-
4_12699361+	1_11525754-	4_4723330-
4_15956724+	1_11554767-	4_4948256-
4_18425759-	1_11617493-	4_5035369-
4_18411305-	1_11669358-	4_5064159-
4_18281308-	1_11782513-	4_5094554-
4_18249676-	1_11803545-	4_5441400-
4_17493780-	1_12136633-	4_5541422-
4_16863264-	1_12183406-	4_6168356-
4_16461301-	1_12327928-	4_6194167-
4_15934219-	1_12507030-	4_6505636-
4_15816056-	1_12562230-	4_6911518-
4_15454084-	1_12680159-	4_6943762-
4_15441652-	1_12853938-	4_7034252-
4_14457712-	1_12875877-	4_7058604-
4_14390263-	1_12992997-	4_7346927-
4_14327870-	1_13015456-	4_7383416-
4_13536673-	1_13064080-	4_8421100-
4_13123870-	1_13211358-	4_8740919-
4_12713700-	1_13261266-	4_8836514-
4_12365065-	1_13473757-	4_9111581-
4_11978722-	1_13476473-	4_9189203-
4_11696264-	1_13495423-	4_9522674-
4_11192276-	1_13514087-	4_10278208-
4_9687712-	1_13623933-	4_11696264-
4_9522674-	1_13741603-	4_11978722-
4_9362991-	1_13810904-	4_12365065-
4_9189203-	1_13879056-	4_12713700-
4_8421100-	1_14011672-	4_13536673-
4_7425168-	1_14296434-	4_14327870-
4_7383416-	1_14308765-	4_14978036-
4_7346927-	1_14597103-	4_15816056-
4_7058604-	1_14868871-	4_16863264-
4_7034252-	1_16400450-	4_18249676-
4_6172870-	1_16422013-	4_18425759-
4_5674593-	1_16591202-	5_1181400+
4_5546720-	1_16749505-	5_2447223+
4_5541422-	1_16858633-	5_3502746+
4_5441400-	1_16965848-	5_5625619+
4_5391721-	1_16998397-	5_5646858+
4_4800963-	1_17332442-	5_7076706+
4_4661576-	1_17551189-	5_7352764+
4_4221544-	1_18021014-	5_7417907+
4_3775358-	1_18209981-	5_7834773+
4_3151464-	1_18300271-	5_8223980+
4_2316090-	1_18632140-	5_8281720+
4_1748838-	1_18765854-	5_8685090+
4_1198714-	1_19327238-	5_9222907+
4_963864-	1_19465091-	5_9369928+
4_963675-	1_19763029-	5_9592535+
4_792041-	1_19780301-	5_10058143+
4_589632-	1_20166672-	5_10072879+
4_572198-	1_20205355-	5_10162507+
4_563510-	1_20311849-	5_10178905+
4_370789-	1_20508838-	5_10874656+
4_312203-	1_20559601-	5_11595501+
5_1181400+	1_21103356-	5_12149284+
5_2317045+	1_21387999-	5_12827435+
5_4314865+	1_21428160-	5_12870154+
5_4971024+	1_21615298-	5_12918188+
5_5625619+	1_21739077-	5_13066726+
5_5646858+	1_22263617-	5_13232072+
5_7076706+	1_22620591-	5_13511415+
5_7352764+	1_22991933-	5_13787337+
5_7417907+	1_23194767-	5_14005020+
5_7710104+	1_23553792-	5_14080301+
5_7834773+	1_23925218-	5_14295755+
5_8223980+	1_25962466-	5_14394508+
5_8281720+	1_26169396-	5_14453807+
5_8685090+	1_27424904-	5_14613061+
5_8847793+	1_28266680-	5_14694090+
5_9134723+	1_29319245-	5_14810824+
5_9298898+	1_29774262-	5_14837760+
5_9369928+	1_30250979-	5_15639177+
5_9933940+	2_723127-	5_15882765+
5_9955765+	2_979828-	5_16212168+
5_10072879+	2_1038050-	5_16358543+
5_10162507+	2_1075840-	5_17579581+
5_10372167+	2_1302358-	5_17726984+
5_10632656+	2_1321971-	5_17890452+
5_10715621+	2_1347213-	5_18114002+
5_10827680+	2_1367476-	5_18147906+
5_10874656+	2_1383554-	5_18555819+
5_11348496+	2_1458848-	5_18556462+
5_12307855+	2_1546773-	5_18920222+
5_12567997+	2_1788921-	5_19081428+
5_13232072+	2_1940158-	5_19102107+
5_13393880+	2_2089356-	5_19544899+
5_13511415+	2_2118114-	5_21175217+
5_13654385+	2_2138162-	5_21531907+
5_13734954+	2_2200659-	5_22464201+
5_14005020+	2_2240581-	5_23432883+
5_14023540+	2_2442266-	5_23764501+
5_14080301+	2_2634331-	5_24314494+
5_14215488+	2_2662725-	5_24449374+
5_14694090+	2_2684044-	5_24587055+
5_14810824+	2_2734779-	5_25179379+
5_14848805+	2_2911729-	5_26893398+
5_15779821+	2_2962295-	5_347017-
5_15882765+	2_3191178-	5_551143-
5_16212168+	2_3212326-	5_554896-
5_16358543+	2_4085075-	5_4780211-
5_16388006+	2_4121098-	5_5062373-
5_17043900+	2_4304840-	5_5801281-
5_17367122+	2_4351535-	5_6072551-
5_17579581+	2_4592138-	5_6171147-
5_17726984+	2_4651024-	5_7435782-
5_18114002+	2_4759064-	5_7700639-
5_18147906+	2_4917509-	5_8177669-
5_18555819+	2_4932371-	5_8601820-
5_18556462+	2_5010088-	5_9616072-
5_19081428+	2_5080847-	5_9762353-
5_19102107+	2_5301724-	5_9770084-
5_19420890+	2_5464924-	5_9962948-
5_19544899+	2_5869426-	5_10268944-
5_20269430+	2_6003766-	5_11019343-
5_20399837+	2_6100233-	5_11638999-
5_20849054+	2_6206596-	5_11809988-
5_21175217+	2_6297207-	5_12001193-
5_21531907+	2_6382745-	5_12090291-
5_22464201+	2_6536347-	5_12307822-
5_23054804+	2_6678452-	5_13617298-
5_23432883+	2_6852667-	5_13728362-
5_24118549+	2_6923292-	5_13777168-
5_24314494+	2_7168231-	5_13828634-
5_24449374+	2_7566550-	5_13892131-
5_24587055+	2_7813403-	5_13917294-
5_25179379+	2_7962350-	5_14094899-
5_25265336+	2_8028367-	5_14103668-
5_26573013+	2_9228638-	5_14143695-
5_26893398+	2_9612022-	5_14215911-
5_26787107-	2_9790111-	5_14289396-
5_26483022-	2_9836492-	5_14732194-
5_24475292-	2_9859956-	5_15030915-
5_24435712-	2_9891247-	5_15212900-
5_22621179-	2_9909546-	5_15341215-
5_21775788-	2_10254987-	5_16030550-
5_21584177-	2_10467278-	5_16513945-
5_20680317-	2_10996184-	5_17275144-
5_20278615-	2_11128813-	5_17359324-
5_19408039-	2_11285116-	5_17885597-
5_19018621-	2_11503126-	5_19408039-
5_18876293-	2_11555403-	5_19740516-
5_17885597-	2_12998982-	5_20278615-
5_17796139-	2_13113311-	5_21775788-
5_17359324-	2_13335825-	5_24325297-
5_17275144-	2_14675017-	5_24325408-
5_16513945-	2_14858768-	5_24344091-
5_16030550-	2_16052649-	5_24435712-
5_15604670-	2_17748263-	5_24475292-
5_15506006-	2_17904371-	5_24690662-
5_15341215-	2_17992545-	5_26483022-
5_15225358-	2_19195411-	5_26586956-
5_15212900-	2_19243848-	5_26591196-
5_15042135-	2_19413917-	Mt_343602+
5_15030915-	3_1341713-
5_15001188-	3_1880979-
5_14984797-	3_2628484-
5_14289396-	3_2919931-
5_14143695-	3_3047459-
5_14103668-	3_3472944-
5_14094899-	3_3737447-
5_13917294-	3_4245456-
5_13812349-	3_4274931-
5_13728362-	3_4560203-
5_13693170-	3_5379339-
5_13619618-	3_5397853-
5_13617298-	3_5590760-
5_13498555-	3_5743844-
5_13243756-	3_5780598-
5_12960477-	3_5921320-
5_12307822-	3_6728926-
5_11638999-	3_6940600-
5_11312574-	3_7658936-
5_11019343-	3_7755662-
5_10803474-	3_7765522-
5_10562480-	3_7936985-
5_10527715-	3_7980084-
5_10423218-	3_8596105-
5_10268944-	3_9558204-
5_10041813-	3_9662966-
5_9962948-	3_9766358-
5_9557660-	3_9926283-
5_9095144-	3_10048915-
5_9068170-	3_10082061-
5_8744626-	3_10574352-
5_7700639-	3_10681393-
5_7153185-	3_10791114-
5_6539001-	3_10977592-
5_6171147-	3_11090441-
5_6072551-	3_11166802-
5_5801281-	3_11187877-
5_5427957-	3_11220197-
5_5062373-	3_11286464-
5_5008492-	3_11535273-
5_4929600-	3_11550964-
5_2266668-	3_11567915-
5_1804656-	3_11588638-
5_347017-	3_11694192-
Pt_74252+	3_11706940-
	3_12231128-
	3_12358723-
	3_12659618-
	3_12798615-
	3_12899134-
	3_13306796-
	3_13841062-
	3_13986653-
	3_14234606-
	3_14785196-
	3_14804969-
	3_14834497-
	3_14903238-
	3_15348937-
	3_15451456-
	3_15484530-
	3_15578934-
	3_15749295-
	3_15873961-
	3_15918094-
	3_15976779-
	3_16061516-
	3_16099505-
	3_16234661-
	3_16266613-
	3_16485309-
	3_16534418-
	3_16723121-
	3_16851406-
	3_17061387-
	3_17101125-
	3_17142448-
	3_17233354-
	3_17275744-
	3_17299151-
	3_17395980-
	3_18495148-
	3_19244122-
	3_19648144-
	3_19838834-
	3_19906007-
	3_20483047-
	3_20769600-
	3_21552102-
	3_22334676-
	4_312203-
	4_370789-
	4_792041-
	4_963675-
	4_999921-
	4_1198714-
	4_1748838-
	4_2316090-
	4_2550596-
	4_3151464-
	4_3627130-
	4_3771764-
	4_3775358-
	4_4145557-
	4_4661576-
	4_4800963-
	4_4905418-
	4_4948256-
	4_4987597-
	4_5391721-
	4_5441400-
	4_5539318-
	4_5932514-
	4_6157879-
	4_6172870-
	4_6311015-
	4_6426618-
	4_6505636-
	4_6684554-
	4_6894949-
	4_6911518-
	4_7034252-
	4_7058604-
	4_7103968-
	4_7346927-
	4_7383416-
	4_7425168-
	4_7657373-
	4_7909653-
	4_8421100-
	4_8564182-
	4_8725080-
	4_8740919-
	4_8836514-
	4_9078969-
	4_9111581-
	4_9189203-
	4_9522674-
	4_9687712-
	4_10395350-
	4_10856612-
	4_11192276-
	4_11978722-
	4_12365065-
	4_12713700-
	4_12967907-
	4_13536673-
	4_13615750-
	4_13677730-
	4_14327870-
	4_14390263-
	4_14457712-
	4_15441652-
	4_15559567-
	4_15816056-
	4_16054514-
	4_16191893-
	4_16863264-
	4_17010365-
	4_17373526-
	4_17984373-
	4_18272847-
	5_347017-
	5_1649005-
	5_3310839-
	5_3371291-
	5_4780211-
	5_4799479-
	5_5062373-
	5_5128493-
	5_5427957-
	5_5801281-
	5_6072551-
	5_6171147-
	5_6419828-
	5_6598831-
	5_6701928-
	5_7153185-
	5_7578362-
	5_7700639-
	5_8601820-
	5_8744626-
	5_8914637-
	5_9177235-
	5_9329137-
	5_9544456-
	5_9557660-
	5_9762353-
	5_9925575-
	5_9962948-
	5_9978587-
	5_10041813-
	5_10298921-
	5_10423218-
	5_10527715-
	5_10579977-
	5_10679774-
	5_10838550-
	5_10974947-
	5_11019343-
	5_11504474-
	5_12090291-
	5_12273623-
	5_12307822-
	5_12960477-
	5_13619618-
	5_13828634-
	5_13892131-
	5_13917294-
	5_14080764-
	5_14103668-
	5_14143695-
	5_14265127-
	5_14289396-
	5_14395034-
	5_14454333-
	5_14522252-
	5_14748137-
	5_14777050-
	5_14956074-
	5_14984797-
	5_15001188-
	5_15030915-
	5_15042135-
	5_15087734-
	5_15212900-
	5_15341215-
	5_15506006-
	5_15604670-
	5_15800347-
	5_16030550-
	5_17275144-
	5_17359324-
	5_17397889-
	5_17407415-
	5_17617124-
	5_17796139-
	5_17885597-
	5_18200433-
	5_19114582-
	5_19408039-
	5_19740516-
	5_19930212-
	5_20278615-
	5_20680317-
	5_21775788-
	5_21886620-
	5_22035554-
	5_22621179-
	5_23129342-
	5_23634391-
	5_23662005-
	5_24134157-
	5_24185826-
	5_24263748-
	5_24344091-
	5_24435712-
	5_24475292-
	5_25844597-
	5_26483022-
	5_26510395-
	5_26787107-
	5_26950073-

## Sheet: Table S2
Table S2 All Helitron LOCs and nearest TAIR ID of 18 Ath ecotypes with phenotypes
Nearlest gene ID	AT1G01220	AT1G02560	AT1G03010	AT1G03420	AT1G04330	AT1G04425	AT1G06120	AT1G07450	AT1G07970	AT1G07980	AT1G08650	AT1G10400	AT1G10586	AT1G14518	AT1G14810	AT1G15580	AT1G16130	AT1G17147	AT1G18120	AT1G18290	AT1G18870	AT1G23170	AT1G23670	AT1G27030	AT1G27150	AT1G30070	AT1G30140	AT1G30150	AT1G30921	AT1G31050	AT1G32415	AT1G32420	AT1G33080	AT1G33440	AT1G33810	AT1G33950	AT1G34020	AT1G34210	AT1G34230	AT1G34510	AT1G34540	AT1G34660	AT1G34780	AT1G34790	AT1G35050	AT1G35620	AT1G35700	AT1G35735	AT1G35790
	LOC001	LOC002	LOC003	LOC004	LOC005	LOC006	LOC007	LOC008	LOC009	LOC010	LOC011	LOC012	LOC013	LOC014	LOC015	LOC016	LOC017	LOC018	LOC019	LOC020	LOC021	LOC022	LOC023	LOC024	LOC025	LOC026	LOC027	LOC028	LOC029	LOC030	LOC031	LOC032	LOC033	LOC034	LOC035	LOC036	LOC037	LOC038	LOC039	LOC040	LOC041	LOC042	LOC043	LOC044	LOC045	LOC046	LOC047	LOC048	LOC049
1.Col_0	1	0	1	1	1	1	1	1	0	0	0	1	1	1	0	0	0	1	1	0	0	0	1	0	1	0	1	1	1	0	1	1	0	1	1	0	0	1	0	1	1	0	0	0	0	0	0	0	1
2.Can_0	1	0	0	0	0	1	0	1	1	1	0	0	1	1	0	0	0	0	1	0	0	0	0	0	0	0	1	1	1	1	1	0	1	0	1	0	0	0	0	0	1	0	0	1	0	0	0	1	1
3.Zu_0	1	0	1	1	0	1	0	1	1	0	0	1	1	1	0	0	1	0	0	0	0	0	0	0	0	0	1	1	1	0	1	1	1	1	1	1	0	1	0	1	1	0	0	0	0	0	1	1	1
4.Po_0	1	0	0	1	1	1	1	1	1	0	0	1	1	1	0	0	1	0	1	0	0	1	0	0	1	0	0	1	1	0	1	1	1	1	1	0	0	0	0	0	1	0	0	0	0	0	0	1	1
5.Hi_0	1	0	1	1	1	1	0	1	1	1	0	1	1	1	0	0	1	0	1	0	0	0	1	0	1	1	1	1	1	0	1	1	0	0	1	1	0	1	0	1	1	0	0	1	0	0	0	1	1
6.Oy_0	1	0	0	0	0	1	1	1	1	0	0	1	1	1	0	0	0	0	0	0	0	0	0	0	1	1	0	1	1	0	1	1	0	1	1	1	0	1	0	1	0	0	0	0	0	0	0	0	1
7.Wu_0	0	0	0	1	1	1	1	1	1	1	0	1	1	1	0	0	1	0	1	0	0	0	1	0	0	1	1	1	0	0	1	1	0	0	0	1	0	0	0	1	1	1	0	0	0	0	0	0	1
8.Sf_2	1	0	0	1	0	1	1	0	1	1	0	1	1	1	0	0	0	0	1	0	0	0	0	0	1	1	1	1	1	0	1	1	0	1	1	0	1	0	1	0	1	0	0	1	0	0	0	1	1
9.Ct_1	1	0	1	1	0	1	1	1	1	0	0	1	1	1	0	0	1	0	1	0	0	0	0	1	0	1	1	1	1	0	1	1	1	1	1	1	0	0	0	1	0	0	0	1	0	0	0	0	1
10.Mt_0	1	1	1	1	0	1	1	1	1	0	0	0	1	1	0	0	0	0	1	0	0	0	0	1	1	0	1	0	0	1	1	1	1	1	1	1	0	1	0	1	1	0	0	1	0	0	0	0	1
11.Edi_0	0	0	1	0	1	0	0	1	1	0	1	1	1	1	1	0	1	0	1	0	0	0	0	0	1	1	0	1	1	0	1	0	1	1	1	0	0	1	0	1	1	0	0	1	0	0	1	0	1
12.Tsu_0	1	0	0	1	0	1	1	1	1	0	0	1	1	1	0	0	0	0	1	1	0	0	1	0	1	0	1	0	1	0	1	1	1	0	0	0	0	1	0	1	1	1	0	0	0	0	0	0	1
13.Bur_0	1	0	0	1	1	1	0	1	1	0	0	1	0	1	0	0	0	1	1	0	0	0	0	0	1	1	0	0	0	0	1	1	0	1	1	0	0	0	0	1	1	1	0	1	0	0	0	0	1
14.Rsch_0	1	0	1	1	1	1	0	1	1	0	0	1	1	1	0	0	1	1	1	0	0	0	0	0	1	0	1	1	0	0	1	0	0	0	1	0	0	0	0	0	1	1	0	1	0	0	0	0	1
15.Ler_0	1	0	0	1	0	1	1	1	1	0	0	1	0	1	0	0	0	0	0	0	0	0	0	0	1	0	0	0	1	0	1	1	0	1	0	1	0	0	0	0	1	0	1	0	1	1	0	0	1
16.Ws_0	0	0	0	1	0	0	1	0	1	0	0	1	0	0	0	0	1	1	0	0	1	0	0	0	1	1	1	1	0	0	1	0	1	1	1	1	0	0	0	0	1	1	0	0	0	0	0	0	1
17.Wil_2	1	0	0	0	0	1	1	1	1	1	0	0	1	1	0	1	0	0	0	0	0	0	0	0	1	0	0	1	1	0	0	0	0	1	1	1	0	1	0	1	1	0	0	0	1	0	1	0	1
18.Kn_0	1	0	1	1	0	1	1	1	1	0	0	0	0	1	0	0	0	0	1	0	1	0	0	0	1	0	0	1	1	0	1	1	1	0	1	0	0	1	0	0	1	0	0	0	0	0	1	0	0
[truncated: 486 more columns]

## Sheet: Table S3
Table S3 False Positive Rate of Helitron programs (100 random sequences)
Seq	HelitronScanner	EAHelitron(R0)	EAHelitron(R1)	EAHelitron(R2)	EAHelitron(R3)	EAHelitron(R4)	EAHelitron(R5)	RepeatMasker(Helitron)	RepeatMasker(ATREP)	RepeatMasker
TAIR10	883	665	732	782	950	1808	828	2081	2925	5006
1	276	39	66	108	172	520	120	13	1	14
2	297	46	67	115	179	545	119	12	2	14
3	299	42	62	94	149	488	126	7	0	7
4	276	43	63	120	173	507	128	17	0	17
5	318	36	56	87	158	504	118	10	1	11
6	286	52	55	93	139	476	119	10	0	10
7	299	29	66	112	175	529	110	12	0	12
8	270	45	63	109	168	502	116	10	0	10
9	275	33	60	100	153	495	111	12	0	12
10	283	42	47	103	158	520	106	13	0	13
11	311	39	65	113	163	541	133	6	0	6
12	290	36	56	107	164	528	122	9	1	10
13	275	45	68	116	179	553	143	9	0	9
14	300	26	61	112	167	508	122	10	0	10
15	318	41	57	105	158	522	130	11	0	11
16	288	45	62	112	164	517	131	7	1	8
17	299	36	47	94	149	489	113	11	2	13
18	315	37	63	126	186	523	126	5	0	5
19	278	32	72	113	195	558	135	8	0	8
20	283	37	61	107	160	495	117	12	0	12
21	266	37	53	104	158	509	127	14	1	15
22	293	27	60	113	178	537	130	15	2	17
23	312	49	56	114	177	550	124	11	1	12
24	293	30	63	101	161	481	113	6	2	8
25	271	41	50	93	152	494	104	10	1	11
26	272	38	68	122	189	566	138	9	0	9
27	262	40	47	92	146	463	107	7	2	9
28	300	33	58	111	156	519	127	11	1	12
29	298	29	62	108	172	543	124	7	0	7
30	284	41	60	106	162	532	136	10	0	10
31	277	39	53	86	147	511	122	4	1	5
32	298	28	48	108	176	555	114	12	2	14
33	263	36	67	103	167	527	127	8	1	9
34	271	47	67	105	168	520	121	9	1	10
35	274	43	49	108	170	505	103	12	1	13
36	271	29	57	124	179	528	120	7	0	7
37	289	41	63	109	162	492	136	8	0	8
38	330	34	66	126	197	557	128	9	0	9
39	289	54	56	91	152	458	104	11	0	11
40	281	45	59	118	182	543	124	13	1	14
41	304	37	63	95	154	519	118	10	0	10
42	266	34	86	126	207	608	155	8	2	10
43	292	40	76	109	172	523	129	9	0	9
44	286	38	57	96	151	512	116	10	1	11
45	278	39	63	95	163	520	104	12	0	12
46	289	35	61	101	169	551	121	7	0	7
47	291	38	61	105	171	526	116	8	2	10
48	291	45	63	108	168	531	140	10	1	11
49	300	40	58	101	158	515	125	6	1	7
50	280	39	59	119	183	500	113	13	0	13
51	317	35	67	107	182	522	136	15	2	17
52	265	31	60	98	150	513	124	6	1	7
53	271	38	68	107	176	522	136	8	0	8
54	296	32	54	127	183	522	113	5	1	6
55	293	43	47	105	151	512	107	7	1	8
56	305	40	56	117	177	524	124	17	0	17
57	322	36	46	103	164	521	114	9	0	9
58	298	41	68	116	186	538	111	12	1	13
59	288	41	61	115	176	547	132	8	0	8
60	261	29	60	103	169	504	110	14	0	14
61	303	36	72	118	184	519	109	9	0	9
62	283	46	55	115	163	491	119	6	1	7
63	287	36	52	109	174	545	121	19	0	19
64	295	33	72	116	179	506	120	7	2	9
65	289	52	65	113	191	544	118	9	0	9
66	276	50	54	98	170	553	120	12	0	12
67	290	41	68	127	184	537	140	17	1	18
68	280	39	73	126	192	568	128	6	0	6
69	291	42	70	101	167	519	141	6	1	7
70	290	49	57	111	177	521	128	14	0	14
71	278	34	67	109	172	515	120	5	1	6
72	299	42	68	106	160	501	126	8	0	8
73	283	40	56	89	151	507	122	13	0	13
74	286	44	71	92	175	527	124	14	0	14
75	246	37	61	117	170	518	125	12	1	13
76	301	44	66	112	192	583	131	10	1	11
77	268	35	69	112	182	533	132	3	0	3
78	279	47	60	99	165	474	97	11	1	12
79	287	44	60	128	175	540	123	8	0	8
80	278	31	59	107	161	539	134	7	0	7
81	276	38	58	104	174	540	111	9	0	9
82	300	39	61	121	185	560	122	7	0	7
83	301	38	64	106	154	500	129	11	1	12
84	283	43	69	109	182	547	115	16	1	17
85	323	32	57	87	168	528	124	10	1	11
86	263	47	73	120	188	557	119	5	2	7
87	335	40	60	118	177	525	122	8	0	8
88	303	41	63	106	175	537	120	6	0	6
89	291	41	71	113	188	526	119	14	0	14
90	270	52	68	110	159	545	165	10	0	10
91	269	37	55	113	160	538	140	8	2	10
92	278	51	65	120	175	498	137	9	0	9
93	280	44	65	111	169	508	137	15	1	16
94	299	35	54	104	164	524	119	8	1	9
95	303	32	77	121	188	527	126	16	0	16
96	277	53	55	90	150	468	106	8	1	9
97	256	32	71	112	182	503	108	8	0	8
98	322	38	77	114	183	536	128	8	0	8
99	291	41	57	109	177	507	123	12	1	13
100	314	39	74	128	187	519	138	15	2	17
Sum	28846	3928	6182	10862	17039	52273	12304	990	60	1050
Mean	288.46	39.28	61.82	108.62	170.39	522.73	123.04	9.9	0.6	10.5
SD	16.7675	6.1075	7.47981	10.1003	13.1483	24.7248	11.1525	3.23883	0.707107	3.30908
Error rate	0.326682	0.0590677	0.0844536	0.1389	0.179358	0.289121	0.148599	0.00475733	0.000205128	0.00209748

## Sheet: Table S5
Table S5 RepHel percent of Helitrons in Brassicaceae
Genome	Taxon	Helitron	Evalue=1	0.1	0.01	0.001	0.0001	1e-05	RepHel%	HM-1		r	95 percent confidence interval		p
Tha173(Esa|Tsa)	Tsa	1060	424	226	208	204	203	196	0.184906	4.3054	RepHel% vs HM	-0.313225	-0.680571	0.179962	0.2056
Tsav2	Tsa	1032	387	216	195	191	191	180	0.174419	4.4159	RepHel% Vs Helitron	-0.293863	-0.668955	0.200517	0.2366
Tpv84	Tpa	202	74	32	23	21	21	20	0.0990099	1.6343
Spa	Tpa	223	78	31	20	18	18	17	0.0762332	1.5929
Cru	Cru	1829	564	188	142	135	130	129	0.0705303	13.5683
Csa	Csa	5827	2002	592	445	427	410	400	0.068646	8.9826
Aly	Aly	3418	1005	274	206	185	177	168	0.0491516	16.2607
Ath	Ath	665	227	64	38	34	34	31	0.0466165	5.4959
Bolv1	Bol	5392	1663	457	288	259	243	235	0.0435831	13.7762
Sir	Sir	603	163	56	38	33	26	25	0.0414594	2.3148
Bna(C)	Bna	6721	1954	575	355	319	289	278	0.0413629	12.7824
Bna	Bna	13968	3881	1060	660	603	552	534	0.0382302	16.1573
Bolv2.1	Bol	6979	2055	533	329	290	270	260	0.0372546	13.9888
Bra	Bra	7578	2098	482	323	307	292	280	0.0369491	25.9788
Bna(A)	Bna	7056	1868	467	295	274	253	246	0.0348639	22.457
Cgr	Cgr	214	53	13	8	7	7	6	0.0280374	1.9056
Lal	Lal	450	118	18	13	11	10	10	0.0222222	2.5802
Aar	Aar	1028	241	32	16	14	14	14	0.0136187	5.1349

## Sheet: Table S6
Table S6 Six Brassicaceae genomes Helitron 3’ end upstream 1kbp sequences homology rate
Taxon	Helitron	Strict	Ath	Aly	Cru	Tpa	Bolv1	Bolv2	Bra	Bna
Ath	665	664	453	151	3	1	1	1	0	1
Aly	3418	3341	414	2694	23	1	4	4	1	3
Cru	1829	1559	3	89	1218	1	2	2	2	1
Tpa	202	193	1	1	1	69	3	3	2	3
Bolv1	5392	4464	1	2	2	3	2841	3610	2392	3691
Bolv2	6979	5308	1	3	2	4	3957	3381	2792	4285
Bra	7578	5834	0	2	3	2	2789	2920	3748	4297
Bna	13968	11419	3	4	3	7	7021	7373	7148	8155
Ath	665	664	0.682229	0.22741	0.00451807	0.00150602	0.00150602	0.00150602	0	0.00150602
Aly	3418	3341	0.123915	0.806345	0.00688417	0.000299312	0.00119725	0.00119725	0.000299312	0.000897935
Cru	1829	1559	0.00192431	0.0570879	0.78127	0.000641437	0.00128287	0.00128287	0.00128287	0.000641437
Tpa	202	193	0.00518135	0.00518135	0.00518135	0.357513	0.015544	0.015544	0.0103627	0.015544
Bolv1	5392	4464	0.000224014	0.000448029	0.000448029	0.000672043	0.636425	0.808692	0.535842	0.826837
Bolv2	6979	5308	0.000188395	0.000565185	0.00037679	0.00075358	0.745479	0.636963	0.525998	0.807272
Bra	7578	5834	0	0.000342818	0.000514227	0.000342818	0.47806	0.500514	0.642441	0.736544
Bna	13968	11419	0.00026272	0.000350293	0.00026272	0.000613013	0.614852	0.645678	0.625974	0.714161

## Sheet: Table S7
Table S7 Brassicaceae gene density correlation of Helitron density (window = 1 Mb, step = 500 kb)
Genome	t	df	r 95% confidence		r	p-value
A. thaliana	-7.6118	227	-0.54851	-0.341242	-0.450934	7.188e-13
A. lyrata	2.5412	375	0.0294978	0.228116	0.130112	0.01145
C. rubella	-14.013	196	-0.770844	-0.630167	-0.707444	2.2e-16
B. rapa (A)	-9.4044	444	-0.482168	-0.327088	-0.407562	2.2e-16
B. oleracea v1.0(C)	1.6791	753	-0.010322	0.131851	0.0610741	0.09356
B. oleracea v2	2.7597	799	0.0280861	0.165326	0.0971679	0.005919
B. napus(AC)	8.3881	1211	0.180423	0.286832	0.234329	2.2e-16
B. napus(A)	-6.76	413	-0.399749	-0.226245	-0.315633	4.721e-11
B. napus(C)	2.695	721	0.0271475	0.171529	0.0998637	0.007204
C. sativa	-15.591	1131	-0.467393	-0.371462	-0.420603	2.2e-16

## Sheet: Table S10
Table S10 TAIR10 predict Helitron inserted into Intron or UTR genes
Helitron ID	TAIR ID	gene_model_type	short_description	Curator_summary	Computational_description
tr1H79	AT1G03010.1	protein_coding	Phototropic-responsive NPH3 family protein	NULL	Phototropic-responsive NPH3 family protein; FUNCTIONS IN: signal transducer activity; INVOLVED IN: response to light stimulus, pollen tube growth; EXPRESSED IN: leaf apex, inflorescence meristem, cauline leaf, root, flower; EXPRESSED DURING: M germinated pollen stage, petal differentiation and expansion stage; CONTAINS InterPro DOMAIN/s: NPH3 (InterPro:IPR004249), BTB/POZ fold (InterPro:IPR011333…
1H1	AT1G03030.1	protein_coding	P-loop containing nucleoside triphosphate hydrolases superfamily protein	NULL	P-loop containing nucleoside triphosphate hydrolases superfamily protein; FUNCTIONS IN: phosphotransferase activity, alcohol group as acceptor, kinase activity, ATP binding; INVOLVED IN: biosynthetic process, metabolic process; LOCATED IN: chloroplast; EXPRESSED IN: 22 plant structures; EXPRESSED DURING: 13 growth stages; CONTAINS InterPro DOMAIN/s: Phosphoribulokinase/uridine kinase (InterPro:IP…
tr1H78	AT1G04425.1	other_rna	other RNA	NULL	NULL
1H3	AT1G10400.1	protein_coding	UDP-Glycosyltransferase superfamily protein	NULL	UDP-Glycosyltransferase superfamily protein; FUNCTIONS IN: UDP-glycosyltransferase activity, transferase activity, transferring glycosyl groups; INVOLVED IN: metabolic process; LOCATED IN: endomembrane system; EXPRESSED IN: root; CONTAINS InterPro DOMAIN/s: UDP-glucuronosyl/UDP-glucosyltransferase (InterPro:IPR002213), Tudor subgroup (InterPro:IPR018351); BEST Arabidopsis thaliana protein match i…
tr1H74	AT1G10586.1	protein_coding	basic helix-loop-helix (bHLH) DNA-binding superfamily protein	NULL	basic helix-loop-helix (bHLH) DNA-binding superfamily protein; FUNCTIONS IN: transcription regulator activity; INVOLVED IN: regulation of transcription; LOCATED IN: nucleus; CONTAINS InterPro DOMAIN/s: Helix-loop-helix DNA-binding domain (InterPro:IPR001092), Helix-loop-helix DNA-binding (InterPro:IPR011598); BEST Arabidopsis thaliana protein match is: basic helix-loop-helix (bHLH) DNA-binding su…
1H4	AT1G14518.1	other_rna	other RNA	Unknown gene	NULL
tr1H66	AT1G23670.1	protein_coding	Domain of unknown function (DUF220)	NULL	Domain of unknown function (DUF220); CONTAINS InterPro DOMAIN/s: Protein of unknown function DUF220 (InterPro:IPR003863); BEST Arabidopsis thaliana protein match is: Domain of unknown function DUF220 (TAIR:AT1G23600.2); Has 138 Blast hits to 122 proteins in 10 species: Archae - 0; Bacteria - 0; Metazoa - 0; Fungi - 0; Plants - 138; Viruses - 0; Other Eukaryotes - 0 (source: NCBI BLink).
tr1H61	AT1G31710.1	protein_coding	Copper amine oxidase family protein	NULL	Copper amine oxidase family protein; FUNCTIONS IN: primary amine oxidase activity, quinone binding, copper ion binding; INVOLVED IN: oxidation reduction, amine metabolic process; LOCATED IN: endomembrane system; EXPRESSED IN: 13 plant structures; EXPRESSED DURING: 8 growth stages; CONTAINS InterPro DOMAIN/s: Copper amine oxidase, N-terminal (InterPro:IPR016182), Copper amine oxidase, N2-terminal …
tr1H54	AT1G33600.1	protein_coding	Leucine-rich repeat (LRR) family protein	NULL	Leucine-rich repeat (LRR) family protein; INVOLVED IN: signal transduction; LOCATED IN: cell wall, membrane, plant-type cell wall; EXPRESSED IN: 22 plant structures; EXPRESSED DURING: 13 growth stages; CONTAINS InterPro DOMAIN/s: Leucine-rich repeat-containing N-terminal domain, type 2 (InterPro:IPR013210), Leucine-rich repeat (InterPro:IPR001611); BEST Arabidopsis thaliana protein match is: Leuc…
tr1H29	AT1G47280.1	protein_coding	NULL	NULL	unknown protein; FUNCTIONS IN: molecular_function unknown; INVOLVED IN: biological_process unknown; LOCATED IN: endomembrane system; EXPRESSED IN: 9 plant structures; EXPRESSED DURING: L mature pollen stage, M germinated pollen stage, 4 anthesis, C globular stage, petal differentiation and expansion stage; Has 6 Blast hits to 6 proteins in 2 species: Archae - 0; Bacteria - 0; Metazoa - 0; Fungi -…
1H60	AT1G52940.1	protein_coding	purple acid phosphatase 5	NULL	purple acid phosphatase 5 (PAP5); CONTAINS InterPro DOMAIN/s: Purple acid phosphatase, N-terminal (InterPro:IPR015914), Metallophosphoesterase (InterPro:IPR004843), Purple acid phosphatase-like, N-terminal (InterPro:IPR008963); BEST Arabidopsis thaliana protein match is: purple acid phosphatase 11 (TAIR:AT2G18130.1); Has 1805 Blast hits to 1772 proteins in 366 species: Archae - 3; Bacteria - 516;…
tr1H20	AT1G54040.1	protein_coding	epithiospecifier protein	Epithiospecifier protein, interacts with WRKY53. Involved in pathogen resistance and leaf senescence.	epithiospecifier protein (ESP); FUNCTIONS IN: enzyme regulator activity; INVOLVED IN: response to jasmonic acid stimulus, glucosinolate catabolic process, leaf senescence, defense response to bacterium; LOCATED IN: nucleus; EXPRESSED IN: 19 plant structures; EXPRESSED DURING: 14 growth stages; CONTAINS InterPro DOMAIN/s: Galactose oxidase/kelch, beta-propeller (InterPro:IPR011043), Kelch repeat t…
1H64	AT1G55290.1	protein_coding	2-oxoglutarate (2OG) and Fe(II)-dependent oxygenase superfamily protein	encodes a protein whose sequence is similar to oxidoreductase, 2OG-Fe(II) oxygenase	2-oxoglutarate (2OG) and Fe(II)-dependent oxygenase superfamily protein; CONTAINS InterPro DOMAIN/s: Oxoglutarate/iron-dependent oxygenase (InterPro:IPR005123); BEST Arabidopsis thaliana protein match is: 2-oxoglutarate (2OG) and Fe(II)-dependent oxygenase superfamily protein (TAIR:AT3G13610.1); Has 8871 Blast hits to 8831 proteins in 1013 species: Archae - 0; Bacteria - 1149; Metazoa - 118; Fung…
1H72	AT1G62580.1	protein_coding	Flavin-binding monooxygenase family protein	Encodes a flavin monooxygenase that binds NO, has a higher affinity for NO than for O(2) and can generate cGMP from GTP in vitro in an NO-dependent manner.	Flavin-binding monooxygenase family protein; FUNCTIONS IN: NADP or NADPH binding, monooxygenase activity, FAD binding, flavin-containing monooxygenase activity; INVOLVED IN: oxidation reduction; LOCATED IN: intrinsic to endoplasmic reticulum membrane; CONTAINS InterPro DOMAIN/s: FAD-dependent pyridine nucleotide-disulphide oxidoreductase (InterPro:IPR013027), Dimethylaniline monooxygenase, N-oxid…
tr1H3	AT1G79150.1	protein_coding	binding	NULL	binding; FUNCTIONS IN: binding; INVOLVED IN: biological_process unknown; LOCATED IN: cellular_component unknown; EXPRESSED IN: 23 plant structures; EXPRESSED DURING: 13 growth stages; CONTAINS InterPro DOMAIN/s: CCAAT-binding factor (InterPro:IPR005612), Armadillo-type fold (InterPro:IPR016024), Nucleolar complex-associated (InterPro:IPR011501); Has 3184 Blast hits to 2630 proteins in 361 species…
tr2H40	AT2G12405.1	protein_coding	NULL	NULL	unknown protein; FUNCTIONS IN: molecular_function unknown; INVOLVED IN: biological_process unknown; LOCATED IN: endomembrane system; Has 30201 Blast hits to 17322 proteins in 780 species: Archae - 12; Bacteria - 1396; Metazoa - 17338; Fungi - 3422; Plants - 5037; Viruses - 0; Other Eukaryotes - 2996 (source: NCBI BLink).
tr2H27	AT2G17420.1	protein_coding	NADPH-dependent thioredoxin reductase A	NADPH-dependent thioredoxin reductase, major cytosolic isoform	NADPH-dependent thioredoxin reductase A (NTRA); FUNCTIONS IN: thioredoxin-disulfide reductase activity; INVOLVED IN: in 6 processes; LOCATED IN: cytosol, mitochondrial matrix; EXPRESSED IN: male gametophyte, guard cell, cultured cell, pollen tube, leaf; EXPRESSED DURING: L mature pollen stage, M germinated pollen stage, seedling growth, seed development stages; CONTAINS InterPro DOMAIN/s: Pyridin…
2H41	AT2G18880.1	protein_coding	vernalization5/VIN3-like	NULL	vernalization5/VIN3-like (VEL2); FUNCTIONS IN: molecular_function unknown; INVOLVED IN: biological_process unknown; LOCATED IN: cellular_component unknown; EXPRESSED IN: leaf; CONTAINS InterPro DOMAIN/s: Fibronectin, type III (InterPro:IPR003961); BEST Arabidopsis thaliana protein match is: vernalization5/VIN3-like (TAIR:AT4G30200.3); Has 278 Blast hits to 186 proteins in 23 species: Archae - 0; …
2H42	AT2G20515.1	protein_coding	NULL	NULL	unknown protein; FUNCTIONS IN: molecular_function unknown; INVOLVED IN: biological_process unknown; LOCATED IN: endomembrane system; EXPRESSED IN: 16 plant structures; EXPRESSED DURING: 7 growth stages; Has 71 Blast hits to 71 proteins in 14 species: Archae - 0; Bacteria - 0; Metazoa - 0; Fungi - 0; Plants - 71; Viruses - 0; Other Eukaryotes - 0 (source: NCBI BLink).
tr2H24	AT2G21550.1	protein_coding	Bifunctional dihydrofolate reductase/thymidylate synthase	NULL	Bifunctional dihydrofolate reductase/thymidylate synthase; FUNCTIONS IN: thymidylate synthase activity, dihydrofolate reductase activity; INVOLVED IN: oxidation reduction, glycine biosynthetic process, one-carbon metabolic process, nucleotide biosynthetic process, dTMP biosynthetic process; EXPRESSED IN: stem, hypocotyl, root; CONTAINS InterPro DOMAIN/s: Dihydrofolate reductase domain (InterPro:I…
tr2H23	AT2G22110.1	pre_trna	pre-tRNA	NULL	tRNA-Val (anticodon: CAC)
tr2H21	AT2G22990.1	protein_coding	sinapoylglucose 1	sinapoylglucose:malate sinapoyltransferase. Catalyzes the formation of sinapoylmalate from sinapoylglucose. Mutants accumulate excess sinapoylglucose.	sinapoylglucose 1 (SNG1); FUNCTIONS IN: sinapoylglucose-malate O-sinapoyltransferase activity, serine-type carboxypeptidase activity; INVOLVED IN: phenylpropanoid metabolic process, proteolysis; LOCATED IN: endomembrane system; EXPRESSED IN: 22 plant structures; EXPRESSED DURING: 13 growth stages; CONTAINS InterPro DOMAIN/s: Peptidase S10, serine carboxypeptidase (InterPro:IPR001563); BEST Arabid…
tr2H18	AT2G23770.1	protein_coding	protein kinase family protein / peptidoglycan-binding LysM domain-containing protein	Encodes a LysM-containing receptor-like kinase LYK4. Shares overlapping function with LYK5 in mediating chitin-triggered immune responses.	protein kinase family protein / peptidoglycan-binding LysM domain-containing protein; FUNCTIONS IN: kinase activity; INVOLVED IN: protein amino acid phosphorylation, cell wall macromolecule catabolic process; LOCATED IN: endomembrane system; EXPRESSED IN: stem, leaf whorl, root, leaf; EXPRESSED DURING: LP.06 six leaves visible, LP.12 twelve leaves visible; CONTAINS InterPro DOMAIN/s: Peptidoglyca…
tr3H73	AT3G11395.1	pre_trna	pre-tRNA	NULL	tRNA-Val (anticodon: CAC)
tr3H61	AT3G26747.1	pre_trna	pre-tRNA	NULL	tRNA-Val (anticodon: CAC)
3H12	AT3G26900.1	protein_coding	shikimate kinase like 1	Encodes a protein with some sequence similarity to shikimate kinases, but a truncated form of this protein (lacking a putative N-terminal chloroplast transit peptide) does not have shikimate kinase activity in vitro. skl1-3 mutants have a variegated phenotype and skl1-8 mutants have an albino phenotype consistent with the observation of chloroplast defects in these mutants.	shikimate kinase like 1 (SKL1); FUNCTIONS IN: shikimate kinase activity, ATP binding; INVOLVED IN: aromatic amino acid family biosynthetic process; LOCATED IN: chloroplast stroma, chloroplast; EXPRESSED IN: 22 plant structures; EXPRESSED DURING: 14 growth stages; CONTAINS InterPro DOMAIN/s: Shikimate kinase (InterPro:IPR000623); BEST Arabidopsis thaliana protein match is: shikimate kinase 1 (TAIR…
tr3H46	AT3G29720.1	protein_coding	HXXXD-type acyl-transferase family protein	NULL	HXXXD-type acyl-transferase family protein; FUNCTIONS IN: transferase activity, transferring acyl groups other than amino-acyl groups; INVOLVED IN: biological_process unknown; LOCATED IN: cellular_component unknown; CONTAINS InterPro DOMAIN/s: Transferase (InterPro:IPR003480); BEST Arabidopsis thaliana protein match is: HXXXD-type acyl-transferase family protein (TAIR:AT3G29680.1); Has 528 Blast …
3H35	AT3G43990.1	protein_coding	Bromo-adjacent homology (BAH) domain-containing protein	NULL	Bromo-adjacent homology (BAH) domain-containing protein; FUNCTIONS IN: DNA binding; INVOLVED IN: biological_process unknown; LOCATED IN: cellular_component unknown; CONTAINS InterPro DOMAIN/s: Bromo adjacent homology (BAH) domain (InterPro:IPR001025); BEST Arabidopsis thaliana protein match is: Bromo-adjacent homology (BAH) domain-containing protein (TAIR:AT4G23120.1); Has 502 Blast hits to 500 p…
3H44	AT3G45460.1	protein_coding	IBR domain containing protein	NULL	IBR domain containing protein; FUNCTIONS IN: zinc ion binding; INVOLVED IN: biological_process unknown; LOCATED IN: cellular_component unknown; EXPRESSED IN: flower; EXPRESSED DURING: petal differentiation and expansion stage; CONTAINS InterPro DOMAIN/s: Zinc finger, C6HC-type (InterPro:IPR002867); BEST Arabidopsis thaliana protein match is: RING/U-box protein with C6HC-type zinc finger (TAIR:AT3…
tr3H7	AT3G52700.1	protein_coding	NULL	NULL	unknown protein; Has 6 Blast hits to 6 proteins in 2 species: Archae - 0; Bacteria - 0; Metazoa - 0; Fungi - 0; Plants - 6; Viruses - 0; Other Eukaryotes - 0 (source: NCBI BLink).
tr4H47	AT4G02180.1	protein_coding	DC1 domain-containing protein	NULL	DC1 domain-containing protein; FUNCTIONS IN: zinc ion binding; INVOLVED IN: intracellular signaling pathway; LOCATED IN: cellular_component unknown; EXPRESSED IN: root; CONTAINS InterPro DOMAIN/s: Protein kinase C-like, phorbol ester/diacylglycerol binding (InterPro:IPR002219), DC1 (InterPro:IPR004146), Zinc finger, PHD-type (InterPro:IPR001965), C1-like (InterPro:IPR011424); BEST Arabidopsis tha…
4H23	AT4G08780.1	protein_coding	Peroxidase superfamily protein	NULL	Peroxidase superfamily protein; FUNCTIONS IN: peroxidase activity, heme binding; INVOLVED IN: oxidation reduction, response to oxidative stress; LOCATED IN: vacuole; EXPRESSED IN: embryo, hypocotyl, root, flower, seed; EXPRESSED DURING: F mature embryo stage, petal differentiation and expansion stage, E expanded cotyledon stage, D bilateral stage; CONTAINS InterPro DOMAIN/s: Haem peroxidase (Inte…
tr4H23	AT4G16920.1	protein_coding	Disease resistance protein (TIR-NBS-LRR class) family	NULL	Disease resistance protein (TIR-NBS-LRR class) family; FUNCTIONS IN: transmembrane receptor activity, nucleoside-triphosphatase activity, nucleotide binding, ATP binding; INVOLVED IN: signal transduction, apoptosis, defense response, innate immune response; LOCATED IN: intrinsic to membrane; EXPRESSED IN: 18 plant structures; EXPRESSED DURING: 10 growth stages; CONTAINS InterPro DOMAIN/s: ATPase,…
4H40	AT4G20095.1	protein_coding	Protein of unknown function (DUF626)	NULL	Protein of unknown function (DUF626); BEST Arabidopsis thaliana protein match is: Protein of unknown function (DUF626) (TAIR:AT4G29550.1); Has 118 Blast hits to 118 proteins in 2 species: Archae - 0; Bacteria - 0; Metazoa - 0; Fungi - 0; Plants - 118; Viruses - 0; Other Eukaryotes - 0 (source: NCBI BLink).
4H41	AT4G20370.1	protein_coding	PEBP (phosphatidylethanolamine-binding protein) family protein	Encodes a floral inducer that is a homolog of FT. Plants overexpressing this gene flower earlier than Col. Loss-of-function mutations flower later in short days. TSF and FT play overlapping roles in the promotion of flowering, with FT playing the dominant role.TSF sequences show extensive variation in different accessions and may contribute to quantitative variation in flowering time in these acc…	TWIN SISTER OF FT (TSF); CONTAINS InterPro DOMAIN/s: Phosphatidylethanolamine-binding, conserved site (InterPro:IPR001858), Phosphatidylethanolamine-binding protein PEBP (InterPro:IPR008914); BEST Arabidopsis thaliana protein match is: PEBP (phosphatidylethanolamine-binding protein) family protein (TAIR:AT1G65480.1); Has 1807 Blast hits to 1807 proteins in 277 species: Archae - 0; Bacteria - 0; M…
tr4H18	AT4G23730.1	protein_coding	Galactose mutarotase-like superfamily protein	NULL	Galactose mutarotase-like superfamily protein; FUNCTIONS IN: isomerase activity, carbohydrate binding, aldose 1-epimerase activity, catalytic activity; INVOLVED IN: galactose metabolic process, carbohydrate metabolic process; LOCATED IN: cellular_component unknown; EXPRESSED IN: 25 plant structures; EXPRESSED DURING: 14 growth stages; CONTAINS InterPro DOMAIN/s: Glycoside hydrolase-type carbohydr…
tr4H11	AT4G31910.1	protein_coding	HXXXD-type acyl-transferase family protein	Encodes an acyltransferase that can modify brassinosteroids (BRs) by acylation and may modulate endogenous BR levels.	HXXXD-type acyl-transferase family protein; FUNCTIONS IN: transferase activity, transferring acyl groups other than amino-acyl groups, transferase activity; INVOLVED IN: biological_process unknown; LOCATED IN: nucleus; EXPRESSED IN: 9 plant structures; EXPRESSED DURING: 6 growth stages; CONTAINS InterPro DOMAIN/s: Transferase (InterPro:IPR003480); BEST Arabidopsis thaliana protein match is: HXXXD…
tr4H10	AT4G31940.1	protein_coding	cytochrome P450, family 82, subfamily C, polypeptide 4	The gene encodes a cytochrome P450 enzyme, CYP82C. It is involved in the early Fe deficiency response.	"cytochrome P450, family 82, subfamily C, polypeptide 4" (CYP82C4); FUNCTIONS IN: electron carrier activity, monooxygenase activity, iron ion binding, oxygen binding, heme binding; INVOLVED IN: oxidation reduction; LOCATED IN: endomembrane system; EXPRESSED IN: root; CONTAINS InterPro DOMAIN/s: Cytochrome P450 (InterPro:IPR001128), Cytochrome P450, E-class, group I (InterPro:IPR002401), Cytochrom…
tr4H3	AT4G39280.1	protein_coding	phenylalanyl-tRNA synthetase, putative / phenylalanine--tRNA ligase, putative	NULL	phenylalanyl-tRNA synthetase, putative / phenylalanine--tRNA ligase, putative; FUNCTIONS IN: phenylalanine-tRNA ligase activity, tRNA binding, aminoacyl-tRNA ligase activity, nucleotide binding, ATP binding; INVOLVED IN: phenylalanyl-tRNA aminoacylation, tRNA aminoacylation, translation, tRNA aminoacylation for protein translation; LOCATED IN: cytoplasm; EXPRESSED IN: 23 plant structures; EXPRESS…
tr4H2	AT4G39672.1	pre_trna	pre-tRNA	NULL	tRNA-Val (anticodon: CAC)
tr5H67	AT5G05985.1	pre_trna	pre-tRNA	NULL	tRNA-Val (anticodon: CAC)
tr5H65	AT5G15175.1	pre_trna	pre-tRNA	NULL	tRNA-Val (anticodon: CAC)
tr5H64	AT5G15420.1	protein_coding	NULL	NULL	unknown protein; Has 17 Blast hits to 5 proteins in 2 species: Archae - 0; Bacteria - 0; Metazoa - 0; Fungi - 0; Plants - 1; Viruses - 0; Other Eukaryotes - 16 (source: NCBI BLink).
5H6	AT5G17165.1	protein_coding	NULL	NULL	unknown protein; FUNCTIONS IN: molecular_function unknown; INVOLVED IN: biological_process unknown; LOCATED IN: cellular_component unknown; BEST Arabidopsis thaliana protein match is: unknown protein (TAIR:AT3G03150.1); Has 39 Blast hits to 39 proteins in 11 species: Archae - 0; Bacteria - 0; Metazoa - 0; Fungi - 0; Plants - 39; Viruses - 0; Other Eukaryotes - 0 (source: NCBI BLink).
tr5H61	AT5G17600.1	protein_coding	RING/U-box superfamily protein	NULL	RING/U-box superfamily protein; FUNCTIONS IN: zinc ion binding; EXPRESSED IN: 19 plant structures; EXPRESSED DURING: 11 growth stages; CONTAINS InterPro DOMAIN/s: Zinc finger, RING-type (InterPro:IPR001841), Zinc finger, C3HC4 RING-type (InterPro:IPR018957); BEST Arabidopsis thaliana protein match is: RING/U-box superfamily protein (TAIR:AT3G03550.1); Has 1807 Blast hits to 1807 proteins in 277 s…
tr5H54	AT5G25970.1	protein_coding	Core-2/I-branching beta-1,6-N-acetylglucosaminyltransferase family protein	NULL	Core-2/I-branching beta-1,6-N-acetylglucosaminyltransferase family protein; CONTAINS InterPro DOMAIN/s: Core-2/I-Branching enzyme (InterPro:IPR021141); BEST Arabidopsis thaliana protein match is: Core-2/I-branching beta-1,6-N-acetylglucosaminyltransferase family protein (TAIR:AT5G11730.1); Has 30201 Blast hits to 17322 proteins in 780 species: Archae - 12; Bacteria - 1396; Metazoa - 17338; Fungi …
tr5H22	AT5G38155.1	pre_trna	pre-tRNA	NULL	tRNA-Val (anticodon: CAC)
tr5H11	AT5G46871.1	protein_coding	Putative membrane lipoprotein	Encodes a defensin-like (DEFL) family protein.	Putative membrane lipoprotein; LOCATED IN: endomembrane system; BEST Arabidopsis thaliana protein match is: Putative membrane lipoprotein (TAIR:AT5G46874.1); Has 6 Blast hits to 6 proteins in 2 species: Archae - 0; Bacteria - 0; Metazoa - 0; Fungi - 0; Plants - 6; Viruses - 0; Other Eukaryotes - 0 (source: NCBI BLink).
5H62	AT5G51300.1	protein_coding	splicing factor-related	Encodes a nuclear localized splicing factor homolog that is involved in alternative splicing of some mRNAs.	splicing factor-related; FUNCTIONS IN: RNA binding, nucleotide binding, zinc ion binding, nucleic acid binding; INVOLVED IN: RNA splicing; EXPRESSED IN: 24 plant structures; EXPRESSED DURING: 13 growth stages; CONTAINS InterPro DOMAIN/s: K Homology (InterPro:IPR004087), K Homology, type 1, subgroup (InterPro:IPR018111), RNA recognition motif, RNP-1 (InterPro:IPR000504), K Homology, type 1 (InterP…
5H64	AT5G53110.1	protein_coding	RING/U-box superfamily protein	NULL	RING/U-box superfamily protein; FUNCTIONS IN: zinc ion binding; INVOLVED IN: biological_process unknown; LOCATED IN: endomembrane system; EXPRESSED IN: 8 plant structures; EXPRESSED DURING: 4 anthesis, C globular stage, petal differentiation and expansion stage; CONTAINS InterPro DOMAIN/s: Zinc finger, RING-type (InterPro:IPR001841), Zinc finger, C3HC4 RING-type (InterPro:IPR018957); BEST Arabido…
tr5H7	AT5G53200.1	protein_coding	Homeodomain-like superfamily protein	NULL	TRIPTYCHON (TRY); CONTAINS InterPro DOMAIN/s: SANT, DNA-binding (InterPro:IPR001005), Homeodomain-like (InterPro:IPR009057), Myb, DNA-binding (InterPro:IPR014778), Homeodomain-related (InterPro:IPR012287), MYB-like (InterPro:IPR017877), Myb transcription factor (InterPro:IPR015495); BEST Arabidopsis thaliana protein match is: Homeodomain-like superfamily protein (TAIR:AT2G30420.1); Has 2274 Blast…
5H66	AT5G56975.1	pre_trna	pre-tRNA	NULL	tRNA-Val (anticodon: CAC)
5H67	AT5G57840.1	protein_coding	HXXXD-type acyl-transferase family protein	encodes a protein whose sequence is similar to anthranilate N-hydroxycinnamoyl/benzoyltransferase from Dianthus caryophyllus (gi:2239091)	HXXXD-type acyl-transferase family protein; CONTAINS InterPro DOMAIN/s: Transferase (InterPro:IPR003480); BEST Arabidopsis thaliana protein match is: hydroxycinnamoyl-CoA shikimate/quinate hydroxycinnamoyl transferase (TAIR:AT5G48930.1); Has 2663 Blast hits to 2654 proteins in 130 species: Archae - 0; Bacteria - 2; Metazoa - 0; Fungi - 49; Plants - 2608; Viruses - 0; Other Eukaryotes - 4 (source:…

## Sheet: Table S11
Table S11 The 216 single rules associated with Flowering-Time types
	lhs		rhs	support	confidence	lift	ID	Nearest Gene
[202]	LOC001=1	=>	FT=intermediate	0.666667	0.8	1.10769	LOC001	AT1G01220			LOC001	AT1G01220	LOC001
[127]	LOC005=1	=>	FT=intermediate	0.333333	0.857143	1.18681	LOC005	AT1G04330			LOC002	AT1G02560	LOC002
[13]	LOC006=0	=>	FT=late	0.111111	1	3.6	LOC006	AT1G04425			LOC003	AT1G03010	LOC003
[209]	LOC006=1	=>	FT=intermediate	0.722222	0.8125	1.125	LOC006	AT1G04425			LOC004	AT1G03420	LOC004
[179]	LOC007=1	=>	FT=intermediate	0.555556	0.833333	1.15385	LOC007	AT1G06120			LOC005	AT1G04330	LOC005
[30]	LOC008=0	=>	FT=late	0.111111	1	3.6	LOC008	AT1G07450			LOC006	AT1G04425	LOC006
[208]	LOC008=1	=>	FT=intermediate	0.722222	0.8125	1.125	LOC008	AT1G07450			LOC007	AT1G06120	LOC007
[146]	LOC017=0	=>	FT=intermediate	0.444444	0.8	1.10769	LOC017	AT1G16130			LOC008	AT1G07450	LOC008
[72]	LOC023=1	=>	FT=intermediate	0.222222	1	1.38462	LOC023	AT1G23670			LOC009	AT1G07970	LOC009
[41]	LOC024=1	=>	FT=intermediate	0.111111	1	1.38462	LOC024	AT1G27030			LOC010	AT1G07980	LOC010
[164]	LOC026=0	=>	FT=intermediate	0.444444	0.8	1.10769	LOC026	AT1G30070			LOC011	AT1G08650	LOC011
[129]	LOC027=0	=>	FT=intermediate	0.333333	0.857143	1.18681	LOC027	AT1G30140			LOC012	AT1G10400	LOC012
[75]	LOC028=0	=>	FT=intermediate	0.222222	1	1.38462	LOC028	AT1G30150			LOC013	AT1G10586	LOC013
[88]	LOC029=0	=>	FT=intermediate	0.222222	0.8	1.10769	LOC029	AT1G30921			LOC014	AT1G14518	LOC014
[191]	LOC032=1	=>	FT=intermediate	0.611111	0.846154	1.1716	LOC032	AT1G32420			LOC015	AT1G14810	LOC015
[139]	LOC033=0	=>	FT=intermediate	0.444444	0.888889	1.23077	LOC033	AT1G33080			LOC016	AT1G15580	LOC016
[104]	LOC034=0	=>	FT=intermediate	0.277778	0.833333	1.15385	LOC034	AT1G33440			LOC017	AT1G16130	LOC017
[51]	LOC035=0	=>	FT=intermediate	0.166667	1	1.38462	LOC035	AT1G33810			LOC018	AT1G17147	LOC018
[168]	LOC040=1	=>	FT=intermediate	0.5	0.818182	1.13287	LOC040	AT1G34510			LOC019	AT1G18120	LOC019
[22]	LOC041=0	=>	FT=intermediate	0.111111	1	1.38462	LOC041	AT1G34540			LOC020	AT1G18290	LOC020
[81]	LOC042=1	=>	FT=intermediate	0.222222	0.8	1.10769	LOC042	AT1G34660			LOC021	AT1G18870	LOC021
[154]	LOC044=0	=>	FT=intermediate	0.444444	0.8	1.10769	LOC044	AT1G34790			LOC022	AT1G23170	LOC022
[46]	LOC045=1	=>	FT=intermediate	0.111111	1	1.38462	LOC045	AT1G35050			LOC023	AT1G23670	LOC023
[188]	LOC048=0	=>	FT=intermediate	0.611111	0.846154	1.1716	LOC048	AT1G35735			LOC024	AT1G27030	LOC024
[36]	LOC053=0	=>	FT=intermediate	0.111111	1	1.38462	LOC053	AT1G36270			LOC025	AT1G27150	LOC025
[138]	LOC054=1	=>	FT=intermediate	0.444444	1	1.38462	LOC054	AT1G36485			LOC026	AT1G30070	LOC026
[39]	LOC056=1	=>	FT=intermediate	0.111111	1	1.38462	LOC056	AT1G36770			LOC027	AT1G30140	LOC027
[58]	LOC064=0	=>	FT=intermediate	0.166667	1	1.38462	LOC064	AT1G42710			LOC028	AT1G30150	LOC028
[50]	LOC069=0	=>	FT=intermediate	0.166667	1	1.38462	LOC069	AT1G45191			LOC029	AT1G30921	LOC029
[162]	LOC071=1	=>	FT=intermediate	0.444444	0.8	1.10769	LOC071	AT1G47280			LOC030	AT1G31050	LOC030
[87]	LOC072=0	=>	FT=intermediate	0.222222	0.8	1.10769	LOC072	AT1G47370			LOC031	AT1G32415	LOC031
[125]	LOC074=1	=>	FT=intermediate	0.333333	0.857143	1.18681	LOC074	AT1G47606			LOC032	AT1G32420	LOC032
[130]	LOC078=1	=>	FT=intermediate	0.388889	0.875	1.21154	LOC078	AT1G47820			LOC033	AT1G33080	LOC033
[156]	LOC079=0	=>	FT=intermediate	0.444444	0.8	1.10769	LOC079	AT1G48660			LOC034	AT1G33440	LOC034
[77]	LOC083=0	=>	FT=intermediate	0.222222	0.8	1.10769	LOC083	AT1G51820			LOC035	AT1G33810	LOC035
[157]	LOC084=1	=>	FT=intermediate	0.444444	0.8	1.10769	LOC084	AT1G51980			LOC036	AT1G33950	LOC036
[184]	LOC091=1	=>	FT=intermediate	0.611111	0.846154	1.1716	LOC091	AT1G54000			LOC037	AT1G34020	LOC037
[159]	LOC092=1	=>	FT=intermediate	0.5	0.9	1.24615	LOC092	AT1G54040			LOC038	AT1G34210	LOC038
[102]	LOC095=0	=>	FT=intermediate	0.277778	0.833333	1.15385	LOC095	AT1G55290			LOC039	AT1G34230	LOC039
[61]	LOC096=0	=>	FT=intermediate	0.166667	1	1.38462	LOC096	AT1G55450			LOC040	AT1G34510	LOC040
[167]	LOC102=1	=>	FT=intermediate	0.5	0.818182	1.13287	LOC102	AT1G60170			LOC041	AT1G34540	LOC041
[166]	LOC105=1	=>	FT=intermediate	0.5	0.818182	1.13287	LOC105	AT1G62850			LOC042	AT1G34660	LOC042
[1]	LOC106=1	=>	FT=intermediate	0.111111	1	1.38462	LOC106	AT1G64080			LOC043	AT1G34780	LOC043
[93]	LOC108=0	=>	FT=intermediate	0.277778	1	1.38462	LOC108	AT1G66750			LOC044	AT1G34790	LOC044
[120]	LOC109=0	=>	FT=intermediate	0.388889	1	1.38462	LOC109	AT1G67240			LOC045	AT1G35050	LOC045
[124]	LOC110=1	=>	FT=intermediate	0.388889	1	1.38462	LOC110	AT1G67660			LOC046	AT1G35620	LOC046
[8]	LOC111=0	=>	FT=intermediate	0.111111	1	1.38462	LOC111	AT1G68170			LOC047	AT1G35700	LOC047
[117]	LOC114=1	=>	FT=intermediate	0.388889	1	1.38462	LOC114	AT1G69050			LOC048	AT1G35735	LOC048
[122]	LOC115=1	=>	FT=intermediate	0.333333	0.857143	1.18681	LOC115	AT1G70000			LOC049	AT1G35790	LOC049
[49]	LOC116=1	=>	FT=intermediate	0.166667	1	1.38462	LOC116	AT1G70450			LOC050	AT1G35990	LOC050
[216]	LOC118=0	=>	FT=intermediate	0.722222	0.8125	1.125	LOC118	AT1G72510			LOC051	AT1G36100	LOC051
[35]	LOC118=1	=>	FT=late	0.111111	1	3.6	LOC118	AT1G72510			LOC052	AT1G36250	LOC052
[109]	LOC119=0	=>	FT=intermediate	0.277778	0.833333	1.15385	LOC119	AT1G72580			LOC053	AT1G36270	LOC053
[92]	LOC122=0	=>	FT=intermediate	0.222222	0.8	1.10769	LOC122	AT1G75980			LOC054	AT1G36485	LOC054
[66]	LOC123=1	=>	FT=intermediate	0.166667	1	1.38462	LOC123	AT1G76000			LOC055	AT1G36570	LOC055
[96]	LOC125=1	=>	FT=intermediate	0.277778	1	1.38462	LOC125	AT1G77765			LOC056	AT1G36770	LOC056
[111]	LOC126=1	=>	FT=intermediate	0.277778	0.833333	1.15385	LOC126	AT1G79150			LOC057	AT1G36915	LOC057
[86]	LOC128=0	=>	FT=intermediate	0.222222	0.8	1.10769	LOC128	AT2G01422			LOC058	AT1G40101	LOC058
[5]	LOC130=1	=>	FT=intermediate	0.111111	1	1.38462	LOC130	AT2G01660			LOC059	AT1G40107	LOC059
[207]	LOC131=0	=>	FT=intermediate	0.722222	0.8125	1.125	LOC131	AT2G01700			LOC060	AT1G41930	LOC060
[29]	LOC131=1	=>	FT=late	0.111111	1	3.6	LOC131	AT2G01700			LOC061	AT1G42140	LOC061
[194]	LOC135=1	=>	FT=intermediate	0.666667	0.857143	1.18681	LOC135	AT2G03430			LOC062	AT1G42393	LOC062
[153]	LOC136=1	=>	FT=intermediate	0.5	0.9	1.24615	LOC136	AT2G03930			LOC063	AT1G42510	LOC063
[40]	LOC137=0	=>	FT=late	0.111111	1	3.6	LOC137	AT2G03990			LOC064	AT1G42710	LOC064
[211]	LOC137=1	=>	FT=intermediate	0.722222	0.8125	1.125	LOC137	AT2G03990			LOC065	AT1G43060	LOC065
[175]	LOC139=1	=>	FT=intermediate	0.5	0.818182	1.13287	LOC139	AT2G04066			LOC066	AT1G44150	LOC066
[98]	LOC140=0	=>	FT=intermediate	0.277778	0.833333	1.15385	LOC140	AT2G04110			LOC067	AT1G44542	LOC067
[142]	LOC144=1	=>	FT=intermediate	0.5	1	1.38462	LOC144	AT2G04500			LOC068	AT1G44810	LOC068
[199]	LOC146=0	=>	FT=intermediate	0.666667	0.8	1.10769	LOC146	AT2G05130			LOC069	AT1G45191	LOC069
[135]	LOC149=1	=>	FT=intermediate	0.388889	0.875	1.21154	LOC149	AT2G05540			LOC070	AT1G46192	LOC070
[37]	LOC152=0	=>	FT=intermediate	0.111111	1	1.38462	LOC152	AT2G06235			LOC071	AT1G47280	LOC071
[42]	LOC158=0	=>	FT=intermediate	0.111111	1	1.38462	LOC158	AT2G07150			LOC072	AT1G47370	LOC072
[140]	LOC161=1	=>	FT=intermediate	0.444444	0.888889	1.23077	LOC161	AT2G09960			LOC073	AT1G47430	LOC073
[201]	LOC167=0	=>	FT=intermediate	0.666667	0.8	1.10769	LOC167	AT2G11280			LOC074	AT1G47606	LOC074
[91]	LOC170=0	=>	FT=intermediate	0.222222	0.8	1.10769	LOC170	AT2G11610			LOC075	AT1G47705	LOC075
[68]	LOC176=0	=>	FT=intermediate	0.166667	1	1.38462	LOC176	AT2G13140			LOC076	AT1G47730	LOC076
[144]	LOC181=0	=>	FT=intermediate	0.444444	0.888889	1.23077	LOC181	AT2G13820			LOC077	AT1G47810	LOC077
[48]	LOC182=0	=>	FT=intermediate	0.166667	1	1.38462	LOC182	AT2G13865			LOC078	AT1G47820	LOC078
[112]	LOC183=1	=>	FT=intermediate	0.277778	0.833333	1.15385	LOC183	AT2G14200			LOC079	AT1G48660	LOC079
[177]	LOC185=0	=>	FT=intermediate	0.555556	0.833333	1.15385	LOC185	AT2G15060			LOC080	AT1G49500	LOC080
[204]	LOC187=0	=>	FT=intermediate	0.666667	0.8	1.10769	LOC187	AT2G15850			LOC081	AT1G51190	LOC081
[192]	LOC189=1	=>	FT=intermediate	0.666667	0.857143	1.18681	LOC189	AT2G16930			LOC082	AT1G51420	LOC082
[56]	LOC190=0	=>	FT=intermediate	0.166667	1	1.38462	LOC190	AT2G17420			LOC083	AT1G51820	LOC083
[99]	LOC191=0	=>	FT=intermediate	0.277778	0.833333	1.15385	LOC191	AT2G17590			LOC084	AT1G51980	LOC084
[31]	LOC192=0	=>	FT=intermediate	0.111111	1	1.38462	LOC192	AT2G17960			LOC085	AT1G52100	LOC085
[190]	LOC197=1	=>	FT=intermediate	0.611111	0.846154	1.1716	LOC197	AT2G20570			LOC086	AT1G52110	LOC086
[176]	LOC198=1	=>	FT=intermediate	0.555556	0.833333	1.15385	LOC198	AT2G20620			LOC087	AT1G52970	LOC087
[173]	LOC200=0	=>	FT=intermediate	0.5	0.818182	1.13287	LOC200	AT2G21020			LOC088	AT1G53580	LOC088
[182]	LOC206=1	=>	FT=intermediate	0.611111	0.846154	1.1716	LOC206	AT2G22340			LOC089	AT1G53600	LOC089
[143]	LOC208=1	=>	FT=intermediate	0.5	1	1.38462	LOC208	AT2G23148			LOC090	AT1G53935	LOC090
[82]	LOC213=0	=>	FT=intermediate	0.222222	0.8	1.10769	LOC213	AT2G25030			LOC091	AT1G54000	LOC091
[71]	LOC215=1	=>	FT=intermediate	0.222222	1	1.38462	LOC215	AT2G25290			LOC092	AT1G54040	LOC092
[141]	LOC218=0	=>	FT=intermediate	0.444444	0.888889	1.23077	LOC218	AT2G29090			LOC093	AT1G55000	LOC093
[103]	LOC220=0	=>	FT=intermediate	0.277778	0.833333	1.15385	LOC220	AT2G30200			LOC094	AT1G55100	LOC094
[62]	LOC221=0	=>	FT=intermediate	0.166667	1	1.38462	LOC221	AT2G30650			LOC095	AT1G55290	LOC095
[106]	LOC222=0	=>	FT=intermediate	0.277778	0.833333	1.15385	LOC222	AT2G32740			LOC096	AT1G55450	LOC096
[147]	LOC223=1	=>	FT=intermediate	0.444444	0.8	1.10769	LOC223	AT2G34600			LOC097	AT1G56423	LOC097
[183]	LOC225=1	=>	FT=intermediate	0.611111	0.846154	1.1716	LOC225	AT2G36110			LOC098	AT1G57613	LOC098
[152]	LOC227=1	=>	FT=intermediate	0.444444	0.8	1.10769	LOC227	AT2G36680			LOC099	AT1G58520	LOC099
[67]	LOC232=0	=>	FT=intermediate	0.166667	1	1.38462	LOC232	AT2G41745			LOC100	AT1G60130	LOC100
[78]	LOC233=1	=>	FT=intermediate	0.222222	0.8	1.10769	LOC233	AT2G46130			LOC101	AT1G60150	LOC101
[34]	LOC234=0	=>	FT=intermediate	0.111111	1	1.38462	LOC234	AT2G46770			LOC102	AT1G60170	LOC102
[15]	LOC235=0	=>	FT=intermediate	0.111111	1	1.38462	LOC235	AT2G46890			LOC103	AT1G62230	LOC103
[80]	LOC236=1	=>	FT=intermediate	0.277778	1	1.38462	LOC236	AT3G03702			LOC104	AT1G62810	LOC104
[44]	LOC238=1	=>	FT=intermediate	0.111111	1	1.38462	LOC238	AT3G07370			LOC105	AT1G62850	LOC105
[64]	LOC239=1	=>	FT=intermediate	0.166667	1	1.38462	LOC239	AT3G07425			LOC106	AT1G64080	LOC106
[2]	LOC240=0	=>	FT=intermediate	0.111111	1	1.38462	LOC240	AT3G07810			LOC107	AT1G65486	LOC107
[210]	LOC241=0	=>	FT=intermediate	0.722222	0.8125	1.125	LOC241	AT3G10970			LOC108	AT1G66750	LOC108
[43]	LOC241=1	=>	FT=late	0.111111	1	3.6	LOC241	AT3G10970			LOC109	AT1G67240	LOC109
[119]	LOC248=0	=>	FT=intermediate	0.388889	1	1.38462	LOC248	AT3G20885			LOC110	AT1G67660	LOC110
[155]	LOC250=1	=>	FT=intermediate	0.444444	0.8	1.10769	LOC250	AT3G23633			LOC111	AT1G68170	LOC111
[133]	LOC252=0	=>	FT=intermediate	0.388889	0.875	1.21154	LOC252	AT3G24542			LOC112	AT1G68860	LOC112
[83]	LOC255=1	=>	FT=intermediate	0.222222	0.8	1.10769	LOC255	AT3G26540			LOC113	AT1G68970	LOC113
[14]	LOC256=0	=>	FT=late	0.111111	1	3.6	LOC256	AT3G27260			LOC114	AT1G69050	LOC114
[206]	LOC256=1	=>	FT=intermediate	0.722222	0.8125	1.125	LOC256	AT3G27260			LOC115	AT1G70000	LOC115
[97]	LOC258=1	=>	FT=intermediate	0.277778	0.833333	1.15385	LOC258	AT3G27510			LOC116	AT1G70450	LOC116
[185]	LOC259=1	=>	FT=intermediate	0.611111	0.846154	1.1716	LOC259	AT3G28020			LOC117	AT1G71310	LOC117
[200]	LOC261=0	=>	FT=intermediate	0.722222	0.866667	1.2	LOC261	AT3G28580			LOC118	AT1G72510	LOC118
[59]	LOC261=1	=>	FT=late	0.166667	1	3.6	LOC261	AT3G28580			LOC119	AT1G72580	LOC119
[4]	LOC263=0	=>	FT=intermediate	0.111111	1	1.38462	LOC263	AT3G28730			LOC120	AT1G73370	LOC120
[45]	LOC264=0	=>	FT=intermediate	0.111111	1	1.38462	LOC264	AT3G28840			LOC121	AT1G75760	LOC121
[131]	LOC271=0	=>	FT=intermediate	0.388889	0.875	1.21154	LOC271	AT3G30200			LOC122	AT1G75980	LOC122
[101]	LOC276=1	=>	FT=intermediate	0.277778	0.833333	1.15385	LOC276	AT3G30852			LOC123	AT1G76000	LOC123
[132]	LOC277=0	=>	FT=intermediate	0.388889	0.875	1.21154	LOC277	AT3G31993			LOC124	AT1G76590	LOC124
[12]	LOC282=1	=>	FT=intermediate	0.111111	1	1.38462	LOC282	AT3G42783			LOC125	AT1G77765	LOC125
[95]	LOC284=0	=>	FT=intermediate	0.277778	1	1.38462	LOC284	AT3G42940			LOC126	AT1G79150	LOC126
[187]	LOC288=1	=>	FT=intermediate	0.611111	0.846154	1.1716	LOC288	AT3G43780			LOC127	AT2G01275	LOC127
[136]	LOC289=1	=>	FT=intermediate	0.388889	0.875	1.21154	LOC289	AT3G43990			LOC128	AT2G01422	LOC128
[100]	LOC295=0	=>	FT=intermediate	0.277778	0.833333	1.15385	LOC295	AT3G44440			LOC129	AT2G01540	LOC129
[161]	LOC299=0	=>	FT=intermediate	0.5	0.9	1.24615	LOC299	AT3G45160			LOC130	AT2G01660	LOC130
[172]	LOC302=1	=>	FT=intermediate	0.5	0.818182	1.13287	LOC302	AT3G45577			LOC131	AT2G01700	LOC131
[189]	LOC309=0	=>	FT=intermediate	0.611111	0.846154	1.1716	LOC309	AT3G48140			LOC132	AT2G02280	LOC132
[74]	LOC310=1	=>	FT=intermediate	0.222222	1	1.38462	LOC310	AT3G49660			LOC133	AT2G02790	LOC133
[38]	LOC311=1	=>	FT=intermediate	0.111111	1	1.38462	LOC311	AT3G50120			LOC134	AT2G02795	LOC134
[128]	LOC317=0	=>	FT=intermediate	0.333333	0.857143	1.18681	LOC317	AT3G55254			LOC135	AT2G03430	LOC135
[17]	LOC319=0	=>	FT=late	0.111111	1	3.6	LOC319	AT3G55970			LOC136	AT2G03930	LOC136
[213]	LOC319=1	=>	FT=intermediate	0.722222	0.8125	1.125	LOC319	AT3G55970			LOC137	AT2G03990	LOC137
[148]	LOC320=0	=>	FT=intermediate	0.444444	0.8	1.10769	LOC320	AT3G56010			LOC138	AT2G04035	LOC138
[160]	LOC323=0	=>	FT=intermediate	0.5	0.9	1.24615	LOC323	AT3G60965			LOC139	AT2G04066	LOC139
[70]	LOC324=1	=>	FT=intermediate	0.222222	1	1.38462	LOC324	AT4G00820			LOC140	AT2G04110	LOC140
[65]	LOC330=1	=>	FT=intermediate	0.166667	1	1.38462	LOC330	AT4G03020			LOC141	AT2G04180	LOC141
[55]	LOC336=0	=>	FT=intermediate	0.166667	1	1.38462	LOC336	AT4G04310			LOC142	AT2G04200	LOC142
[113]	LOC340=1	=>	FT=intermediate	0.277778	0.833333	1.15385	LOC340	AT4G05190			LOC143	AT2G04290	LOC143
[60]	LOC342=0	=>	FT=intermediate	0.166667	1	1.38462	LOC342	AT4G06535			LOC144	AT2G04500	LOC144
[214]	LOC343=0	=>	FT=intermediate	0.722222	0.8125	1.125	LOC343	AT4G06566			LOC145	AT2G04830	LOC145
[24]	LOC343=1	=>	FT=late	0.111111	1	3.6	LOC343	AT4G06566			LOC146	AT2G05130	LOC146
[171]	LOC344=0	=>	FT=intermediate	0.555556	0.909091	1.25874	LOC344	AT4G06571			LOC147	AT2G05150	LOC147
[16]	LOC346=1	=>	FT=intermediate	0.111111	1	1.38462	LOC346	AT4G06595			LOC148	AT2G05270	LOC148
[76]	LOC347=0	=>	FT=intermediate	0.222222	0.8	1.10769	LOC347	AT4G06660			LOC149	AT2G05540	LOC149
[57]	LOC348=1	=>	FT=intermediate	0.166667	1	1.38462	LOC348	AT4G07339			LOC150	AT2G05914	LOC150
[158]	LOC351=1	=>	FT=intermediate	0.444444	0.8	1.10769	LOC351	AT4G07841			LOC151	AT2G06090	LOC151
[10]	LOC352=1	=>	FT=intermediate	0.111111	1	1.38462	LOC352	AT4G07869			LOC152	AT2G06235	LOC152
[121]	LOC358=1	=>	FT=intermediate	0.333333	0.857143	1.18681	LOC358	AT4G08480			LOC153	AT2G06270	LOC153
[54]	LOC361=0	=>	FT=intermediate	0.166667	1	1.38462	LOC361	AT4G09565			LOC154	AT2G06380	LOC154
[170]	LOC362=0	=>	FT=intermediate	0.5	0.818182	1.13287	LOC362	AT4G09780			LOC155	AT2G06830	LOC155
[53]	LOC367=0	=>	FT=intermediate	0.166667	1	1.38462	LOC367	AT4G11430			LOC156	AT2G06910	LOC156
[28]	LOC368=0	=>	FT=intermediate	0.111111	1	1.38462	LOC368	AT4G11700			LOC157	AT2G06980	LOC157
[26]	LOC370=1	=>	FT=intermediate	0.111111	1	1.38462	LOC370	AT4G12070			LOC158	AT2G07150	LOC158
[94]	LOC371=0	=>	FT=intermediate	0.222222	0.8	1.10769	LOC371	AT4G13880			LOC159	AT2G07635	LOC159
[123]	LOC372=1	=>	FT=intermediate	0.333333	0.857143	1.18681	LOC372	AT4G13965			LOC160	AT2G07750	LOC160
[79]	LOC376=1	=>	FT=intermediate	0.222222	0.8	1.10769	LOC376	AT4G15290			LOC161	AT2G09960	LOC161
[52]	LOC378=1	=>	FT=intermediate	0.166667	1	1.38462	LOC378	AT4G15955			LOC162	AT2G10256	LOC162
[6]	LOC379=1	=>	FT=intermediate	0.111111	1	1.38462	LOC379	AT4G16020			LOC163	AT2G10800	LOC163
[203]	LOC380=0	=>	FT=intermediate	0.666667	0.8	1.10769	LOC380	AT4G16430			LOC164	AT2G10820	LOC164
[11]	LOC381=1	=>	FT=intermediate	0.111111	1	1.38462	LOC381	AT4G16460			LOC165	AT2G11140	LOC165
[69]	LOC383=0	=>	FT=intermediate	0.222222	1	1.38462	LOC383	AT4G16920			LOC166	AT2G11200	LOC166
[196]	LOC384=0	=>	FT=intermediate	0.722222	0.866667	1.2	LOC384	AT4G17330			LOC167	AT2G11280	LOC167
[63]	LOC384=1	=>	FT=late	0.166667	1	3.6	LOC384	AT4G17330			LOC168	AT2G11300	LOC168
[193]	LOC385=1	=>	FT=intermediate	0.666667	0.857143	1.18681	LOC385	AT4G18870			LOC169	AT2G11410	LOC169
[212]	LOC390=0	=>	FT=intermediate	0.722222	0.8125	1.125	LOC390	AT4G20510			LOC170	AT2G11610	LOC170
[33]	LOC390=1	=>	FT=late	0.111111	1	3.6	LOC390	AT4G20510			LOC171	AT2G11670	LOC171
[85]	LOC391=0	=>	FT=intermediate	0.277778	1	1.38462	LOC391	AT4G21010			LOC172	AT2G11810	LOC172
[23]	LOC393=1	=>	FT=intermediate	0.111111	1	1.38462	LOC393	AT4G22100			LOC173	AT2G12190	LOC173
[110]	LOC397=1	=>	FT=intermediate	0.277778	0.833333	1.15385	LOC397	AT4G27040			LOC174	AT2G12405	LOC174
[90]	LOC400=1	=>	FT=intermediate	0.222222	0.8	1.10769	LOC400	AT4G33300			LOC175	AT2G12640	LOC175
[134]	LOC405=1	=>	FT=intermediate	0.388889	0.875	1.21154	LOC405	AT4G36680			LOC176	AT2G13140	LOC176
[174]	LOC407=1	=>	FT=intermediate	0.5	0.818182	1.13287	LOC407	AT4G39920			LOC177	AT2G13142	LOC177
[105]	LOC412=1	=>	FT=intermediate	0.333333	1	1.38462	LOC412	AT5G15420			LOC178	AT2G13180	LOC178
[151]	LOC414=0	=>	FT=intermediate	0.444444	0.8	1.10769	LOC414	AT5G15725			LOC179	AT2G13310	LOC179
[197]	LOC415=1	=>	FT=intermediate	0.666667	0.8	1.10769	LOC415	AT5G17600			LOC180	AT2G13463	LOC180
[215]	LOC416=0	=>	FT=intermediate	0.722222	0.8125	1.125	LOC416	AT5G18060			LOC181	AT2G13820	LOC181
[27]	LOC416=1	=>	FT=late	0.111111	1	3.6	LOC416	AT5G18060			LOC182	AT2G13865	LOC182
[114]	LOC419=1	=>	FT=intermediate	0.277778	0.833333	1.15385	LOC419	AT5G20860			LOC183	AT2G14200	LOC183
[7]	LOC420=0	=>	FT=intermediate	0.111111	1	1.38462	LOC420	AT5G21060			LOC184	AT2G14843	LOC184
[3]	LOC426=1	=>	FT=intermediate	0.111111	1	1.38462	LOC426	AT5G25250			LOC185	AT2G15060	LOC185
[20]	LOC430=0	=>	FT=intermediate	0.111111	1	1.38462	LOC430	AT5G27965			LOC186	AT2G15770	LOC186
[165]	LOC432=1	=>	FT=intermediate	0.555556	0.909091	1.25874	LOC432	AT5G28237			LOC187	AT2G15850	LOC187
[178]	LOC435=0	=>	FT=intermediate	0.555556	0.833333	1.15385	LOC435	AT5G28530			LOC188	AT2G16740	LOC188
[180]	LOC436=1	=>	FT=intermediate	0.555556	0.833333	1.15385	LOC436	AT5G28626			LOC189	AT2G16930	LOC189
[108]	LOC438=0	=>	FT=intermediate	0.277778	0.833333	1.15385	LOC438	AT5G28823			LOC190	AT2G17420	LOC190
[47]	LOC440=0	=>	FT=intermediate	0.166667	1	1.38462	LOC440	AT5G30189			LOC191	AT2G17590	LOC191
[145]	LOC443=1	=>	FT=intermediate	0.444444	0.888889	1.23077	LOC443	AT5G33075			LOC192	AT2G17960	LOC192
[181]	LOC444=1	=>	FT=intermediate	0.611111	0.846154	1.1716	LOC444	AT5G34770			LOC193	AT2G18480	LOC193
[73]	LOC451=0	=>	FT=intermediate	0.222222	1	1.38462	LOC451	AT5G35240			LOC194	AT2G18520	LOC194
[18]	LOC456=0	=>	FT=intermediate	0.111111	1	1.38462	LOC456	AT5G36960			LOC195	AT2G18620	LOC195
[116]	LOC457=1	=>	FT=intermediate	0.388889	1	1.38462	LOC457	AT5G37145			LOC196	AT2G18880	LOC196
[205]	LOC458=0	=>	FT=intermediate	0.722222	0.8125	1.125	LOC458	AT5G37230			LOC197	AT2G20570	LOC197
[32]	LOC458=1	=>	FT=late	0.111111	1	3.6	LOC458	AT5G37230			LOC198	AT2G20620	LOC198
[115]	LOC466=1	=>	FT=intermediate	0.277778	0.833333	1.15385	LOC466	AT5G39460			LOC199	AT2G20950	LOC199
[9]	LOC467=0	=>	FT=intermediate	0.111111	1	1.38462	LOC467	AT5G39670			LOC200	AT2G21020	LOC200
[163]	LOC470=0	=>	FT=intermediate	0.444444	0.8	1.10769	LOC470	AT5G41280			LOC201	AT2G21550	LOC201
[21]	LOC471=1	=>	FT=intermediate	0.111111	1	1.38462	LOC471	AT5G41290			LOC202	AT2G22060	LOC202
[195]	LOC472=0	=>	FT=intermediate	0.666667	0.8	1.10769	LOC472	AT5G41380			LOC203	AT2G22100	LOC203
[19]	LOC474=0	=>	FT=intermediate	0.111111	1	1.38462	LOC474	AT5G41550			LOC204	AT2G22110	LOC204
[118]	LOC477=1	=>	FT=intermediate	0.388889	1	1.38462	LOC477	AT5G43340			LOC205	AT2G22190	LOC205
[107]	LOC480=0	=>	FT=intermediate	0.277778	0.833333	1.15385	LOC480	AT5G43750			LOC206	AT2G22340	LOC206
[84]	LOC486=1	=>	FT=intermediate	0.277778	1	1.38462	LOC486	AT5G47020			LOC207	AT2G23096	LOC207
[198]	LOC487=0	=>	FT=intermediate	0.666667	0.8	1.10769	LOC487	AT5G48200			LOC208	AT2G23148	LOC208
[150]	LOC489=1	=>	FT=intermediate	0.444444	0.8	1.10769	LOC489	AT5G48657			LOC209	AT2G23530	LOC209
[89]	LOC491=0	=>	FT=intermediate	0.222222	0.8	1.10769	LOC491	AT5G50820			LOC210	AT2G24080	LOC210
[149]	LOC497=0	=>	FT=intermediate	0.5	0.9	1.24615	LOC497	AT5G55430			LOC211	AT2G24120	LOC211
[169]	LOC499=1	=>	FT=intermediate	0.5	0.818182	1.13287	LOC499	AT5G59980			LOC212	AT2G24750	LOC212
[186]	LOC500=1	=>	FT=intermediate	0.611111	0.846154	1.1716	LOC500	AT5G60050			LOC213	AT2G25030	LOC213
[126]	LOC502=0	=>	FT=intermediate	0.333333	0.857143	1.18681	LOC502	AT5G61130			LOC214	AT2G25110	LOC214
[137]	LOC506=0	=>	FT=intermediate	0.444444	1	1.38462	LOC506	AT5G66580			LOC215	AT2G25290	LOC215
[25]	LOC507=1	=>	FT=intermediate	0.111111	1	1.38462	LOC507	AT5G66670			LOC216	AT2G25312	LOC216
											LOC217	AT2G26130	LOC217
											LOC218	AT2G29090	LOC218
											LOC219	AT2G29750	LOC219
											LOC220	AT2G30200	LOC220
											LOC221	AT2G30650	LOC221
											LOC222	AT2G32740	LOC222
											LOC223	AT2G34600	LOC223
											LOC224	AT2G35960	LOC224
											LOC225	AT2G36110	LOC225
											LOC226	AT2G36550	LOC226
											LOC227	AT2G36680	LOC227
											LOC228	AT2G36700	LOC228
											LOC229	AT2G38220	LOC229
											LOC230	AT2G38510	LOC230
											LOC231	AT2G41380	LOC231
											LOC232	AT2G41745	LOC232
											LOC233	AT2G46130	LOC233
											LOC234	AT2G46770	LOC234
											LOC235	AT2G46890	LOC235
											LOC236	AT3G03702	LOC236
											LOC237	AT3G05410	LOC237
											LOC238	AT3G07370	LOC238
											LOC239	AT3G07425	LOC239
											LOC240	AT3G07810	LOC240
											LOC241	AT3G10970	LOC241
											LOC242	AT3G11180	LOC242
											LOC243	AT3G13825	LOC243
											LOC244	AT3G16970	LOC244
											LOC245	AT3G17050	LOC245
											LOC246	AT3G19250	LOC246
											LOC247	AT3G20650	LOC247
											LOC248	AT3G20885	LOC248
											LOC249	AT3G22050	LOC249
											LOC250	AT3G23633	LOC250
											LOC251	AT3G24440	LOC251
											LOC252	AT3G24542	LOC252
											LOC253	AT3G26110	LOC253
											LOC254	AT3G26134	LOC254
											LOC255	AT3G26540	LOC255
											LOC256	AT3G27260	LOC256
											LOC257	AT3G27490	LOC257
											LOC258	AT3G27510	LOC258
											LOC259	AT3G28020	LOC259
											LOC260	AT3G28190	LOC260
											LOC261	AT3G28580	LOC261
											LOC262	AT3G28690	LOC262
											LOC263	AT3G28730	LOC263
											LOC264	AT3G28840	LOC264
											LOC265	AT3G29225	LOC265
											LOC266	AT3G29680	LOC266
											LOC267	AT3G29725	LOC267
											LOC268	AT3G29760	LOC268
											LOC269	AT3G29768	LOC269
											LOC270	AT3G30110	LOC270
											LOC271	AT3G30200	LOC271
											LOC272	AT3G30340	LOC272
											LOC273	AT3G30416	LOC273
											LOC274	AT3G30418	LOC274
											LOC275	AT3G30727	LOC275
											LOC276	AT3G30852	LOC276
											LOC277	AT3G31993	LOC277
											LOC278	AT3G32205	LOC278
											LOC279	AT3G42120	LOC279
											LOC280	AT3G42203	LOC280
											LOC281	AT3G42535	LOC281
											LOC282	AT3G42783	LOC282
											LOC283	AT3G42796	LOC283
											LOC284	AT3G42940	LOC284
											LOC285	AT3G43546	LOC285
											LOC286	AT3G43586	LOC286
											LOC287	AT3G43684	LOC287
											LOC288	AT3G43780	LOC288
											LOC289	AT3G43990	LOC289
											LOC290	AT3G44030	LOC290
											LOC291	AT3G44212	LOC291
											LOC292	AT3G44245	LOC292
											LOC293	AT3G44264	LOC293
											LOC294	AT3G44428	LOC294
											LOC295	AT3G44440	LOC295
											LOC296	AT3G44713	LOC296
											LOC297	AT3G45070	LOC297
											LOC298	AT3G45093	LOC298
											LOC299	AT3G45160	LOC299
											LOC300	AT3G45460	LOC300
											LOC301	AT3G45560	LOC301
											LOC302	AT3G45577	LOC302
											LOC303	AT3G46250	LOC303
											LOC304	AT3G46270	LOC304
											LOC305	AT3G46330	LOC305
											LOC306	AT3G46387	LOC306
											LOC307	AT3G46490	LOC307
											LOC308	AT3G47250	LOC308
											LOC309	AT3G48140	LOC309
											LOC310	AT3G49660	LOC310
											LOC311	AT3G50120	LOC311
											LOC312	AT3G50480	LOC312
											LOC313	AT3G52660	LOC313
											LOC314	AT3G52710	LOC314
											LOC315	AT3G53350	LOC315
											LOC316	AT3G55090	LOC316
											LOC317	AT3G55254	LOC317
											LOC318	AT3G55850	LOC318
											LOC319	AT3G55970	LOC319
											LOC320	AT3G56010	LOC320
											LOC321	AT3G59880	LOC321
											LOC322	AT3G60955	LOC322
											LOC323	AT3G60965	LOC323
											LOC324	AT4G00820	LOC324
											LOC325	AT4G01760	LOC325
											LOC326	AT4G01910	LOC326
											LOC327	AT4G01920	LOC327
											LOC328	AT4G02180	LOC328
											LOC329	AT4G02490	LOC329
											LOC330	AT4G03020	LOC330
											LOC331	AT4G03038	LOC331
											LOC332	AT4G03440	LOC332
											LOC333	AT4G03710	LOC333
											LOC334	AT4G04080	LOC334
											LOC335	AT4G04180	LOC335
											LOC336	AT4G04310	LOC336
											LOC337	AT4G04570	LOC337
											LOC338	AT4G04840	LOC338
											LOC339	AT4G04870	LOC339
											LOC340	AT4G05190	LOC340
											LOC341	AT4G05582	LOC341
											LOC342	AT4G06535	LOC342
											LOC343	AT4G06566	LOC343
											LOC344	AT4G06571	LOC344
											LOC345	AT4G06572	LOC345
											LOC346	AT4G06595	LOC346
											LOC347	AT4G06660	LOC347
											LOC348	AT4G07339	LOC348
											LOC349	AT4G07770	LOC349
											LOC350	AT4G07840	LOC350
											LOC351	AT4G07841	LOC351
											LOC352	AT4G07869	LOC352
											LOC353	AT4G07967	LOC353
											LOC354	AT4G07990	LOC354
											LOC355	AT4G08090	LOC355
											LOC356	AT4G08092	LOC356
											LOC357	AT4G08134	LOC357
											LOC358	AT4G08480	LOC358
											LOC359	AT4G08875	LOC359
											LOC360	AT4G09313	LOC360
											LOC361	AT4G09565	LOC361
											LOC362	AT4G09780	LOC362
											LOC363	AT4G09875	LOC363
											LOC364	AT4G10840	LOC364
											LOC365	AT4G10870	LOC365
											LOC366	AT4G11340	LOC366
											LOC367	AT4G11430	LOC367
											LOC368	AT4G11700	LOC368
											LOC369	AT4G11750	LOC369
											LOC370	AT4G12070	LOC370
											LOC371	AT4G13880	LOC371
											LOC372	AT4G13965	LOC372
											LOC373	AT4G14695	LOC373
											LOC374	AT4G15060	LOC374
											LOC375	AT4G15242	LOC375
											LOC376	AT4G15290	LOC376
											LOC377	AT4G15370	LOC377
											LOC378	AT4G15955	LOC378
											LOC379	AT4G16020	LOC379
											LOC380	AT4G16430	LOC380
											LOC381	AT4G16460	LOC381
											LOC382	AT4G16630	LOC382
											LOC383	AT4G16920	LOC383
											LOC384	AT4G17330	LOC384
											LOC385	AT4G18870	LOC385
											LOC386	AT4G19500	LOC386
											LOC387	AT4G19940	LOC387
											LOC388	AT4G20095	LOC388
											LOC389	AT4G20240	LOC389
											LOC390	AT4G20510	LOC390
											LOC391	AT4G21010	LOC391
											LOC392	AT4G21900	LOC392
											LOC393	AT4G22100	LOC393
											LOC394	AT4G22210	LOC394
											LOC395	AT4G22690	LOC395
											LOC396	AT4G23730	LOC396
											LOC397	AT4G27040	LOC397
											LOC398	AT4G30780	LOC398
											LOC399	AT4G31570	LOC399
											LOC400	AT4G33300	LOC400
											LOC401	AT4G33930	LOC401
											LOC402	AT4G34210	LOC402
											LOC403	AT4G34470	LOC403
											LOC404	AT4G35530	LOC404
											LOC405	AT4G36680	LOC405
											LOC406	AT4G39670	LOC406
											LOC407	AT4G39920	LOC407
											LOC408	AT4G39930	LOC408
											LOC409	AT4G40090	LOC409
											LOC410	AT5G07480	LOC410
											LOC411	AT5G15210	LOC411
											LOC412	AT5G15420	LOC412
											LOC413	AT5G15550	LOC413
											LOC414	AT5G15725	LOC414
											LOC415	AT5G17600	LOC415
											LOC416	AT5G18060	LOC416
											LOC417	AT5G18340	LOC417
											LOC418	AT5G18870	LOC418
											LOC419	AT5G20860	LOC419
											LOC420	AT5G21060	LOC420
											LOC421	AT5G22180	LOC421
											LOC422	AT5G22390	LOC422
											LOC423	AT5G24150	LOC423
											LOC424	AT5G24318	LOC424
											LOC425	AT5G24450	LOC425
											LOC426	AT5G25250	LOC426
											LOC427	AT5G25970	LOC427
											LOC428	AT5G26840	LOC428
											LOC429	AT5G27150	LOC429
											LOC430	AT5G27965	LOC430
											LOC431	AT5G28180	LOC431
											LOC432	AT5G28237	LOC432
											LOC433	AT5G28280	LOC433
											LOC434	AT5G28495	LOC434
											LOC435	AT5G28530	LOC435
											LOC436	AT5G28626	LOC436
											LOC437	AT5G28627	LOC437
											LOC438	AT5G28823	LOC438
											LOC439	AT5G29030	LOC439
											LOC440	AT5G30189	LOC440
											LOC441	AT5G30420	LOC441
											LOC442	AT5G32580	LOC442
											LOC443	AT5G33075	LOC443
											LOC444	AT5G34770	LOC444
											LOC445	AT5G34790	LOC445
											LOC446	AT5G34848	LOC446
											LOC447	AT5G34862	LOC447
											LOC448	AT5G35140	LOC448
											LOC449	AT5G35195	LOC449
											LOC450	AT5G35205	LOC450
											LOC451	AT5G35240	LOC451
											LOC452	AT5G35340	LOC452
											LOC453	AT5G35643	LOC453
											LOC454	AT5G36001	LOC454
											LOC455	AT5G36935	LOC455
											LOC456	AT5G36960	LOC456
											LOC457	AT5G37145	LOC457
											LOC458	AT5G37230	LOC458
											LOC459	AT5G37442	LOC459
											LOC460	AT5G37720	LOC460
											LOC461	AT5G38100	LOC461
											LOC462	AT5G38150	LOC462
											LOC463	AT5G38275	LOC463
											LOC464	AT5G38430	LOC464
											LOC465	AT5G38690	LOC465
											LOC466	AT5G39460	LOC466
											LOC467	AT5G39670	LOC467
											LOC468	AT5G40040	LOC468
											LOC469	AT5G40910	LOC469
											LOC470	AT5G41280	LOC470
											LOC471	AT5G41290	LOC471
											LOC472	AT5G41380	LOC472
											LOC473	AT5G41460	LOC473
											LOC474	AT5G41550	LOC474
											LOC475	AT5G42825	LOC475
											LOC476	AT5G43065	LOC476
											LOC477	AT5G43340	LOC477
											LOC478	AT5G43401	LOC478
											LOC479	AT5G43518	LOC479
											LOC480	AT5G43750	LOC480
											LOC481	AT5G44270	LOC481
											LOC482	AT5G44770	LOC482
											LOC483	AT5G45080	LOC483
											LOC484	AT5G46630	LOC484
											LOC485	AT5G46871	LOC485
											LOC486	AT5G47020	LOC486
											LOC487	AT5G48200	LOC487
											LOC488	AT5G48412	LOC488
											LOC489	AT5G48657	LOC489
											LOC490	AT5G49840	LOC490
											LOC491	AT5G50820	LOC491
											LOC492	AT5G51180	LOC492
											LOC493	AT5G52710	LOC493
											LOC494	AT5G53200	LOC494
											LOC495	AT5G54710	LOC495
											LOC496	AT5G54720	LOC496
											LOC497	AT5G55430	LOC497
											LOC498	AT5G57840	LOC498
											LOC499	AT5G59980	LOC499
											LOC500	AT5G60050	LOC500
											LOC501	AT5G60553	LOC501
											LOC502	AT5G61130	LOC502
											LOC503	AT5G64090	LOC503
											LOC504	AT5G64160	LOC504
											LOC505	AT5G64890	LOC505
											LOC506	AT5G66580	LOC506
											LOC507	AT5G66670	LOC507
											LOC508	ATCG00350	LOC508
