# Supplementary material for: Helitron distribution in Brassicaceae and whole Genome Helitron density as a character for distinguishing plant species
Source: BMC Bioinformatics. 2019 Jun 24;20:354. doi: 10.1186/s12859-019-2945-8 (PMC6591975; doi:10.1186/s12859-019-2945-8)
Supplement: Supplementary file 3 — Table S4. All Genomes information. (XLSX 34 kb) [file 12859_2019_2945_MOESM3_ESM.xlsx]

## Sheet: Table S4
Table S4 All Genomes information
TAXON		M		Chromsome 1C	Loci	Eahelitron	H/M	Pub?	Website
Viridiplantae
	Embryophyte
Physcomitrella patens v3.3	Moss	473		27	32926	112	0.236786	The Physcomitrella genome reveals evolutionary insights into the conquest of land by plants. Rensing SA, Lang D, Zimmer AD, Terry A, Salamov A, Shapiro H, Nishiyama T, Perroud PF, Lindquist EA, Kamisugi Y et al. 2008. Science. 319:64-69.	http://genome.jgi-psf.org/physcomitrella/physcomitrella.home.html
Sphagnum fallax v0.5	Bog moss	395			26939			can't use
	Tracheophyte
Selaginella moellendorffii v1.0	Spikemoss	212.5		27	22273	627	2.95059	Banks JA, Nishiyama T, Hasebe M, Bowman JL, Gribskov M, dePamphilis C, Albert VA, Aono N, Aoyama T, Ambrose BA, Ashton NW, Axtell MJ, Barker E, Barker MS, Bennetzen JL, Bonawitz ND, Chapple C, Cheng C, Correa LG, Dacre M, DeBarry J, Dreyer I, Elias M, Engstrom EM, Estelle M, Feng L, Finet C, Floyd SK, Frommer WB, Fujita T, Gramzow L, Gutensohn M, Harholt J, Hattori M, Heyl A, Hirai T, Hiwatashi Y…
	Angiosperm
Amborella trichopoda v1.3		706			26846	1375	1.94759	Amborella Genome Project, The Amborella genome and the evolution of flowering plants., Science (New York, N.Y.). 2013 Dec 20; 342 6165 1241089	www.Amborella.org
Musa acuminata v1	Banana	472	523	11	36528	1592	3.37288	Droc G, Larivière D, Guignon V, Yahiaoui N, This D, Garsmeur O, Dereeper A, Hamelin C, Argout X, Dufayard JF, Lengelle J, Baurens FC, Cenci A, Pitollat B, D'Hont A, Ruiz M, Rouard M, Bocs S, The banana genome hub., Database : the journal of biological databases and curation. 2013 ; 2013 bat035	http://banana-genome.cirad.fr/
Spirodela polyrhiza v2	Greater Duckweed	147	158	20	19623	274	1.86395	Wang W, Haberer G, Gundlach H, Gläßer C, Nussbaumer T, Luo MC, Lomsadze A, Borodovsky M, Kerstetter RA, Shanklin J, Byrant DW, Mockler TC, Appenroth KJ, Grimwood J, Jenkins J, Chow J, Choi C, Adam C, Cao XH, Fuchs J, Schubert I, Rokhsar D, Schmutz J, Michael TP, Mayer KF, Messing J, The Spirodela polyrhiza genome reveals insights into its neotenous reduction fast growth and aquatic lifestyle., Na…	http://www.mobot.org/jwcross/duckweed/duckweed.htm
	Grass
Brachypodium distachyon v3.1	Purple false brome	272		5	34310	1893	6.95956	can't use	Brachypodium distachyon v3.1 DOE-JGI, http://phytozome.jgi.doe.gov/
Brachypodium stacei v1.1		234		5	29898			can't use	Brachypodium stacei v3.1 DOE-JGI, http://phytozome.jgi.doe.gov/
Hordeum vulgare	Barley							The international barley sequencing consortium--at the threshold of efficient access to the barley genome. Schulte D, Close TJ, Graner A, Langridge P, Matsumoto T, Muehlbauer G, Sato K, Schulman AH, Waugh R, Wise RP et al. 2009. Plant Physiol.. 149:142-147.	http://www.barleygenome.org.uk/
Oryza sativa japonica IRGSP v7_JGI	Rice	380		12	42189	2980	7.84211	Ouyang S, Zhu W, Hamilton J, Lin H, Campbell M, Childs K, Thibaud-Nissen F, Malek RL, Lee Y, Zheng L, Orvis J, Haas B, Wortman J, Buell CR, The TIGR Rice Genome Annotation Resource: improvements and new features., Nucleic acids research. 2007 Jan ; 35 Database issue D883-7	http://rice.plantbiology.msu.edu/
Oryza sativa japonica Syngenta	Rice	399		12		3015	7.55639		http://rice.genomics.org.cn/
Oryza sativa indica PA64s	Rice	389		12		2863	7.3599		http://rice.genomics.org.cn/
Oryza sativa indica 93-11	Rice	431		12		3120	7.23898		http://rice.genomics.org.cn/
	Panicoideae
Panicum hallii v2.0	Hall's panicgrass	554			37232			can't use	Panicum hallii v2.0, DOE-JGI, http://phytozome.jgi.doe.gov/
Panicum virgatum v1.1	Switchgrass	1230			98007			can't use	Panicum virgatum v1.0, DOE-JGI, http://phytozome.jgi.doe.gov/
Setaria italica v2.2	Foxtail millet	405.7			34584	3115	7.67809	Bennetzen JL, Schmutz J, Wang H, Percifield R, Hawkins J, Pontaroli AC, Estep M, Feng L, Vaughn JN, Grimwood J, Jenkins J, Barry K, Lindquist E, Hellsten U, Deshpande S, Wang X, Wu X, Mitros T, Triplett J, Yang X, Ye CY, Mauro-Herrera M, Wang L, Li P, Sharma M, Sharma R, Ronald PC, Panaud O, Kellogg EA, Brutnell TP, Doust AN, Tuskan GA, Rokhsar D, Devos KM, Reference genome sequence of the model …
Setaria viridis v1.1	Green foxtail	394.9			35214			can't use	Setaria viridis v1.1, DOE-JGI, http://phytozome.jgi.doe.gov/
Sorghum bicolor v3.1	Cereal grass	732.2	344.4	2n=20	34211	3501	4.78148	The Sorghum bicolor genome and the diversification of grasses. Paterson AH, Bowers JE, Bruggmann R, Dubchak I, Grimwood J, Gundlach H, Haberer G, Hellsten U, Mitros T, Poliakov A et al. 2009. Nature. 457:551-556.	Sorghum bicolor v3.1 DOE-JGI, http://phytozome.jgi.doe.gov/
Zea mays 6a	Maize	2068		10	59309	8622	4.16925	Schnable PS, Ware D, Fulton RS, Stein JC, Wei F, Pasternak S, Liang C, Zhang J, Fulton L, Graves TA, Minx P, Reily AD, Courtney L, Kruchowski SS, Tomlinson C, Strong C, Delehaunty K, Fronick C, Courtney B, Rock SM, Belter E, Du F, Kim K, Abbott RM, Cotton M, Levy A, Marchetto P, Ochoa K, Jackson SM, Gillam B, Chen W, Yan L, Higginbotham J, Cardenas M, Waligorski J, Applebaum E, Phelps L, Falcone …	http://ensembl.gramene.org/Zea_mays/Info/Index?db=core
	Eudicot
Aquilegia coerulea v3.1	Columbine	306.5			30023			can't use	Aquilegia coerulea Genome Sequencing Project, http://phytozome.jgi.doe.gov
	Pentapetalae
Kalanchoe marnieriana v1.1	Marnier's Kalanchoe	422	489	2n = 4x = 68	50,461			can't use	Kalanchoe marnieriana v1.1, DOE-JGI, http://phytozome.jgi.doe.gov/
Mimulus guttatus v2.0	Monkey flower	316	321.7		26718	2339	7.4019	Hellsten U, Wright KM, Jenkins J, Shu S, Yuan Y, Wessler SR, Schmutz J, Willis JH, Rokhsar DS, Fine-scale variation in meiotic recombination in Mimulus inferred from population shotgun sequencing., Proceedings of the National Academy of Sciences of the United States of America. 2013 Nov 26; 110 48 19478-82	http://mimulusevolution.org/
Solanum lycopersicum iTAG2.5	Tomato	835		12	34727	997	1.19401	Tomato Genome Consortium, The tomato genome sequence provides insights into fleshy fruit evolution., Nature. 2012 May 31; 485 7400 635-41	http://solgenomics.net/organism/Solanum_lycopersicum/genome
Solanum tuberosum v4.03	Potato	735		12	35119	3466	4.71565	Potato Genome Sequencing Consortium, Xu X, Pan S, Cheng S, Zhang B, Mu D, Ni P, Zhang G, Yang S, Li R, Wang J, Orjeda G, Guzman F, Torres M, Lozano R, Ponce O, Martinez D, De la Cruz G, Chakrabarti SK, Patil VU, Skryabin KG, Kuznetsov BB, Ravin NV, Kolganova TV, Beletsky AV, Mardanov AV, Di Genova A, Bolser DM, Martin DM, Li G, Yang Y, Kuang H, Hu Q, Xiong X, Bishop GJ, Sagredo B, Mejía N, Zagors…	http://solanaceae.plantbiology.msu.edu/
	Rosid
Eucalyptus grandis v2.0	Eucalyptus	700	691	11	36349	1516	2.16571	Bartholomé J, Mandrou E, Mabiala A, Jenkins J, Nabihoudine I, Klopp C, Schmutz J, Plomion C, Gion JM, High-resolution genetic maps of Eucalyptus improve Eucalyptus grandis genome assembly., The New phytologist. 2015 Jun ; 206 4 1283-96	http://genomicsgtl.energy.gov/biofuels/	Myburg AA, Grattapaglia D, Tuskan GA, Hellsten U, Hayes RD, Grimwood J, Jenkins J, Lindquist E, Tice H, Bauer D, Goodstein DM, Dubchak I, Poliakov A, Mizrachi E, Kullan AR, Hussey SG, Pinard D, van der Merwe K, Singh P, van Jaarsveld I, Silva-Junior OB, Togawa RC, Pappas MR, Faria DA, Sansaloni CP, Petroli CD, Yang X, Ranjan P, Tschaplinski TJ, Ye CY, Li T, Sterck L, Vanneste K, Murat F, Soler M,…
Vitis vinifera Genoscope.12X	Grape vine	494		19	26346	193	0.390688	Jaillon O, Aury JM, Noel B, Policriti A, Clepet C, Casagrande A, Choisne N, Aubourg S, Vitulo N, Jubin C, Vezzi A, Legeai F, Hugueney P, Dasilva C, Horner D, Mica E, Jublot D, Poulain J, Bruyère C, Billault A, Segurens B, Gouyvenoux M, Ugarte E, Cattonaro F, Anthouard V, Vico V, Del Fabbro C, Alaux M, Di Gaspero G, Dumas V, Felice N, Paillard S, Juman I, Moroldo M, Scalabrin S, Canaguier A, Le Cl…	http://www.genoscope.cns.fr/spip/Vitis-vinifera-e.html
	Malvidae
	Malpighiales
Linum usitatissimum v1.0	Flax	319	318.3		43471	523	1.6395	Wang Z, Hobson N, Galindo L, Zhu S, Shi D, McDill J, Yang L, Hawkins S, Neutelings G, Datla R, Lambert G, Galbraith DW, Grassa CJ, Geraldes A, Cronk QC, Cullis C, Dash PK, Kumar PA, Cloutier S, Sharpe AG, Wong GK, Wang J, Deyholos MK, The genome of flax (Linum usitatissimum) assembled de novo from short shotgun sequence reads., The Plant journal : for cell and molecular biology. 2012 Nov ; 72 3 4…	http://en.genomics.cn/navigation/index.action
Manihot esculenta v6.1	Cassava	592	582.25	18	33033	324	0.547297	Prochnik S, Marri PR, Desany B, Rabinowicz PD, Kodira C, Mohiuddin M, Rodriguez F, Fauquet C, Tohme J, Harkins T, Rokhsar DS, Rounsley S, The Cassava Genome: Current Progress, Future Directions., Tropical plant biology. 2012 Mar ; 5 1 88-94
Populus trichocarpa v3.0	Western poplar	439	422.9	19	41335	775	1.76538	Tuskan GA, Difazio S, Jansson S, Bohlmann J, Grigoriev I, Hellsten U, Putnam N, Ralph S, Rombauts S, Salamov A, Schein J, Sterck L, Aerts A, Bhalerao RR, Bhalerao RP, Blaudez D, Boerjan W, Brun A, Brunner A, Busov V, Campbell M, Carlson J, Chalot M, Chapman J, Chen GL, Cooper D, Coutinho PM, Couturier J, Covert S, Cronk Q, Cunningham R, Davis J, Degroeve S, Déjardin A, Depamphilis C, Detter J, Di…	http://genome.jgi-psf.org/Poptr1_1/Poptr1_1.home.html	Du Q, Wang L, Yang X, Gong C, Zhang D, Populus endo-β-1,4-glucanases gene family: genomic organization, phylogenetic analysis, expression profiles and association mapping., Planta. 2015 Jun ; 241 6 1417-34	Ye ZH, Zhong R, Molecular control of wood formation in trees., Journal of experimental botany. 2015 Jul ; 66 14 4119-31
Ricinus communis v0.1	Castor bean plant	356	400		31221	190	0.533708	Chan AP, Crabtree J, Zhao Q, Lorenzi H, Orvis J, Puiu D, Melake-Berhan A, Jones KM, Redman J, Chen G, Cahoon EB, Gedil M, Stanke M, Haas BJ, Wortman JR, Fraser-Liggett CM, Ravel J, Rabinowicz PD, Draft genome sequence of the oilseed species Ricinus communis., Nature biotechnology. 2010 Sep ; 28 9 951-6	http://castorbean.jcvi.org/index.php
Salix purpurea v1.0	Shrub willow	392			37865			can't use.	Salix purpurea v1.0, DOE-JGI, http://phytozome.jgi.doe.gov/pz/portal.html#!info?alias=Org_Spurpurea
	SBM
	Citrus
Citrus sinensis	Sweet orange	333	367	9		362	1.08709	Qiang Xu#, Ling-Ling Chen#, Xiaoan Ruan#, Di-Jun Chen, Andan Zhu, Chunli Chen, Denis Bertrand, Wen-Biao Jiao, Bao-Hai Hao, Matthew P. Lyon, et al. The draft genome of sweet orange (Citrus sinensis). Nat Genet. 2013 Jan;45(1):59-66. doi: 10.1038/ng.2472. Epub 2012 Nov 25.	http://citrus.hzau.edu.cn/orange/
Citrus clementina v1.0	Clementine	305	301.4	9	24533	294	0.963934	Wu GA, Prochnik S, Jenkins J, Salse J, Hellsten U, Murat F, Perrier X, Ruiz M, Scalabrin S, Terol J, Takita MA, Labadie K, Poulain J, Couloux A, Jabbari K, Cattonaro F, Del Fabbro C, Pinosio S, Zuccolo A, Chapman J, Grimwood J, Tadeo FR, Estornell LH, Muñoz-Sanz JV, Ibanez V, Herrero-Ortega A, Aleza P, Pérez-Pérez J, Ramón D, Brunel D, Luro F, Chen C, Farmerie WG, Desany B, Kodira C, Mohiuddin M,…	http://www.citrusgenome.ucr.edu/
	Brassicales-Malvales
Carica papaya ASGPBv0.4	Papaya	348	135		27332	232	0.666667	Ming R, Hou S, Feng Y, Yu Q, Dionne-Laporte A, Saw JH, Senin P, Wang W, Ly BV, Lewis KL, Salzberg SL, Feng L, Jones MR, Skelton RL, Murray JE, Chen C, Qian W, Shen J, Du P, Eustice M, Tong E, Tang H, Lyons E, Paull RE, Michael TP, Wall K, Rice DW, Albert H, Wang ML, Zhu YJ, Schatz M, Nagarajan N, Acob RA, Guan P, Blas A, Wai CM, Ackerman CM, Ren Y, Liu C, Wang J, Wang J, Na JK, Shakirov EV, Haas …	http://www.extento.hawaii.edu/kbase/crop/crops/i_papa.htm
Gossypium raimondii v2.1	Cotton	770	761.4		37505	639	0.82987	Paterson AH, Wendel JF, Gundlach H, Guo H, Jenkins J, Jin D, Llewellyn D, Showmaker KC, Shu S, Udall J, Yoo MJ, Byers R, Chen W, Doron-Faigenboim A, Duke MV, Gong L, Grimwood J, Grover C, Grupp K, Hu G, Lee TH, Li J, Lin L, Liu T, Marler BS, Page JT, Roberts AW, Romanel E, Sanders WS, Szadkowski E, Tan X, Tang H, Xu C, Wang J, Wang Z, Zhang D, Zhang L, Ashrafi H, Bedon F, Bowers JE, Brubaker CL, …
Theobroma cacao v1.1	Cocoa bean	352	346		29452	159	0.451705	Motamayor JC, Mockaitis K, Schmutz J, Haiminen N, Livingstone D, Cornejo O, Findley SD, Zheng P, Utro F, Royaert S, Saski C, Jenkins J, Podicheti R, Zhao M, Scheffler BE, Stack JC, Feltus FA, Mustiga GM, Amores F, Phillips W, Marelli JP, May GD, Shapiro H, Ma J, Bustamante CD, Schnell RJ, Main D, Gilbert D, Parida L, Kuhn DN, The genome sequence of the most widely cultivated cacao type and its us…	http://www.cacaogenomedb.org/
	Brassicaceae
Arabidopsis lyrata v1.0	Lyrate rockcress	210	207	8	32670	3418	16.2762	Hu TT, Pattyn P, Bakker EG, Cao J, Cheng JF, Clark RM, Fahlgren N, Fawcett JA, Grimwood J, Gundlach H, Haberer G, Hollister JD, Ossowski S, Ottilar RP, Salamov AA, Schneeberger K, Spannagl M, Wang X, Yang L, Nasrallah ME, Bergelson J, Carrington JC, Gaut BS, Schmutz J, Mayer KF, Van de Peer Y, Grigoriev IV, Nordborg M, Weigel D, Guo YL, The Arabidopsis lyrata genome sequence and the basis of rapi…	http://genome.jgi-psf.org/Araly1/Araly1.info.html
Arabidopsis halleri v1.1		129	145.5		25008	580	4.49612	can't use	Arabidopsis halleri v1.1, DOE-JGI, http://phytozome.jgi.doe.gov/
Arabidopsis thaliana TAIR10	Thale cress	121	135	5	27416	665	5.49587	Lamesch P, Berardini TZ, Li D, Swarbreck D, Wilks C, Sasidharan R, Muller R, Dreher K, Alexander DL, Garcia-Hernandez M, Karthikeyan AS, Lee CH, Nelson WD, Ploetz L, Singh S, Wensel A, Huala E, The Arabidopsis Information Resource (TAIR): improved gene annotation and new tools., Nucleic acids research. 2012 Jan ; 40 Database issue D1202-10	http://www.arabidopsis.org/
Boechera stricta v1.2	Drummond's rockcress	192	196.5	7	40492	585	3.04688	can't use	Boechera stricta v1.2, DOE-JGI, http://phytozome.jgi.doe.gov/
Brassica rapa FPsc v1.3	Turnip mustard	320.4	283.8	10	40492	7411	23.1305	can't use	Brassica rapa FPsc v1.3, DOE-JGI, http://phytozome.jgi.doe.gov/	http://fpsc.wisc.edu/
Brassica rapa (Chiifu-401) v1.5	Chinese cabbage	291		10	41174	7578	26.0412	The genome of the mesopolyploid crop speciesBrassica rapa	http://brassicadb.org/brad/
Brassica_oleracea A2 v1.1		391		9	45758	5392	13.7903	Liu et al. (2014) Nature Communications	http://www.ocri-genomics.org/bolbase/index.html
Brassica oleracea TO1000 v2.1		498	488	9	59225	6979	14.0141	Transcriptome and methylome profiling reveals relics of genome dominance in the mesopolyploid Brassica oleracea.
Brassica napus (Darmor-bzh) v5.0	Rapeseed	864.5		19	101040	13968	16.1573	Chalhoub et al. 2014. Science	http://www.genoscope.cns.fr/brassicanapus/
Brassica napus (ZS11)	Rapeseed	978.3		19	106798	17195	17.5764	no pub	http://www.ncbi.nlm.nih.gov/bioproject/237736
Capsella grandiflora v1.1		107	112.3		24805	214	2	Slotte T, Hazzouri KM, Ågren JA, Koenig D, Maumus F, Guo YL, Steige K, Platts AE, Escobar JS, Newman LK, Wang W, Mandáková T, Vello E, Smith LM, Henz SR, Steffen J, Takuno S, Brandvain Y, Coop G, Andolfatto P, Hu TT, Blanchette M, Clark RM, Quesneville H, Nordborg M, Gaut BS, Lysak MA, Jenkins J, Grimwood J, Chapman J, Prochnik S, Shu S, Rokhsar D, Schmutz J, Weigel D, Wright SI, The Capsella rub…
Capsella rubella v1.0		136	130.1	8	26521	1829	13.4485	Slotte T, Hazzouri KM, Ågren JA, Koenig D, Maumus F, Guo YL, Steige K, Platts AE, Escobar JS, Newman LK, Wang W, Mandáková T, Vello E, Smith LM, Henz SR, Steffen J, Takuno S, Brandvain Y, Coop G, Andolfatto P, Hu TT, Blanchette M, Clark RM, Quesneville H, Nordborg M, Gaut BS, Lysak MA, Jenkins J, Grimwood J, Chapman J, Prochnik S, Shu S, Rokhsar D, Schmutz J, Weigel D, Wright SI, The Capsella rub…
Aethionema arabicum		200				1028	5.14	An atlas of over 90,000 conserved noncoding sequences provides insight into crucifer regulatory regions	http://biology.mcgill.ca/vegi/
Camelina sativa		648			89418	5827	8.99228	The emerging biofuel crop Camelina sativa retains a highly undifferentiated hexaploid genome structure
Leavenworthia alabamica		174.4				450	2.58028	An atlas of over 90,000 conserved noncoding sequences provides insight into crucifer regulatory regions	http://biology.mcgill.ca/vegi/
Sisymbrium irio		260.5				603	2.31478	An atlas of over 90,000 conserved noncoding sequences provides insight into crucifer regulatory regions	http://biology.mcgill.ca/vegi/
Thellungiella halophila 173	Eutrema salsugineum v1.0	246.2				1060	4.30544	Yang R, Jarvis DE, Chen H, Beilstein MA, Grimwood J, Jenkins J, Shu S, Prochnik S, Xin M, Ma C, Schmutz J, Wing RA, Mitchell-Olds T, Schumaker KS, Wang X, The Reference Genome of the Halophytic Plant Eutrema salsugineum., Frontiers in plant science. 2013 ; 4 46	http://supfam.cs.bris.ac.uk/SUPERFAMILY/cgi-bin/gen_list.cgi?genome=kle	http://epd.brc.riken.jp/en/pdna/t_halophila
Thellungiella salsuginea v2		233.7	260		28456	1032	4.41592	Hua-Jun Wu, Zhonghui Zhang, Jun-Yi Wang, Dong-Ha Oh, Maheshi Dassanayake, Binghang Liu, Quanfei Huang, Hai-Xi Sun, Ran Xia, Yaorong Wu, Yi-Nan Wang, Zhao Yang, Yang Liu, Wanke Zhang, Huawei Zhang, Jinfang Chu, Cunyu Yan, Shuang Fang, Jinsong Zhang, Yiqin Wang, Fengxia Zhang, Guodong Wang, Sang Yeol Lee, John M. Cheeseman, Bicheng Yang, Bo Li, Jiumeng Min, Linfeng Yang, Jun Wang, Chengcai Chu, Sho…
Thellungiella parvula v8		123.6		7		202	1.6343	Dassanayake M, Oh D-H, Haas JS; et al. (2011). "The genome of the extremophile crucifer Thellungiella parvula". Nature Genetics 43 (9): 913–918.doi:10.1038/ng.889.	http://thellungiella.org/data/
	Fabidae
Cucumis sativus v1.0	Cucumber	206	203		21491	43	0.208738	no pub
Fragaria vesca v1.1	Strawberry	211	240	7	32831	596	2.82464	Shulaev V, Sargent DJ, Crowhurst RN, Mockler TC, Folkerts O, Delcher AL, Jaiswal P, Mockaitis K, Liston A, Mane SP, Burns P, Davis TM, Slovin JP, Bassil N, Hellens RP, Evans C, Harkins T, Kodira C, Desany B, Crasta OR, Jensen RV, Allan AC, Michael TP, Setubal JC, Celton JM, Rees DJ, Williams KP, Holt SH, Ruiz Rojas JJ, Chatterjee M, Liu B, Silva H, Meisel L, Adato A, Filichkin SA, Troggio M, Viol…	http://www.rosaceae.org/species/fragaria/fragaria_vesca/genome_v1.1
Glycine max Wm82.a2.v1	Soybean	990	978	20	56044	4944	4.99394	Schmutz J, Cannon SB, Schlueter J, Ma J, Mitros T, Nelson W, Hyten DL, Song Q, Thelen JJ, Cheng J, Xu D, Hellsten U, May GD, Yu Y, Sakurai T, Umezawa T, Bhattacharyya MK, Sandhu D, Valliyodan B, Lindquist E, Peto M, Grant D, Shu S, Goodstein D, Barry K, Futrell-Griggs M, Abernathy B, Du J, Tian Z, Zhu L, Gill N, Joshi T, Libault M, Sethuraman A, Zhang XC, Shinozaki K, Nguyen HT, Wing RA, Cregan P…
Malus domestica v1.0	Apple	900	881.3		63514	1320	1.46667	Velasco R, Zharkikh A, Affourtit J, Dhingra A, Cestaro A, Kalyanaraman A, Fontana P, Bhatnagar SK, Troggio M, Pruss D, Salvi S, Pindo M, Baldi P, Castelletti S, Cavaiuolo M, Coppola G, Costa F, Cova V, Dal Ri A, Goremykin V, Komjanc M, Longhi S, Magnago P, Malacarne G, Malnoy M, Micheletti D, Moretto M, Perazzolli M, Si-Ammour A, Vezzulli S, Zini E, Eldredge G, Fitzgerald LM, Gutin N, Lanchbury J…	http://www.rosaceae.org/species/malus/malus_x_domestica
Medicago truncatula Mt4.0v1	Barrel medic	418	241	8	50894	1688	4.03828	Young ND, Debellé F, Oldroyd GE, Geurts R, Cannon SB, Udvardi MK, Benedito VA, Mayer KF, Gouzy J, Schoof H, Van de Peer Y, Proost S, Cook DR, Meyers BC, Spannagl M, Cheung F, De Mita S, Krishnakumar V, Gundlach H, Zhou S, Mudge J, Bharti AK, Murray JD, Naoumkina MA, Rosen B, Silverstein KA, Tang H, Rombauts S, Zhao PX, Zhou P, Barbe V, Bardou P, Bechner M, Bellec A, Berger A, Bergès H, Bidwell S,…	http://www.jcvi.org/medicago/
Phaseolus vulgaris v1.0	Common bean	527	521.1	11	27197	575	1.09108	Schmutz J, McClean PE, Mamidi S, Wu GA, Cannon SB, Grimwood J, Jenkins J, Shu S, Song Q, Chavarro C, Torres-Torres M, Geffroy V, Moghaddam SM, Gao D, Abernathy B, Barry K, Blair M, Brick MA, Chovatia M, Gepts P, Goodstein DM, Gonzales M, Hellsten U, Hyten DL, Jia G, Kelly JD, Kudrna D, Lee R, Richard MM, Miklas PN, Osorno JM, Rodrigues J, Thareau V, Urrea CA, Wang M, Yu Y, Zhang M, Wing RA, Crega…
Prunus persica v2.1	Peach	230	227.4	8	26873	214	0.930435	International Peach Genome Initiative, Verde I, Abbott AG, Scalabrin S, Jung S, Shu S, Marroni F, Zhebentyayeva T, Dettori MT, Grimwood J, Cattonaro F, Zuccolo A, Rossini L, Jenkins J, Vendramin E, Meisel LA, Decroocq V, Sosinski B, Prochnik S, Mitros T, Policriti A, Cipriani G, Dondini L, Ficklin S, Goodstein DM, Xuan P, Del Fabbro C, Aramini V, Copetti D, Gonzalez S, Horner DS, Falchi R, Lucas …
	Chlorophyte
Chlamydomonas reinhardtii v5.5	Green algae	112	111.1	17	17469	874	7.80357	Merchant SS, Prochnik SE, Vallon O, Harris EH, Karpowicz SJ, Witman GB, Terry A, Salamov A, Fritz-Laylin LK, Maréchal-Drouard L, Marshall WF, Qu LH, Nelson DR, Sanderfoot AA, Spalding MH, Kapitonov VV, Ren Q, Ferris P, Lindquist E, Shapiro H, Lucas SM, Grimwood J, Schmutz J, Cardol P, Cerutti H, Chanfreau G, Chen CL, Cognat V, Croft MT, Dent R, Dutcher S, Fernández E, Fukuzawa H, González-Ballest…
Volvox carteri v2.1		132	131.2		14247	750	5.68182	Prochnik SE, Umen J, Nedelcu AM, Hallmann A, Miller SM, Nishii I, Ferris P, Kuo A, Mitros T, Fritz-Laylin LK, Hellsten U, Chapman J, Simakov O, Rensing SA, Terry A, Pangilinan J, Kapitonov V, Jurka J, Salamov A, Shapiro H, Schmutz J, Grimwood J, Lindquist E, Lucas S, Grigoriev IV, Schmitt R, Kirk D, Rokhsar DS, Genomic analysis of organismal complexity in the multicellular green alga Volvox carte…
Coccomyxa subellipsoidea C-169 v2.0		50	49		9629	101	2.02	Blanc G, Agarkova I, Grimwood J, Kuo A, Brueggeman A, Dunigan DD, Gurnon J, Ladunga I, Lindquist E, Lucas S, Pangilinan J, Pröschold T, Salamov A, Schmutz J, Weeks D, Yamada T, Lomsadze A, Borodovsky M, Claverie JM, Grigoriev IV, Van Etten JL, The genome of the polar eukaryotic microalga Coccomyxa subellipsoidea reveals traits of cold adaptation., Genome biology. 2012 ; 13 5 R39
Micromonas pusilla CCMP1545 v3.0		22	22	21	10660	65	2.95455	Worden AZ, Lee JH, Mock T, Rouzé P, Simmons MP, Aerts AL, Allen AE, Cuvelier ML, Derelle E, Everett MV, Foulon E, Grimwood J, Gundlach H, Henrissat B, Napoli C, McDonald SM, Parker MS, Rombauts S, Salamov A, Von Dassow P, Badger JH, Coutinho PM, Demir E, Dubchak I, Gentemann C, Eikrem W, Gready JE, John U, Lanier W, Lindquist EA, Lucas S, Mayer KF, Moreau H, Not F, Otillar R, Panaud O, Pangilinan…
Micromonas sp. RCC299 v3.0		21	21	17	10103	38	1.80952	Worden AZ, Lee JH, Mock T, Rouzé P, Simmons MP, Aerts AL, Allen AE, Cuvelier ML, Derelle E, Everett MV, Foulon E, Grimwood J, Gundlach H, Henrissat B, Napoli C, McDonald SM, Parker MS, Rombauts S, Salamov A, Von Dassow P, Badger JH, Coutinho PM, Demir E, Dubchak I, Gentemann C, Eikrem W, Gready JE, John U, Lanier W, Lindquist EA, Lucas S, Mayer KF, Moreau H, Not F, Otillar R, Panaud O, Pangilinan…
Ostreococcus lucimarinus v2.0		13.3	13.2	21	7796	38	2.85714	Palenik B, Grimwood J, Aerts A, Rouzé P, Salamov A, Putnam N, Dupont C, Jorgensen R, Derelle E, Rombauts S, Zhou K, Otillar R, Merchant SS, Podell S, Gaasterland T, Napoli C, Gendler K, Manuell A, Tai V, Vallon O, Piganeau G, Jancek S, Heijde M, Jabbari K, Bowler C, Lohr M, Robbens S, Werner G, Dubchak I, Pazour GJ, Ren Q, Paulsen I, Delwiche C, Schmutz J, Rokhsar D, Van de Peer Y, Moreau H, Grig…
