# Supplementary material for: Helitron distribution in Brassicaceae and whole Genome Helitron density as a character for distinguishing plant species
Source: BMC Bioinformatics. 2019 Jun 24;20:354. doi: 10.1186/s12859-019-2945-8 (PMC6591975; doi:10.1186/s12859-019-2945-8)
Supplement: Supplementary file 4 — Table S8. Brassicaceae Helitron inserted genes. (XLSX 4171 kb) [file 12859_2019_2945_MOESM4_ESM.xlsx]

## Sheet: Summary
TXON	EAHelitrons	Gene	CDS	Intron|UTR	Intergenic region
Aly	3418	101	24	77	3317
Ath	665	70	18	52	595
Bnafr	13968	807	84	723	13161
Bol1.0	5392	153	25	128	5239
Bolv2	6979	262	53	209	6717
Brav1.5	7578	394	41	353	7184
Cru	1829	65	10	55	1764
Tp	202	45	18	27	157
Table S4 Brassicaceae helitron inserted genes
TAXON	M	Helitron	HM-1	Genezone	CDS	Intron|UTR	Intergenic region	Genezone%	CDS%	Intron|UTR %	Intergenic region %	CDS <Intron|UTR
Brassica rapa v1.5	291.7	7578	25.9788	394	41	353	7184	0.0519926	0.0054104	0.0465822	0.948007	YES
Arabiopsis lyrata	210.2	3418	16.2607	101	24	77	3317	0.0295494	0.00702165	0.0225278	0.970451	YES
Brassica napus v5	864.5	13968	16.1573	807	84	723	13161	0.0577749	0.00601375	0.0517612	0.942225	YES
Brassica olerracea v2.1	498.9	6979	13.9888	262	53	209	6717	0.0375412	0.00759421	0.029947	0.962459	YES
Brassica olerracea v1.0	391.4	5392	13.7762	153	25	128	5239	0.0283754	0.0046365	0.0237389	0.971625	YES
Capsella rubella	134.8	1829	13.5683	65	10	55	1764	0.0355385	0.00546747	0.0300711	0.964461	YES
Camelina sativa	648.7	5827	8.9826	248	55	193	5579	0.0425605	0.00943882	0.0331217	0.95744	YES
Arabidopsis thliana	121	665	5.4959	70	18	52	595	0.105263	0.0270677	0.0781955	0.894737	YES
Aethionema arabicum	200.2	1028	5.1349	72	37	35	956	0.0700389	0.0359922	0.0340467	0.929961	NO
Thellungiella salsuginea v2	233.7	1032	4.4159	NULL	NULL	NULL	NULL
Thellungiella halophila 173	246.2	1060	4.3054	40	20	20	1020	0.0377358	0.0188679	0.0188679	0.962264	NO
Leavenworthia alabamica	174.4	450	2.5802	55	30	25	395	0.122222	0.0666667	0.0555556	0.877778	NO
Sisymbrium irio	260.5	603	2.3148	41	22	19	562	0.0679934	0.0364842	0.0315091	0.932007	NO
Capsella grandiflora v1.1	112.3	214	1.9056	17	9	8	207	0.0794393	0.0420561	0.0373832	0.96729	NO
Thellungiella parvula v8	123.6	202	1.6343	45	18	27	157	0.222772	0.0891089	0.133663	0.777228	YES
Schrenkiella parvula	140	223	1.5929	NULL	NULL	NULL	NULL
Average	290.756	3154.25	8.63079	169.286	31.8571	137.429	3346.64	0.0706284	0.0258448	0.0447837	0.932709	YES

## Sheet: All Inserted genes
Table S8 Brassicaceae Helitron inserted genes
Aly	ATH	Bna	Bolv1.0	Bolv2.1	Cru	Csa	Aar	Tha	Lal	Bra	Sir	Cgr	Tpv8
transcript:scaffold_87700002.1	AT1G03030	BnaA01g00680D	Bol028930	transcript:Bo01884s010.1	Carubv10010714m.g.v1.0	Csa01g005230.1	AA_scaffold358_4.mRNA1	Thhalv10026069m.g	LA_scaffold35_88	Bra011765	SI_scaffold27_104	Cagra.0050s0024.v1.1	Tp1g23680
transcript:fgenesh2_kg.697__2__AT5G63870.2	AT1G10400	BnaA01g03720D	Bol017986	transcript:Bo01597s010.1	Carubv10008140m.g.v1.0	Csa01g009750.1	AA_scaffold433_1.mRNA1	Thhalv10027217m.g	LA_scaffold90_26	Bra011545	SI_scaffold40_8	Cagra.0090s0023.v1.1	Tp1g35590
transcript:fgenesh2_kg.205__1__AT5G52510.1	AT1G14518	BnaA01g07640D	Bol023261	transcript:Bo01409s010.1	Carubv10008089m.g.v1.0	Csa01g010550.1	AA_scaffold531_4.mRNA1	Thhalv10025272m.g	LA_scaffold154_3	Bra011281	SI_scaffold47_9	Cagra.0664s0008.v1.1	Tp1g41720
fgenesh2_kg.39__5__AT2G47940.1	AT1G52940	BnaA01g08330D	Bol008130	transcript:Bo01396s030.1	Carubv10010557m.g.v1.0	Csa01g033210.1	AA_scaffold565_36.mRNA1	Thhalv10012611m.g	LA_scaffold155_14	Bra013511	SI_scaffold106_4	Cagra.0925s0040.v1.1	Tp1g34980
fgenesh2_kg.9__57__AT4G13030.1	AT1G55290	BnaA01g12600D	Bol030940	transcript:Bo01234s020.1	Carubv10019926m.g.v1.0	Csa01g035560.2	AA_scaffold614_25.mRNA1	Thhalv10015568m.g	LA_scaffold241_37	Bra013670	SI_scaffold108_117	Cagra.1655s0033.v1.1	Tp2g01760
fgenesh2_kg.9__57__AT4G13030.1	AT1G62580	BnaA01g12870D	Bol039632	transcript:Bo01186s020.1	Carubv10020707m.g.v1.0	Csa01g042270.1	AA_scaffold641_7.mRNA1	Thhalv10016068m.g	LA_scaffold282_3	Bra013769	SI_scaffold123_122	Cagra.1742s0011.v1.1	Tp2g25870
fgenesh2_kg.2__102__AT1G63840.1	AT1G62840	BnaA01g13350D	Bol039618	transcript:Bo01118s040.1	Carubv10021663m.g.v1.0	Csa01g035700.1	AA_scaffold704_27.mRNA1	Thhalv10012664m.g	LA_scaffold361_23	Bra013884	SI_scaffold184_7	Cagra.1995s0010.v1.1	Tp3g09990
fgenesh2_kg.2__953__AT1G67280.1	AT1G79150	BnaA01g13360D	Bol039597	transcript:Bo00868s020.1	Carubv10021344m.g.v1.0	Csa01g016570.1	AA_scaffold834_55.mRNA1	Thhalv10014331m.g	LA_scaffold382_8	Bra039770	SI_scaffold203_76	Cagra.2950s0001.v1.1	Tp3g19620
fgenesh2_kg.2__1055__AT1G67980.1	AT1G64060	BnaA01g15030D	Bol024729	transcript:Bo00790s040.1	Carubv10019695m.g.v1.0	Csa01g012430.1	AA_scaffold905_103.mRNA1	Thhalv10014118m.g	LA_scaffold434_17	Bra040103	SI_scaffold267_14	Cagra.4031s0029.v1.1	Tp3g16760
fgenesh2_kg.2__1109__AT1G68570.1	AT1G54040	BnaA01g18340D	Bol007103	transcript:Bo00787s040.1	Carubv10021341m.g.v1.0	Csa01g011290.1	AA_scaffold1008_1.mRNA1	Thhalv10029281m.g	LA_scaffold585_29	Bra038452	SI_scaffold298_28	Cagra.4845s0007.v1.1	Tp3g09620
fgenesh2_kg.2__2250__AT1G79520.1	AT1G47280	BnaA01g18780D	Bol036140	transcript:Bo00452s060.1	Carubv10021271m.g.v1.0	Csa02g015860.1	AA_scaffold1100_9.mRNA1	Thhalv10029294m.g	LA_scaffold601_17	Bra033543	SI_scaffold335_89	Cagra.6254s0022.v1.1	Tp3g00050
fgenesh2_kg.2__985__AT4G06570.1	AT1G33600	BnaA01g20040D	Bol036008	transcript:Bo6g019870.1	Carubv10022473m.g.v1.0	Csa02g033470.1	AA_scaffold1176_17.mRNA1	Thhalv10002707m.g	LA_scaffold604_18	Bra023758	SI_scaffold401_11	Cagra.6369s0004.v1.1	Tp3g23110
transcript:Al_scaffold_0002_1302	AT1G33520	BnaA01g20130D	Bol039246	transcript:Bo6g024700.1	Carubv10021313m.g.v1.0	Csa02g035650.1	AA_scaffold1205_5.mRNA1	Thhalv10007763m.g	LA_scaffold754_5	Bra023769	SI_scaffold472_21	Cagra.7094s0008.v1.1	Tp3g27940
fgenesh2_kg.2__891__AT1G66540.1	AT1G31710	BnaA01g21410D	Bol016509	transcript:Bo6g040010.1	Carubv10021427m.g.v1.0	Csa02g045450.1	AA_scaffold1316_10.mRNA1	Thhalv10007769m.g	LA_scaffold888_8	Bra023787	SI_scaffold515_24	Cagra.9017s0011.v1.1	Tp3g28670
fgenesh2_kg.2__522__AT1G58370.1	AT1G23670	BnaA01g22220D	Bol008025	transcript:Bo6g045410.1	Carubv10013985m.g.v1.0	Csa02g046490.1	AA_scaffold1548_2.mRNA1	Thhalv10008066m.g	LA_scaffold956_8	Bra023846	SI_scaffold528_38	Cagra.11786s0009.v1.1	Tp3g29480
fgenesh2_kg.5__65__AT2G01570.1	AT1G12160	BnaA01g24330D	Bol033047	transcript:Bo6g050850.1	Carubv10013452m.g.v1.0	Csa02g049320.1	AA_scaffold1738_51.mRNA1	Thhalv10004950m.g	LA_scaffold1046_2	Bra023928	SI_scaffold614_14	Cagra.14813s0004.v1.1	Tp3g26640
transcript:fgenesh2_kg.5__464__AT3G26900.2	AT1G10586	BnaA01g25460D	Bol033102	transcript:Bo6g061010.1	Carubv10012884m.g.v1.0	Csa02g059940.2	AA_scaffold1760_63.mRNA1	Thhalv10004291m.g	LA_scaffold1088_21	Bra021289	SI_scaffold720_20	Cagra.19572s0006.v1.1	Tp4g02240
transcript:fgenesh2_kg.5__1225__AT3G48790.1	AT1G04425	BnaA01g28940D	Bol033117	transcript:Bo6g067330.1	Carubv10016379m.g.v1.0	Csa02g060120.1	AA_scaffold1760_44.mRNA1	Thhalv10004217m.g	LA_scaffold1115_11	Bra021239	SI_scaffold773_22		Tp4g03410
transcript:fgenesh2_kg.5__2121__AT3G56880.1	AT1G03010	BnaA01g29190D	Bol014883	transcript:Bo6g069830.1	Carubv10015675m.g.v1.0	Csa02g061560.1	AA_scaffold1878_4.mRNA1	Thhalv10004459m.g	LA_scaffold1394_7	Bra021090	SI_scaffold843_71		Tp4g07640
transcript:fgenesh2_kg.5__2715__AT3G62100.1	AT2G18880	BnaA01g29260D	Bol024164	transcript:Bo6g076520.1	Carubv10016139m.g.v1.0	Csa02g069700.1	AA_scaffold1978_10.mRNA1	Thhalv10011556m.g	LA_scaffold1433_47	Bra021492	SI_scaffold843_69		Tp4g09630
fgenesh2_kg.5__2825__AT3G63280.1	AT2G20515	BnaA01g31480D	Bol035959	transcript:Bo6g087900.1	Carubv10016212m.g.v1.0	Csa02g071860.2	AA_scaffold1982_5.mRNA1	Thhalv10023503m.g	LA_scaffold1567_1	Bra034175	SI_scaffold1062_7		Tp4g17040
transcript:fgenesh2_kg.5__2734__AT3G62380.1	AT2G28840	BnaA01g32280D	Bol004589	transcript:Bo6g099090.1	Carubv10013730m.g.v1.0	Csa02g067850.1	AA_scaffold2074_8.mRNA1	Thhalv10024153m.g	LA_scaffold1608_18	Bra034050	SI_scaffold1067_72		Tp4g24350
fgenesh2_kg.5__1372__AT3G50260.1	AT2G46770	BnaA01g32370D	Bol011759	transcript:Bo6g117920.1	Carubv10015065m.g.v1.0	Csa02g058850.1	AA_scaffold2258_20.mRNA1	Thhalv10023680m.g	LA_scaffold1691_4	Bra034061	SI_scaffold1250_18		Tp4g15220
transcript:scaffold_501609.1	AT2G40100	BnaA01g33470D	Bol018280	transcript:Bo6g119210.1	Carubv10015327m.g.v1.0	Csa02g049470.1	AA_scaffold2297_21.mRNA1	Thhalv10019365m.g	LA_scaffold1747_11	Bra021291	SI_scaffold1384_237		Tp5g07800
scaffold_501064.1	AT2G23770	BnaA01g29960D	Bol036008	transcript:Bo6g122660.1	Carubv10015790m.g.v1.0	Csa02g041670.1	AA_scaffold2323_1.mRNA1	Thhalv10018805m.g	LA_scaffold1773_11	Bra037563	SI_scaffold1468_120		Tp5g01810
transcript:fgenesh2_kg.5__641__AT3G28740.1	AT2G22990	BnaA01g27010D	Bol036043	transcript:Bo6g125570.1	Carubv10025556m.g.v1.0	Csa02g032210.1	AA_scaffold2391_80.mRNA1	Thhalv10017578m.g	LA_scaffold1877_5	Bra023868	SI_scaffold1509_40		Tp5g20880
fgenesh2_kg.5__63__AT2G01540.1	AT2G22110	BnaA01g25780D	Bol021195	transcript:Bo6g094790.1	Carubv10024534m.g.v1.0	Csa02g032190.1	AA_scaffold2393_45.mRNA1	Thhalv10022772m.g	LA_scaffold2008_2	Bra031465	SI_scaffold1547_2		Tp5g22380
fgenesh2_kg.8__38__AT5G47500.1	AT2G21550	BnaA01g24720D	Bol015254	transcript:Bo6g094450.1	Carubv10024964m.g.v1.0	Csa02g005150.2	AA_scaffold2503_43.mRNA1	Thhalv10001960m.g	LA_scaffold2019_3	Bra029969	SI_scaffold1672_7		Tp6g04570
fgenesh2_kg.8__480__AT5G43350.1	AT2G17420	BnaA01g23420D	Bol034543	transcript:Bo6g069700.1	Carubv10024030m.g.v1.0	Csa02g001390.1	AA_scaffold2513_87.mRNA1	Thhalv10020300m.g	LA_scaffold2042_2	Bra029910	SI_scaffold2075_128		Tp6g00470
fgenesh2_kg.8__559__AT5G42785.1	AT2G12405	BnaA01g19100D	Bol039745	transcript:Bo6g069620.1	Carubv10022830m.g.v1.0	Csa03g036040.1	AA_scaffold2954_20.mRNA1	Thhalv10021464m.g	LA_scaffold2180_26	Bra026408	SI_scaffold2090_38		Tp6g07940
transcript:fgenesh2_kg.8__673__AT5G48060.1	AT3G26900	BnaA01g18780D	Bol005528	transcript:Bo6g065260.1	Carubv10023882m.g.v1.0	Csa03g061230.1	AA_scaffold3015_5.mRNA1	Thhalv10020145m.g	LA_scaffold2197_14	Bra039768	SI_scaffold2286_6		Tp6g10710
fgenesh2_kg.8__733__AT5G48545.1	AT3G43990	BnaA01g15290D	Bol025655	transcript:Bo6g065110.1	Carubv10024904m.g.v1.0	Csa03g038650.1	AA_scaffold3020_3.mRNA1	Thhalv10020165m.g	LA_scaffold2414_8	Bra013950	SI_scaffold2375_25		Tp6g09830
transcript:fgenesh2_kg.8__1135__AT5G52510.1	AT3G45460	BnaA01g14730D	Bol042490	transcript:Bo6g042320.1	Carubv10024426m.g.v1.0	Csa03g024970.1	AA_scaffold3076_18.mRNA1	Thhalv10027842m.g	LA_scaffold2415_1	Bra013662	SI_scaffold2429_2		Tp6g28900
fgenesh2_kg.8__1351__AT5G54550.1	AT3G52700	BnaA01g13650D	Bol008588	transcript:Bo8g016300.1	Carubv10017512m.g.v1.0	Csa03g018950.1	AA_scaffold3248_9.mRNA1	Thhalv10028179m.g	LA_scaffold2573_1	Bra013560	SI_scaffold2757_6		Tp6g36400
transcript:fgenesh1_pm.C_scaffold_8001433	AT3G29720	BnaA01g10690D	Bol032706	transcript:Bo8g032120.1	Carubv10017600m.g.v1.0	Csa04g053850.1	AA_scaffold3398_183.mRNA1	Thhalv10027760m.g	LA_scaffold2612_2	Bra011034	SI_scaffold2780_7		Tp6g39330
fgenesh2_kg.8__2056__AT5G60890.1	AT3G28740	BnaA01g08240D	Bol017561	transcript:Bo8g066450.1	Carubv10018618m.g.v1.0	Csa04g053850.1	AA_scaffold3676_23.mRNA1	Thhalv10000482m.g	LA_scaffold2756_1	Bra011555	SI_scaffold2962_44		Tp6g32050
fgenesh2_kg.8__38__AT5G47500.1	AT3G26747	BnaA01g06490D	Bol035174	transcript:Bo8g069940.1	Carubv10018456m.g.v1.0	Csa04g065900.1	AA_scaffold3694_6.mRNA1	Thhalv10010504m.g	LA_scaffold2793_1	Bra011762	SI_scaffold3009_1		Tp6g16130
transcript:scaffold_400102.1	AT3G11395	BnaA01g02460D	Bol013009	transcript:Bo8g071330.1	Carubv10001777m.g.v1.0	Csa04g046630.1	AA_scaffold3767_7.mRNA1	Thhalv10000747m.g	LA_scaffold2824_8	Bra011879	SI_C199375_1		Tp6g12950
fgenesh2_kg.4__821__AT2G28510.1	AT3G04470	BnaA02g02690D	Bol016275	transcript:Bo8g077560.1	Carubv10003264m.g.v1.0	Csa04g042430.1	AA_scaffold3804_51.mRNA1	Thhalv10000747m.g	LA_scaffold2939_5	Bra028849	SI_C218003_1		Tp7g03910
fgenesh2_kg.4__961__AT2G29940.1	AT4G08780	BnaA02g12650D	Bol009227	transcript:Bo8g077660.1	Carubv10003384m.g.v1.0	Csa04g032310.1	AA_scaffold3904_48.mRNA1	Thhalv10001612m.g	LA_scaffold2942_9	Bra023527	SI_C221335_3		Tp7g04770
transcript:scaffold_403649.1	AT4G20095	BnaA02g13610D	Bol024956	transcript:Bo8g079450.1	Carubv10003444m.g.v1.0	Csa04g022340.1	AA_scaffold4140_40.mRNA1		LA_scaffold3149_1	Bra023570	SI_C226269_1		Tp7g01840
fgenesh2_kg.4__3026__AT2G47820.1	AT4G20370	BnaA02g14800D	Bol035620	transcript:Bo8g090980.1	Carubv10003471m.g.v1.0	Csa04g012550.1	AA_scaffold4351_13.mRNA1		LA_scaffold3293_6	Bra020191			Tp7g05320
fgenesh2_kg.4__2304__AT2G41640.1	AT4G39672	BnaA02g16780D	Bol012462	transcript:Bo8g092790.1	Carubv10000774m.g.v1.0	Csa05g003050.1	AA_scaffold4356_42.mRNA1		LA_scaffold3318_1	Bra020347			Tp7g11770
transcript:fgenesh2_kg.4__2110__AT2G40100.1	AT4G39280	BnaA02g18220D	Bol022973	transcript:Bo8g095660.1	Carubv10000617m.g.v1.0	Csa05g013860.1	AA_scaffold4424_1.mRNA1		LA_scaffold3363_3	Bra035567			Tp7g24080
fgenesh2_kg.4__1980__AT2G39010.1	AT4G37150	BnaA02g21750D	Bol035575	transcript:Bo8g100510.1	Carubv10006248m.g.v1.0	Csa05g023910.1	AA_scaffold4585_3.mRNA1		LA_scaffold3512_7	Bra022617			Tp_un1827_001
fgenesh2_kg.4__961__AT2G29940.1	AT4G34430	BnaA02g23190D	Bol015105	transcript:Bo8g112540.1	Carubv10005299m.g.v1.0	Csa05g025620.1	AA_scaffold4713_50.mRNA1		LA_C17661_1	Bra022522
fgenesh2_kg.4__961__AT2G29940.1	AT4G33020	BnaA02g24100D	Bol029603	transcript:Bo8g100560.1	Carubv10006262m.g.v1.0	Csa05g028170.1	AA_scaffold4845_16.mRNA1		LA_C20599_1	Bra034041
fgenesh2_kg.4__821__AT2G28510.1	AT4G31940	BnaA02g25170D	Bol029530	transcript:Bo8g099890.1	Carubv10005995m.g.v1.0	Csa05g030260.1	AA_scaffold5020_23.mRNA1		LA_C38899_1	Bra038323
fgenesh2_kg.3__82__AT3G01320.1	AT4G31910	BnaA02g28850D	Bol020644	transcript:Bo8g099610.1	Carubv10005209m.g.v1.0	Csa05g035070.1	AA_scaffold5140_25.mRNA1		LA_C46763_1	Bra007883
fgenesh2_kg.3__256__AT3G03090.1	AT4G23730	BnaA02g29480D	Bol039789	transcript:Bo8g094600.1	Carubv10007376m.g.v1.0	Csa05g070920.1	AA_scaffold5308_10.mRNA1		LA_C53303_1	Bra008053
fgenesh2_kg.3__896__AT3G08920.1	AT4G16920	BnaA02g30950D	Bol028040	transcript:Bo8g090140.1	Carubv10006722m.g.v1.0	Csa05g072030.1	AA_scaffold5424_8.mRNA1		LA_C58027_1	Bra008241
fgenesh2_kg.3__1795__AT3G16410.1	AT4G11700	BnaA02g31710D	Bol034539	transcript:Bo8g083310.1	Carubv10005324m.g.v1.0	Csa05g079520.1	AA_scaffold5471_12.mRNA1		LA_C59715_1	Bra008330
transcript:scaffold_302755.1	AT4G02180	BnaA02g33650D	Bol034325	transcript:Bo8g076280.1	Carubv10027233m.g.v1.0	Csa05g093850.1	AA_scaffold5674_115.mRNA1		LA_C59949_1	Bra008398
fgenesh2_kg.3__2876__AT2G05590.2	AT5G17165	BnaA02g31860D	Bol034194	transcript:Bo8g065380.1	Carubv10028024m.g.v1.0	Csa05g094130.1	AA_scaffold5809_2.mRNA1		LA_C65669_1	Bra018524
fgenesh2_kg.3__2876__AT2G05590.2	AT5G51300	BnaA02g30880D	Bol015277	transcript:Bo8g059990.1	Carubv10025870m.g.v1.0	Csa05g094130.1	AA_scaffold5902_5.mRNA1		LA_C67853_4	Bra022003
fgenesh2_kg.3__3007__AT2G13370.1	AT5G52115	BnaA02g30110D	Bol029994	transcript:Bo8g059690.1	Carubv10026419m.g.v1.0	Csa05g093640.1	AA_scaffold5921_75.mRNA1			Bra026604
fgenesh2_kg.3__3245__AT2G16570.1	AT5G53110	BnaA02g29680D	Bol030153	transcript:Bo8g054070.1	Carubv10026230m.g.v1.0	Csa05g092640.1	AA_scaffold5998_4.mRNA1			Bra020744
fgenesh2_kg.3__3589__AT2G20580.1	AT5G56975	BnaA02g28350D	Bol025512	transcript:Bo8g043410.1	Carubv10028042m.g.v1.0	Csa05g092620.1	AA_scaffold6066_91.mRNA1			Bra020533
fgenesh2_kg.3__3007__AT2G13370.1	AT5G57840	BnaA02g25790D	Bol017762	transcript:Bo8g032270.1	Carubv10027642m.g.v1.0	Csa05g089160.1	AA_scaffold6115_22.mRNA1			Bra029335
fgenesh2_kg.3__2876__AT2G05590.2	AT5G66580	BnaA02g24730D	Bol016229	transcript:Bo8g024290.1	Carubv10026397m.g.v1.0	Csa05g074940.1	AA_scaffold6164_5.mRNA1			Bra029253
fgenesh2_kg.3__2876__AT2G05590.2	AT5G53200	BnaA02g21440D	Bol009129	transcript:Bo1g001060.1	Carubv10026127m.g.v1.0	Csa05g053720.1	AA_scaffold6175_7.mRNA1			Bra031821
transcript:fgenesh2_kg.3__2844__AT2G05320.1	AT5G46871	BnaA02g20500D	Bol038609	transcript:Bo1g004910.1	Carubv10007904m.g.v1.0	Csa05g052200.1	AA_scaffold6183_5.mRNA1			Bra020516
transcript:scaffold_303271.1	AT5G46530	BnaA02g19260D	Bol017652	transcript:Bo1g011210.1	Carubv10007955m.g.v1.0	Csa05g044750.1	AA_scaffold6183_3.mRNA1			Bra020621
fgenesh2_kg.3__1450__AT3G13580.2	AT5G38155	BnaA02g17400D	Bol027342	transcript:Bo1g013150.1	Carubv10007996m.g.v1.0	Csa05g036910.1	AA_scaffold6208_2.mRNA1			Bra020631
transcript:fgenesh2_kg.3__627__AT3G06260.1	AT5G25970	BnaA02g16550D	Bol027356	transcript:Bo1g016520.1	Carubv10007917m.g.v1.0	Csa05g035110.1	AA_scaffold6341_1.mRNA1			Bra020705
fgenesh2_kg.3__568__AT3G05750.1	AT5G17600	BnaA02g15390D	Bol044207	transcript:Bo1g025750.1		Csa05g033810.1	AA_scaffold6466_56.mRNA1			Bra020744
transcript:scaffold_300447.1	AT5G15420	BnaA02g07850D	Bol040311	transcript:Bo1g051760.1		Csa05g017200.1	AA_scaffold6727_5.mRNA1			Bra022131
transcript:fgenesh2_kg.7__652__AT4G34430.4	AT5G15175	BnaA02g07380D	Bol009985	transcript:Bo1g086270.1		Csa05g007610.1	AA_C112147_1.mRNA1			Bra021967
fgenesh2_kg.7__1136__AT4G30480.2	AT5G05985	BnaA02g02500D	Bol014156	transcript:Bo1g118850.1		Csa05g002390.1	AA_C121847_1.mRNA1			Bra021959
fgenesh2_kg.7__2096__AT4G22110.2	ATCG00700	BnaA02g02370D	Bol021679	transcript:Bo1g144650.1		Csa06g018790.1	AA_C125553_1.mRNA1			Bra033190
transcript:fgenesh2_kg.7__2526__AT4G17800.1		BnaA02g01050D	Bol025251	transcript:Bo1g129850.1		Csa06g053280.1	AA_C151919_1.mRNA1			Bra033146
scaffold_703024.1		BnaA03g02020D	Bol037761	transcript:Bo1g114810.1		Csa06g020820.1	AA_C184551_3.mRNA1			Bra018503
transcript:fgenesh2_kg.7__2843__AT4G14840.1		BnaA03g02410D	Bol014117	transcript:Bo1g101390.1		Csa06g015330.2				Bra008365
fgenesh2_kg.7__3208__AT5G42080.1		BnaA03g06100D	Bol040122	transcript:Bo1g075710.1		Csa06g004530.1				Bra033975
fgenesh2_kg.7__3422__AT5G39970.1		BnaA03g08140D	Bol044237	transcript:Bo1g072180.1		Csa07g003100.1				Bra034041
fgenesh2_kg.7__3386__AT5G40270.1		BnaA03g10330D	Bol013464	transcript:Bo1g063830.1		Csa07g024970.1				Bra020221
fgenesh2_kg.7__3054__AT5G35630.3		BnaA03g13690D	Bol016253	transcript:Bo1g060490.1		Csa07g057930.1				Bra023635
fgenesh2_kg.7__1673__AT4G25800.2		BnaA03g19300D	Bol017751	transcript:Bo1g053140.1		Csa07g064280.1				Bra023424
fgenesh2_kg.7__823__AT4G33010.1		BnaA03g26050D	Bol025556	transcript:Bo1g041900.1		Csa07g064990.1				Bra028705
fgenesh2_kg.6__233__AT5G03280.1		BnaA03g30700D	Bol030081	transcript:Bo1g022030.1		Csa07g059810.1				Bra005795
fgenesh2_kg.6__973__AT5G10130.1		BnaA03g30730D	Bol030059	transcript:Bo1g021460.1		Csa07g046020.1				Bra006404
fgenesh2_kg.6__2426__AT5G24313.1		BnaA03g38280D	Bol040838	transcript:Bo1g016590.1		Csa07g015280.1				Bra006469
fgenesh2_kg.6__2473__AT5G24770.1		BnaA03g43530D	Bol041071	transcript:Bo1g004800.1		Csa07g003520.1				Bra006527
fgenesh2_kg.6__3116__AT4G11600.1		BnaA03g44440D	Bol022217	transcript:Bo5g004020.1		Csa08g002320.1				Bra006584
fgenesh2_kg.6__3535__AT4G01750.1		BnaA03g45500D	Bol013894	transcript:Bo5g025810.1		Csa08g057440.1				Bra022979
fgenesh2_kg.6__2690__AT5G27730.1		BnaA03g47230D	Bol013860	transcript:Bo5g043300.1		Csa08g058520.1				Bra000166
fgenesh2_kg.6__2580__AT5G26000.1		BnaA03g47960D	Bol010295	transcript:Bo5g052110.1		Csa08g061940.1				Bra000213
fgenesh2_kg.6__2567__AT5G27640.2		BnaA03g50040D	Bol040384	transcript:Bo5g062220.1		Csa08g059530.1				Bra000436
fgenesh2_kg.6__2473__AT5G24770.1		BnaA03g50980D	Bol038344	transcript:Bo5g071180.1		Csa08g040510.1				Bra000864
fgenesh2_kg.6__2153__AT5G21080.1		BnaA03g53480D	Bol030762	transcript:Bo5g076220.1		Csa08g021270.1				Bra001166
transcript:fgenesh2_kg.6__1311__AT5G13580.1		BnaA03g53800D	Bol040838	transcript:Bo5g086640.1		Csa08g010010.1				Bra001322
fgenesh2_kg.1__1401__AT1G12930.1		BnaA03g54140D	Bol040742	transcript:Bo5g106240.1		Csa08g001300.1				Bra001547
fgenesh2_kg.1__1775__AT1G16240.3		BnaA03g54320D	Bol027174	transcript:Bo5g120040.1		Csa09g009920.1				Bra001601
fgenesh2_kg.1__2000__AT1G18290.1		BnaA03g53060D	Bol037235	transcript:Bo5g155280.1		Csa09g018530.1				Bra012650
transcript:scaffold_102280.1		BnaA03g50980D	Bol037013	transcript:Bo5g141960.1		Csa09g032910.1				Bra012625
transcript:scaffold_103011.1		BnaA03g50670D	Bol036955	transcript:Bo5g098460.1		Csa09g035900.1				Bra038795
transcript:Al_scaffold_0001_3636		BnaA03g49210D	Bol033612	transcript:Bo5g093250.1		Csa09g042400.1				Bra038747
fgenesh2_kg.1__3575__AT1G31580.1		BnaA03g47120D	Bol033699	transcript:Bo5g086640.1		Csa09g053350.1				Bra019354
fgenesh2_kg.1__3333__AT1G31910.1		BnaA03g45850D	Bol033646	transcript:Bo5g065540.1		Csa09g059790.1				Bra019098
fgenesh2_kg.1__3201__AT1G30240.1		BnaA03g45320D	Bol042057	transcript:Bo5g045190.1		Csa09g062440.1				Bra024164
fgenesh2_kg.1__2000__AT1G18290.1		BnaA03g45220D	Bol024331	transcript:Bo5g025560.1		Csa09g068240.1				Bra024154
		BnaA03g44910D	Bol005001	transcript:Bo5g021320.1		Csa09g068330.1				Bra024059
		BnaA03g44460D	Bol017086	transcript:Bo5g021080.1		Csa09g093100.1				Bra017623
		BnaA03g44210D	Bol006236	transcript:Bo5g020620.1		Csa09g098300.1				Bra017884
		BnaA03g43910D	Bol041526	transcript:Bo5g018090.1		Csa09g068490.1				Bra017680
		BnaA03g41900D	Bol015999	transcript:Bo5g007630.1		Csa09g068370.1				Bra017611
		BnaA03g41540D	Bol016005	transcript:Bo7g054090.1		Csa09g067760.1				Bra037027
		BnaA03g37310D	Bol038534	transcript:Bo7g061980.1		Csa09g058100.1				Bra024064
		BnaA03g36790D	Bol012590	transcript:Bo7g073830.1		Csa09g050620.1				Bra019057
		BnaA03g31100D	Bol008662	transcript:Bo7g103940.1		Csa09g048380.1				Bra019096
		BnaA03g30510D	Bol040092	transcript:Bo7g107800.1		Csa09g047940.1				Bra019191
		BnaA03g30330D	Bol017428	transcript:Bo7g110610.1		Csa09g039730.1				Bra038767
		BnaA03g29000D	Bol039958	transcript:Bo7g113930.1		Csa09g034020.1				Bra012513
		BnaA03g28300D	Bol039874	transcript:Bo7g103900.1		Csa09g032920.1				Bra012567
		BnaA03g27640D	Bol021442	transcript:Bo7g101280.1		Csa09g011410.1				Bra012788
		BnaA03g27550D	Bol023863	transcript:Bo7g082030.1		Csa09g009540.1				Bra012792
		BnaA03g25470D	Bol005394	transcript:Bo7g070010.1		Csa09g006810.1				Bra012828
		BnaA03g25460D	Bol015600	transcript:Bo7g064830.1		Csa10g031500.1				Bra012998
		BnaA03g23790D	Bol012575	transcript:Bo7g064650.1		Csa10g049970.1				Bra013212
		BnaA03g23190D	Bol026247	transcript:Bo7g064430.1		Csa10g038620.1				Bra001944
		BnaA03g22990D	Bol033435	transcript:Bo7g062390.1		Csa10g018620.1				Bra001787
		BnaA03g22500D	Bol021089	transcript:Bo7g054270.1		Csa11g004910.1				Bra001476
		BnaA03g20720D	Bol022029	transcript:Bo7g050610.1		Csa11g017000.1				Bra001283
		BnaA03g18750D	Bol013171	transcript:Bo7g045830.1		Csa11g027580.1				Bra001113
		BnaA03g13250D	Bol037385	transcript:Bo7g025390.1		Csa11g037000.1				Bra000864
		BnaA03g12610D	Bol037286	transcript:Bo7g016090.1		Csa11g041280.3				Bra000848
		BnaA03g05280D	Bol045545	transcript:Bo7g009550.1		Csa11g051100.1				Bra000710
		BnaA04g00790D	Bol045760	transcript:Bo2g028540.1		Csa11g078970.1				Bra000589
		BnaA04g01810D	Bol045912	transcript:Bo2g032760.1		Csa11g084100.1				Bra000517
		BnaA04g02400D	Bol018373	transcript:Bo2g051220.1		Csa11g084870.1				Bra029081
		BnaA04g03320D	Bol031315	transcript:Bo2g075440.1		Csa11g092090.3				Bra029007
		BnaA04g05090D	Bol009857	transcript:Bo2g161080.1		Csa11g053670.1				Bra006114
		BnaA04g08860D	Bol045768	transcript:Bo2g161170.1		Csa11g050770.1				Bra005979
		BnaA04g09360D	Bol044495	transcript:Bo2g168010.1		Csa11g041430.1				Bra005843
		BnaA04g10040D	Bol013171	transcript:Bo2g168080.1		Csa11g023420.1				Bra005757
		BnaA04g13960D	Bol029162	transcript:Bo2g165890.1		Csa11g022680.1				Bra014404
		BnaA04g15550D	Bol021853	transcript:Bo2g165600.1		Csa11g013080.1				Bra014554
		BnaA04g17480D	Bol012684	transcript:Bo2g151840.1		Csa12g002370.1				Bra014565
		BnaA04g20030D	Bol012695	transcript:Bo2g151590.1		Csa12g002370.1				Bra014705
		BnaA04g22760D	Bol032666	transcript:Bo2g149870.1		Csa12g030010.1				Bra019624
		BnaA04g26960D	Bol014689	transcript:Bo2g149550.1		Csa12g056800.1				Bra019636
		BnaA04g26150D	Bol019767	transcript:Bo2g136160.1		Csa12g061610.1				Bra032696
		BnaA04g24510D	Bol030331	transcript:Bo2g120850.1		Csa12g065760.1				Bra028143
		BnaA04g21830D	Bol043829	transcript:Bo2g105350.1		Csa12g081970.1				Bra028205
		BnaA04g19030D	Bol044060	transcript:Bo2g105220.1		Csa12g083890.1				Bra028228
		BnaA04g18770D	Bol044029	transcript:Bo2g104730.1		Csa12g083930.1				Bra030206
		BnaA04g15000D	Bol019814	transcript:Bo2g082270.1		Csa12g069470.1				Bra034303
		BnaA04g14740D	Bol017261	transcript:Bo2g080870.1		Csa12g063170.1				Bra034317
		BnaA04g11250D	Bol017274	transcript:Bo2g062770.1		Csa12g057340.1				Bra035657
		BnaA04g06840D	Bol029419	transcript:Bo2g023920.1		Csa12g049800.1				Bra021627
		BnaA04g06560D	Bol032527	transcript:Bo2g012180.1		Csa12g034900.1				Bra017241
		BnaA04g06390D	Bol019254	transcript:Bo2g010450.1		Csa12g034000.1				Bra037741
		BnaA04g04800D	Bol032438	transcript:Bo2g007120.1		Csa12g014050.1				Bra037697
		BnaA04g04490D		transcript:Bo4g004690.1		Csa13g006810.1				Bra040313
		BnaA04g00530D		transcript:Bo4g021420.1		Csa13g006920.1				Bra040330
		BnaA05g02490D		transcript:Bo4g025550.1		Csa13g025610.1				Bra037647
		BnaA05g04020D		transcript:Bo4g026860.1		Csa13g044890.1				Bra017084
		BnaA05g06890D		transcript:Bo4g039390.1		Csa13g055140.1				Bra035671
		BnaA05g07070D		transcript:Bo4g043410.1		Csa13g056930.1				Bra034303
		BnaA05g07650D		transcript:Bo4g047320.1		Csa13g030450.1				Bra034282
		BnaA05g08200D		transcript:Bo4g069130.1		Csa13g025610.1				Bra025437
		BnaA05g08200D		transcript:Bo4g087050.1		Csa13g020650.1				Bra032698
		BnaA05g12350D		transcript:Bo4g096510.1		Csa13g007980.1				Bra032743
		BnaA05g12600D		transcript:Bo4g125430.1		Csa14g014110.1				Bra033485
		BnaA05g13980D		transcript:Bo4g133200.1		Csa14g020510.1				Bra033459
		BnaA05g15380D		transcript:Bo4g137760.1		Csa15g004950.1				Bra019627
		BnaA05g15970D		transcript:Bo4g151360.1		Csa15g005170.1				Bra004655
		BnaA05g18200D		transcript:Bo4g151910.1		Csa15g014030.1				Bra004907
		BnaA05g19300D		transcript:Bo4g167970.1		Csa15g020340.1				Bra005072
		BnaA05g21930D		transcript:Bo4g173700.1		Csa15g032480.1				Bra005084
		BnaA05g22330D		transcript:Bo4g197330.1		Csa15g041770.1				Bra005123
		BnaA05g24380D		transcript:Bo4g188920.1		Csa15g044690.1				Bra005630
		BnaA05g26680D		transcript:Bo4g188150.1		Csa15g052740.1				Bra034406
		BnaA05g31760D		transcript:Bo4g182360.1		Csa15g069950.1				Bra034417
		BnaA05g32430D		transcript:Bo4g173680.1		Csa15g075840.1				Bra022294
		BnaA05g33990D		transcript:Bo4g173140.1		Csa15g082380.1				Bra027231
		BnaA05g33440D		transcript:Bo4g169360.1		Csa15g071360.1				Bra027397
		BnaA05g32780D		transcript:Bo4g142650.1		Csa15g052830.1				Bra034816
		BnaA05g30250D		transcript:Bo4g142560.1		Csa15g050360.1				Bra039419
		BnaA05g27830D		transcript:Bo4g141960.1		Csa15g024550.1				Bra031963
		BnaA05g26090D		transcript:Bo4g128450.1		Csa15g020300.1				Bra039129
		BnaA05g25920D		transcript:Bo4g119630.1		Csa15g005330.1				Bra039135
		BnaA05g22870D		transcript:Bo4g064670.1		Csa15g002150.1				Bra029831
		BnaA05g18950D		transcript:Bo4g039900.1		Csa16g032060.1				Bra034862
		BnaA05g18920D		transcript:Bo4g039720.1		Csa16g044210.1				Bra034697
		BnaA05g16740D		transcript:Bo4g026130.1		Csa16g048470.1				Bra027339
		BnaA05g16300D		transcript:Bo4g023800.1		Csa16g049360.1				Bra022177
		BnaA05g16210D		transcript:Bo4g021630.1		Csa16g055670.1				Bra035814
		BnaA05g08640D		transcript:Bo4g021370.1		Csa16g056790.1				Bra031296
		BnaA05g07930D		transcript:Bo4g012670.1		Csa16g037860.1				Bra031297
		BnaA05g07880D		transcript:Bo9g008530.1		Csa16g030550.1				Bra010160
		BnaA05g07680D		transcript:Bo9g010340.1		Csa16g020410.1				Bra032218
		BnaA05g07200D		transcript:Bo9g023950.1		Csa16g012600.1				Bra032280
		BnaA05g04260D		transcript:Bo9g024120.1		Csa16g006580.1				Bra030417
		BnaA05g04040D		transcript:Bo9g024170.1		Csa16g003620.1				Bra005345
		BnaA05g03870D		transcript:Bo9g030820.1		Csa17g001260.1				Bra005169
		BnaA05g03060D		transcript:Bo9g030940.1		Csa17g012760.1				Bra004923
		BnaA05g01700D		transcript:Bo9g042210.1		Csa17g016960.1				Bra004837
		BnaA06g08710D		transcript:Bo9g042310.1		Csa17g026340.1				Bra004837
		BnaA06g10930D		transcript:Bo9g065400.1		Csa17g027030.1				Bra004776
		BnaA06g12200D		transcript:Bo9g104960.1		Csa17g033740.1				Bra038024
		BnaA06g13080D		transcript:Bo9g107150.1		Csa17g034730.1				Bra018899
		BnaA06g14080D		transcript:Bo9g144800.1		Csa17g037820.1				Bra018716
		BnaA06g20500D		transcript:Bo9g174450.1		Csa17g043790.1				Bra018657
		BnaA06g21230D		transcript:Bo9g174900.1		Csa17g047190.1				Bra019766
		BnaA06g24170D		transcript:Bo9g177370.1		Csa17g048650.1				Bra019761
		BnaA06g25420D		transcript:Bo9g177760.1		Csa17g049950.1				Bra019686
		BnaA06g25930D		transcript:Bo9g175940.1		Csa17g073210.1				Bra025744
		BnaA06g26480D		transcript:Bo9g161430.1		Csa17g085510.1				Bra017925
		BnaA06g26940D		transcript:Bo9g150340.1		Csa17g091990.1				Bra018132
		BnaA06g32080D		transcript:Bo9g150050.1		Csa17g092760.1				Bra018201
		BnaA06g35070D		transcript:Bo9g148440.1		Csa17g090130.1				Bra018222
		BnaA06g33330D		transcript:Bo9g143580.1		Csa17g071370.1				Bra019442
		BnaA06g32280D		transcript:Bo9g142400.1		Csa17g048780.1				Bra019485
		BnaA06g29860D		transcript:Bo9g140970.1		Csa17g021930.1				Bra019583
		BnaA06g29800D		transcript:Bo9g116160.1		Csa18g014890.1				Bra010085
		BnaA06g28280D		transcript:Bo9g109870.1		Csa18g023280.1				Bra038623
		BnaA06g27660D		transcript:Bo9g104750.1		Csa18g024010.1				Bra024379
		BnaA06g24810D		transcript:Bo9g097210.1		Csa18g025030.1				Bra009764
		BnaA06g24170D		transcript:Bo9g073020.1		Csa18g003760.1				Bra037448
		BnaA06g23660D		transcript:Bo9g058470.1		Csa19g009750.1				Bra025425
		BnaA06g22550D		transcript:Bo9g038660.1		Csa19g010350.1				Bra025279
		BnaA06g20860D		transcript:Bo9g030630.1		Csa19g033370.1				Bra025250
		BnaA06g20490D		transcript:Bo9g010710.1		Csa19g040520.1				Bra033739
		BnaA06g18180D		transcript:Bo3g013070.1		Csa19g046050.1				Bra033651
		BnaA06g17630D		transcript:Bo3g018180.1		Csa19g048660.1				Bra033681
		BnaA06g16180D		transcript:Bo3g022070.1		Csa19g020660.1				Bra025115
		BnaA06g14150D		transcript:Bo3g027860.1		Csa19g015420.1				Bra025164
		BnaA06g12680D		transcript:Bo3g028640.1		Csa19g010360.1				Bra025414
		BnaA06g11450D		transcript:Bo3g032700.1		Csa19g006600.1				Bra010143
		BnaA06g09350D		transcript:Bo3g036670.1		Csa20g024050.1				Bra009736
		BnaA06g08860D		transcript:Bo3g042440.1		Csa20g025610.1				Bra019524
		BnaA06g06130D		transcript:Bo3g042860.1		Csa20g062950.1				Bra019474
		BnaA07g03250D		transcript:Bo3g045310.1		Csa20g072190.1				Bra019458
		BnaA07g04900D		transcript:Bo3g066730.1		Csa20g077940.1				Bra018056
		BnaA07g07500D		transcript:Bo3g083180.1		Csa20g044840.1				Bra025783
		BnaA07g07720D		transcript:Bo3g088410.1		Csa20g040700.1				Bra025894
		BnaA07g09300D		transcript:Bo3g092200.1		Csa20g025940.1				Bra026105
		BnaA07g09610D		transcript:Bo3g127380.1		Csa20g025710.2				Bra019674
		BnaA07g11740D		transcript:Bo3g153390.1		Csa20g024170.1				Bra019938
		BnaA07g16100D		transcript:Bo3g180950.1		Csa20g023600.1				Bra037955
		BnaA07g17730D		transcript:Bo3g181180.1		Csa20g016620.1				Bra038817
		BnaA07g24860D		transcript:Bo3g184390.1		Csa20g003810.1				Bra039627
		BnaA07g26090D		transcript:Bo3g175780.1		Csa00430s120.1				Bra014898
		BnaA07g27630D		transcript:Bo3g164130.1		Csa00486s030.1				Bra030185
		BnaA07g35410D		transcript:Bo3g141550.1		Csa00549s040.1				Bra030167
		BnaA07g34800D		transcript:Bo3g130190.1		Csa00626s010.1				Bra030061
		BnaA07g33700D		transcript:Bo3g113730.1		Csa11335s010.1				Bra012500
		BnaA07g31020D		transcript:Bo3g091710.1						Bra012407
		BnaA07g30030D		transcript:Bo3g085500.1						Bra012198
		BnaA07g28910D		transcript:Bo3g074850.1						Bra012192
		BnaA07g28820D		transcript:Bo3g073300.1						Bra012057
		BnaA07g28480D		transcript:Bo3g061850.1						Bra028456
		BnaA07g25480D		transcript:Bo3g050000.1						Bra003154
		BnaA07g23760D		transcript:Bo3g043060.1						Bra003576
		BnaA07g22940D		transcript:Bo3g042470.1						Bra003630
		BnaA07g22540D		transcript:Bo3g039440.1						Bra003719
		BnaA07g18500D		transcript:Bo3g028440.1						Bra004162
		BnaA07g16310D		transcript:Bo3g027930.1						Bra016214
		BnaA07g14710D		transcript:Bo3g023170.1						Bra035101
		BnaA07g14570D		transcript:Bo3g012140.1						Bra035106
		BnaA07g13970D		transcript:Bo3g001890.1						Bra015640
		BnaA07g12360D								Bra015756
		BnaA07g11920D								Bra015873
		BnaA07g09260D								Bra015978
		BnaA07g07760D								Bra016080
		BnaA07g07690D								Bra004402
		BnaA07g06920D								Bra003737
		BnaA07g04170D								Bra011941
		BnaA07g03330D								Bra012313
		BnaA07g03080D								Bra030161
		BnaA07g03040D								Bra030169
		BnaA07g02900D								Bra014892
		BnaA08g01600D								Bra015131
		BnaA08g04890D								Bra002096
		BnaA08g05220D								Bra030915
		BnaA08g06060D								Bra030961
		BnaA08g06760D								Bra014315
		BnaA08g07730D								Bra014220
		BnaA08g09770D								Bra014082
		BnaA08g11860D								Bra014040
		BnaA08g13070D								Bra035521
		BnaA08g18970D								Bra038432
		BnaA08g19900D								Bra021050
		BnaA08g23170D								Bra021004
		BnaA08g24270D								Bra020952
		BnaA08g26650D								Bra020918
		BnaA08g23560D								Bra034677
		BnaA08g15430D								Bra034553
		BnaA08g13890D								Bra010232
		BnaA08g11820D								Bra010349
		BnaA08g10470D								Bra010400
		BnaA08g10370D								Bra010565
		BnaA08g09180D								Bra010940
		BnaA08g07950D								Bra016446
		BnaA08g06220D								Bra016546
		BnaA08g03490D								Bra016763
		BnaA08g03360D								Bra016694
		BnaA08g02270D								Bra010816
		BnaA08g01410D								Bra010543
		BnaA08g00620D								Bra010469
		BnaA08g00530D								Bra010350
		BnaA09g01280D								Bra034540
		BnaA09g05280D								Bra034583
		BnaA09g08630D								Bra020908
		BnaA09g10760D								Bra020961
		BnaA09g11650D								Bra040342
		BnaA09g16380D								Bra014107
		BnaA09g16680D								Bra014253
		BnaA09g18230D								Bra014305
		BnaA09g18720D								Bra037230
		BnaA09g19850D								Bra036657
		BnaA09g19950D								Bra027791
		BnaA09g22710D								Bra027762
		BnaA09g25650D								Bra027495
		BnaA09g27510D								Bra027534
		BnaA09g27970D								Bra017440
		BnaA09g31950D								Bra029555
		BnaA09g33960D								Bra023254
		BnaA09g37790D								Bra023215
		BnaA09g38500D								Bra032864
		BnaA09g40180D								Bra032788
		BnaA09g41590D								Bra024737
		BnaA09g47070D								Bra024691
		BnaA09g50250D								Bra024615
		BnaA09g37090D								Bra007103
		BnaA09g35720D								Bra007198
		BnaA09g31980D								Bra007535
		BnaA09g28580D								Bra007607
		BnaA09g28520D								Bra007825
		BnaA09g27580D								Bra031189
		BnaA09g25300D								Bra031056
		BnaA09g24080D								Bra026845
		BnaA09g21200D								Bra032617
		BnaA09g18360D								Bra026795
		BnaA09g17170D								Bra031109
		BnaA09g15250D								Bra007629
		BnaA09g11760D								Bra024612
		BnaA09g11260D								Bra024622
		BnaA09g11120D								Bra024747
		BnaA09g09890D								Bra032857
		BnaA09g08570D								Bra032293
		BnaA09g06170D								Bra032329
		BnaA09g04750D								Bra023230
		BnaA10g01780D								Bra023300
		BnaA10g04340D								Bra028018
		BnaA10g06570D								Bra029565
		BnaA10g11400D								Bra037893
		BnaA10g11760D								Bra027594
		BnaA10g13540D								Bra027559
		BnaA10g13850D								Bra027547
		BnaA10g14600D								Bra027463
		BnaA10g18080D								Bra027908
		BnaA10g18090D								Bra027141
		BnaA10g24340D								Bra027006
		BnaA10g25240D								Bra027778
		BnaA10g27590D								Bra027790
		BnaA10g25800D								Bra036640
		BnaA10g23400D								Bra037747
		BnaA10g17730D								Bra015421
		BnaA10g17050D								Bra002294
		BnaA10g10340D								Bra008631
		BnaA10g05390D								Bra008956
		BnaA10g05020D								Bra009089
		BnaA10g04100D								Bra009618
		BnaC01g00820D								Bra009460
		BnaC01g01670D								Bra008884
		BnaC01g06910D								Bra008613
		BnaC01g07950D								Bra008566
		BnaC01g17010D								Bra002282
		BnaC01g17770D								Bra002791
		BnaC01g17820D								Bra003121
		BnaC01g23130D								Bra033404
		BnaC01g25790D								Bra015279
		BnaC01g26550D								Bra015361
		BnaC01g31590D								Bra015442
		BnaC01g32050D								Bra015589
		BnaC01g32110D								Bra015594
		BnaC01g34490D								Bra034522
		BnaC01g36080D								Bra034515
		BnaC01g36600D								Bra034995
		BnaC01g31860D								Bra035965
		BnaC01g31570D								Bra035979
		BnaC01g27870D								Bra038585
		BnaC01g25950D								Bra038987
		BnaC01g18360D								Bra038981
		BnaC01g18080D								Bra039349
		BnaC01g14760D								Bra039851
		BnaC01g11830D								Bra040266
		BnaC01g02500D								Bra040759
		BnaC01g01560D								Bra040843
		BnaC02g02130D								Bra040877
		BnaC02g08790D								Bra041053
		BnaC02g13500D								Bra041076
		BnaC02g16310D
		BnaC02g16700D
		BnaC02g16760D
		BnaC02g21180D
		BnaC02g22590D
		BnaC02g22760D
		BnaC02g23960D
		BnaC02g26940D
		BnaC02g34440D
		BnaC02g43450D
		BnaC02g43360D
		BnaC02g42730D
		BnaC02g41560D
		BnaC02g39450D
		BnaC02g38520D
		BnaC02g38340D
		BnaC02g33380D
		BnaC02g33020D
		BnaC02g23340D
		BnaC02g23100D
		BnaC02g22340D
		BnaC02g20640D
		BnaC02g18030D
		BnaC02g16260D
		BnaC02g15760D
		BnaC02g14270D
		BnaC02g09630D
		BnaC02g09500D
		BnaC02g02920D
		BnaC03g01980D
		BnaC03g13600D
		BnaC03g15300D
		BnaC03g15680D
		BnaC03g19630D
		BnaC03g19720D
		BnaC03g20920D
		BnaC03g23740D
		BnaC03g27840D
		BnaC03g29410D
		BnaC03g30630D
		BnaC03g31890D
		BnaC03g33300D
		BnaC03g37200D
		BnaC03g37280D
		BnaC03g38010D
		BnaC03g39730D
		BnaC03g41590D
		BnaC03g42790D
		BnaC03g47440D
		BnaC03g55700D
		BnaC03g57790D
		BnaC03g65220D
		BnaC03g66380D
		BnaC03g69770D
		BnaC03g68990D
		BnaC03g62660D
		BnaC03g59310D
		BnaC03g57690D
		BnaC03g57630D
		BnaC03g52640D
		BnaC03g52320D
		BnaC03g52290D
		BnaC03g47720D
		BnaC03g37280D
		BnaC03g35820D
		BnaC03g30310D
		BnaC03g29400D
		BnaC03g27390D
		BnaC03g24970D
		BnaC03g15480D
		BnaC03g14260D
		BnaC03g11960D
		BnaC03g09390D
		BnaC03g06820D
		BnaC03g00760D
		BnaC04g02860D
		BnaC04g03510D
		BnaC04g04000D
		BnaC04g05260D
		BnaC04g07290D
		BnaC04g08590D
		BnaC04g11140D
		BnaC04g12290D
		BnaC04g16230D
		BnaC04g18440D
		BnaC04g20490D
		BnaC04g21910D
		BnaC04g22070D
		BnaC04g23360D
		BnaC04g31330D
		BnaC04g33020D
		BnaC04g34130D
		BnaC04g36190D
		BnaC04g38100D
		BnaC04g39780D
		BnaC04g40340D
		BnaC04g40940D
		BnaC04g43050D
		BnaC04g46720D
		BnaC04g49720D
		BnaC04g50250D
		BnaC04g50800D
		BnaC04g46880D
		BnaC04g43050D
		BnaC04g42810D
		BnaC04g41990D
		BnaC04g41200D
		BnaC04g36030D
		BnaC04g34130D
		BnaC04g33830D
		BnaC04g28460D
		BnaC04g27500D
		BnaC04g26780D
		BnaC04g24810D
		BnaC04g16780D
		BnaC04g14850D
		BnaC04g14750D
		BnaC04g13860D
		BnaC04g11400D
		BnaC04g10860D
		BnaC04g09360D
		BnaC04g03450D
		BnaC04g02590D
		BnaC05g06520D
		BnaC05g09240D
		BnaC05g11700D
		BnaC05g20600D
		BnaC05g22970D
		BnaC05g27450D
		BnaC05g29300D
		BnaC05g35140D
		BnaC05g43040D
		BnaC05g46280D
		BnaC05g48550D
		BnaC05g47930D
		BnaC05g44990D
		BnaC05g41110D
		BnaC05g35250D
		BnaC05g33860D
		BnaC05g32160D
		BnaC05g31970D
		BnaC05g31930D
		BnaC05g30090D
		BnaC05g29200D
		BnaC05g28820D
		BnaC05g28760D
		BnaC05g23710D
		BnaC05g23360D
		BnaC05g18770D
		BnaC05g14240D
		BnaC05g12620D
		BnaC05g12090D
		BnaC05g10750D
		BnaC05g10320D
		BnaC05g06120D
		BnaC05g04550D
		BnaC06g04260D
		BnaC06g05520D
		BnaC06g09120D
		BnaC06g12060D
		BnaC06g18700D
		BnaC06g20250D
		BnaC06g22140D
		BnaC06g24430D
		BnaC06g24520D
		BnaC06g26220D
		BnaC06g26830D
		BnaC06g27610D
		BnaC06g32200D
		BnaC06g33330D
		BnaC06g34470D
		BnaC06g36230D
		BnaC06g40580D
		BnaC06g39790D
		BnaC06g33150D
		BnaC06g32590D
		BnaC06g26650D
		BnaC06g24400D
		BnaC06g23130D
		BnaC06g13240D
		BnaC06g01230D
		BnaC07g14920D
		BnaC07g17050D
		BnaC07g19530D
		BnaC07g20780D
		BnaC07g21330D
		BnaC07g22360D
		BnaC07g24190D
		BnaC07g24840D
		BnaC07g29500D
		BnaC07g36290D
		BnaC07g36300D
		BnaC07g36770D
		BnaC07g37000D
		BnaC07g40350D
		BnaC07g42040D
		BnaC07g43020D
		BnaC07g46000D
		BnaC07g46050D
		BnaC07g41630D
		BnaC07g38400D
		BnaC07g33150D
		BnaC07g30450D
		BnaC07g30340D
		BnaC07g24530D
		BnaC07g21820D
		BnaC07g21320D
		BnaC07g18490D
		BnaC07g12330D
		BnaC07g12190D
		BnaC07g05540D
		BnaC07g04860D
		BnaC07g02960D
		BnaC07g01060D
		BnaC08g05290D
		BnaC08g07100D
		BnaC08g14900D
		BnaC08g16610D
		BnaC08g20810D
		BnaC08g25640D
		BnaC08g25990D
		BnaC08g26570D
		BnaC08g29370D
		BnaC08g30670D
		BnaC08g37400D
		BnaC08g42870D
		BnaC08g43210D
		BnaC08g43890D
		BnaC08g42980D
		BnaC08g39650D
		BnaC08g34520D
		BnaC08g33820D
		BnaC08g20280D
		BnaC08g18290D
		BnaC08g15800D
		BnaC08g15210D
		BnaC08g14590D
		BnaC08g10980D
		BnaC08g09010D
		BnaC08g03800D
		BnaC09g01750D
		BnaC09g08860D
		BnaC09g09040D
		BnaC09g12010D
		BnaC09g17560D
		BnaC09g22500D
		BnaC09g26260D
		BnaC09g35950D
		BnaC09g41930D
		BnaC09g43420D
		BnaC09g47840D
		BnaC09g48540D
		BnaC09g50170D
		BnaC09g49490D
		BnaC09g48910D
		BnaC09g43740D
		BnaC09g42190D
		BnaC09g40690D
		BnaC09g40120D
		BnaC09g36950D
		BnaC09g36520D
		BnaC09g35310D
		BnaC09g29410D
		BnaC09g25060D
		BnaC09g25030D
		BnaC09g18900D
		BnaC09g17250D
		BnaC09g16080D
		BnaC09g15470D
		BnaC09g05740D
		BnaC09g03400D
		BnaA01g34580D
		BnaA01g37300D
		BnaA01g37090D
		BnaA01g37080D
		BnaA01g34780D
		BnaA02g36730D
		BnaA02g37170D
		BnaA02g36870D
		BnaA03g56600D
		BnaA03g57850D
		BnaA03g60240D
		BnaA03g57660D
		BnaA04g28240D
		BnaA04g28450D
		BnaA04g28770D
		BnaA05g34370D
		BnaA06g39460D
		BnaA06g39770D
		BnaA06g40000D
		BnaA07g38120D
		BnaA07g37220D
		BnaA07g36660D
		BnaA08g30390D
		BnaA08g30440D
		BnaA08g30720D
		BnaA08g29520D
		BnaA09g53930D
		BnaA09g53940D
		BnaA09g57030D
		BnaA09g56980D
		BnaA09g56860D
		BnaA09g54400D
		BnaA09g54220D
		BnaA09g53890D
		BnaA09g53320D
		BnaA10g28190D
		BnaA10g29940D
		BnaA10g28380D
		BnaC01g43310D
		BnaC01g43160D
		BnaC01g41260D
		BnaC02g45340D
		BnaC02g45760D
		BnaC02g46760D
		BnaC02g47980D
		BnaC02g44330D
		BnaC03g74550D
		BnaC03g74640D
		BnaC03g75620D
		BnaC03g76800D
		BnaC03g74630D
		BnaC03g72390D
		BnaC04g52800D
		BnaC04g56180D
		BnaC04g53180D
		BnaC04g52800D
		BnaC05g50640D
		BnaC05g51350D
		BnaC06g41800D
		BnaC06g42420D
		BnaC06g43280D
		BnaC07g48310D
		BnaC07g48630D
		BnaC07g50020D
		BnaC07g50860D
		BnaC08g47380D
		BnaC08g48180D
		BnaC08g47510D
		BnaC09g51850D
		BnaC09g52490D
		BnaAnng01970D
		BnaAnng04140D
		BnaAnng06770D
		BnaAnng07370D
		BnaAnng08030D
		BnaAnng08450D
		BnaAnng13770D
		BnaAnng18050D
		BnaAnng18530D
		BnaAnng18770D
		BnaAnng22170D
		BnaAnng23180D
		BnaAnng25660D
		BnaAnng36930D
		BnaAnng36290D
		BnaAnng32640D
		BnaAnng25450D
		BnaAnng24930D
		BnaAnng23190D
		BnaAnng17180D
		BnaAnng16650D
		BnaAnng13490D
		BnaAnng11890D
		BnaAnng09880D
		BnaAnng08740D
		BnaAnng07770D
		BnaAnng06890D
		BnaAnng05240D
		BnaAnng04990D
		BnaAnng04000D
		BnaCnng00380D
		BnaCnng00940D
		BnaCnng04430D
		BnaCnng13450D
		BnaCnng14770D
		BnaCnng17260D
		BnaCnng18870D
		BnaCnng25210D
		BnaCnng31560D
		BnaCnng34560D
		BnaCnng40570D
		BnaCnng40770D
		BnaCnng45710D
		BnaCnng46580D
		BnaCnng47950D
		BnaCnng48640D
		BnaCnng54610D
		BnaCnng66270D
		BnaCnng69250D
		BnaCnng76500D
		BnaCnng72630D
		BnaCnng66290D
		BnaCnng65810D
		BnaCnng61790D
		BnaCnng57750D
		BnaCnng57140D
		BnaCnng55120D
		BnaCnng52310D
		BnaCnng48650D
		BnaCnng38120D
		BnaCnng32740D
		BnaCnng26960D
		BnaCnng24740D
		BnaCnng19900D
		BnaCnng19590D
		BnaCnng14790D
		BnaCnng12190D
		BnaCnng10180D
		BnaCnng05920D
		BnaCnng01290D
		BnaUnng00350D
		BnaUnng01800D

## Sheet: CDS
Table S8.2 Brassicaceae CDS inserted genes
Aly	ATH	Bna	Bolv1.0	Bolv2.1	Cru	Csa	Aar	Tha	Lal	Bra	Sir	Cgr	Tpv8
transcript:scaffold_87700002.1	AT1G62840	BnaA01g00680D	Bol028930	transcript:Bo01186s020.1	Carubv10008140m.v1.0	Csa01g016570.1	AA_scaffold433_1.mRNA1	Thhalv10026069m.g	LA_scaffold35_88	Bra011747	SI_scaffold27_104	Cagra.0050s0024.v1.1	Tp1g23680
transcript:fgenesh2_kg.205__1__AT5G52510.1	AT1G64060	BnaA01g12870D	Bol017986	transcript:Bo6g045410.1	Carubv10012884m.v1.0	Csa01g005150.1	AA_scaffold565_36.mRNA1	Thhalv10025272m.g	LA_scaffold90_26	Bra011281	SI_scaffold108_117	Cagra.0090s0023.v1.1	Tp1g20060
transcript:Al_scaffold_0002_1302	AT1G33520	BnaA01g22220D	Bol039597	transcript:Bo6g123750.1	Carubv10015790m.v1.0	Csa02g033470.1	AA_scaffold614_25.mRNA1	Thhalv10016068m.g	LA_scaffold241_37	Bra013672	SI_scaffold123_122	Cagra.0664s0008.v1.1	Tp1g35590
transcript:fgenesh2_kg.5__1225__AT3G48790.1	AT1G12160	BnaA01g25460D	Bol033102	transcript:Bo6g094790.1	Carubv10022830m.v1.0	Csa02g049320.1	AA_scaffold641_7.mRNA1	Thhalv10012664m.g	LA_scaffold361_23	Bra013950	SI_scaffold203_76	Cagra.1742s0011.v1.1	Tp1g34980
transcript:fgenesh2_kg.5__2121__AT3G56880.1	AT2G28840	BnaA01g15290D	Bol034543	transcript:Bo8g016300.1	Carubv10018456m.v1.0	Csa03g018950.1	AA_scaffold834_55.mRNA1	Thhalv10014118m.g	LA_scaffold434_17	Bra020705	SI_scaffold401_11	Cagra.4031s0029.v1.1	Tp2g01770
transcript:fgenesh2_kg.5__2734__AT3G62380.1	AT2G46770	BnaA02g13610D	Bol015053	transcript:Bo8g032120.1	Carubv10003444m.v1.0	Csa04g053850.1	AA_scaffold905_103.mRNA1	Thhalv10029281m.g	LA_scaffold585_29	Bra033190	SI_scaffold528_38	Cagra.4845s0007.v1.1	Tp3g09990
transcript:scaffold_501609.1	AT2G40100	BnaA02g30100D	Bol029603	transcript:Bo8g092790.1	Carubv10003471m.v1.0	Csa04g053850.1	AA_scaffold1176_17.mRNA1	Thhalv10029172m.g	LA_scaffold601_17	Bra023635	SI_scaffold614_14	Cagra.6254s0022.v1.1	Tp3g19620
transcript:fgenesh2_kg.5__641__AT3G28740.1	AT3G28740	BnaA02g02500D	Bol015277	transcript:Bo8g100560.1	Carubv10000774m.v1.0	Csa04g065900.1	AA_scaffold1316_10.mRNA1	Thhalv10007763m.g	LA_scaffold1046_2	Bra001166	SI_scaffold720_20	Cagra.9017s0011.v1.1	Tp3g09930
transcript:fgenesh2_kg.8__1135__AT5G52510.1	AT3G04470	BnaA03g37310D	Bol016229	transcript:Bo8g065380.1	Carubv10000617m.v1.0	Csa04g042430.1	AA_scaffold1760_63.mRNA1	Thhalv10007769m.g	LA_scaffold1567_1	Bra038747	SI_scaffold843_71	Cagra.19572s0006.v1.1	Tp3g27940
transcript:fgenesh1_pm.C_scaffold_8001433	AT4G37150	BnaA03g30510D	Bol038609	transcript:Bo8g032270.1	Carubv10028042m.v1.0	Csa05g035070.1	AA_scaffold1760_1.mRNA1	Thhalv10008066m.g	LA_scaffold1608_18	Bra019057	SI_scaffold843_69		Tp3g29480
transcript:scaffold_403649.1	AT4G34430	BnaA03g23190D	Bol009985	transcript:Bo1g004910.1		Csa05g093640.1	AA_scaffold1878_4.mRNA1	Thhalv10004950m.g	LA_scaffold1773_11	Bra001944	SI_scaffold1067_72		Tp3g26640
transcript:fgenesh2_kg.4__2110__AT2G40100.1	AT4G33020	BnaA04g06390D	Bol017751	transcript:Bo1g011210.1		Csa05g002390.1	AA_scaffold1978_10.mRNA1	Thhalv10004291m.g	LA_scaffold1877_5	Bra000589	SI_scaffold1250_18		Tp4g17040
transcript:scaffold_302755.1	AT4G16630	BnaA05g06890D	Bol013894	transcript:Bo1g118850.1		Csa06g053280.1	AA_scaffold1982_5.mRNA1	Thhalv10023503m.g	LA_scaffold2019_3	Bra005757	SI_scaffold1384_321		Tp4g24350
transcript:fgenesh2_kg.3__2844__AT2G05320.1	AT4G11700	BnaA05g21930D	Bol030762	transcript:Bo1g072180.1		Csa06g004530.1	AA_scaffold2074_8.mRNA1	Thhalv10023680m.g	LA_scaffold2197_14	Bra014565	SI_scaffold1468_120		Tp5g07800
transcript:scaffold_303271.1	AT5G66580	BnaA05g33990D	Bol027174	transcript:Bo1g053140.1		Csa07g003100.1	AA_scaffold2258_20.mRNA1	Thhalv10018805m.g	LA_scaffold2414_8	Bra005123	SI_scaffold1547_2		Tp6g36400
transcript:fgenesh2_kg.3__627__AT3G06260.1	AT5G46530	BnaA05g16740D	Bol037235	transcript:Bo1g041900.1		Csa07g057930.1	AA_scaffold2323_1.mRNA1	Thhalv10020300m.g	LA_scaffold2573_1	Bra022294	SI_scaffold2075_128		Tp6g39330
transcript:scaffold_300447.1	AT5G07220	BnaA05g04260D	Bol015999	transcript:Bo5g062220.1		Csa07g064280.1	AA_scaffold3015_5.mRNA1	Thhalv10021464m.g	LA_scaffold2612_2	Bra031963	SI_scaffold2286_6		Tp7g11770
transcript:fgenesh2_kg.7__652__AT4G34430.4	ATCG00700	BnaA06g12680D	Bol016005	transcript:Bo5g120040.1		Csa07g064990.1	AA_scaffold3020_3.mRNA1	Thhalv10020145m.g	LA_scaffold2824_8	Bra039129	SI_scaffold2375_25		Tp_un1827_001
transcript:fgenesh2_kg.7__2526__AT4G17800.1		BnaA06g09350D	Bol038525	transcript:Bo5g155280.1		Csa08g059530.1	AA_scaffold3398_183.mRNA1	Thhalv10020165m.g	LA_scaffold2939_5	Bra019761	SI_scaffold2757_6
transcript:fgenesh2_kg.7__2843__AT4G14840.1		BnaA07g34800D	Bol045545	transcript:Bo5g093250.1		Csa08g021270.1	AA_scaffold3676_23.mRNA1	Thhalv10027760m.g	LA_scaffold2942_9	Bra019458	SI_scaffold2780_7
transcript:fgenesh2_kg.6__1311__AT5G13580.1		BnaA07g12360D	Bol029162	transcript:Bo5g025560.1		Csa08g010010.1	AA_scaffold3694_6.mRNA1		LA_scaffold3293_6	Bra025894	SI_scaffold3009_1
transcript:scaffold_102280.1		BnaA08g01600D	Bol012684	transcript:Bo7g061980.1		Csa09g093100.1	AA_scaffold4585_3.mRNA1		LA_scaffold3318_1	Bra012198	SI_C226269_1
transcript:scaffold_103011.1		BnaA08g18970D	Bol044060	transcript:Bo7g103940.1		Csa09g098300.1	AA_scaffold5020_23.mRNA1		LA_scaffold3363_3	Bra016214
transcript:Al_scaffold_0001_3636		BnaA08g15430D	Bol019814	transcript:Bo7g103900.1		Csa10g031500.1	AA_scaffold5308_10.mRNA1		LA_scaffold3512_7	Bra035101
		BnaA09g08630D	Bol017261	transcript:Bo7g064830.1		Csa10g038620.1	AA_scaffold5471_12.mRNA1		LA_C17661_1	Bra035106
		BnaA09g18720D		transcript:Bo7g064650.1		Csa11g017000.1	AA_scaffold5809_2.mRNA1		LA_C20599_1	Bra003720
		BnaA09g19850D		transcript:Bo7g064430.1		Csa11g037000.1	AA_scaffold5902_5.mRNA1		LA_C38899_1	Bra014315
		BnaA09g31950D		transcript:Bo7g025390.1		Csa11g078970.1	AA_scaffold5921_75.mRNA1		LA_C46763_1	Bra021050
		BnaA10g18080D		transcript:Bo2g149870.1		Csa11g084870.1	AA_scaffold5998_4.mRNA1		LA_C65669_1	Bra010232
		BnaA10g18090D		transcript:Bo2g062770.1		Csa12g056800.1	AA_scaffold6066_91.mRNA1		LA_C67853_4	Bra010349
		BnaA10g25240D		transcript:Bo4g025550.1		Csa12g069470.1	AA_scaffold6183_5.mRNA1			Bra010940
		BnaC01g01670D		transcript:Bo4g096510.1		Csa13g006920.1	AA_scaffold6208_2.mRNA1			Bra016763
		BnaC01g06910D		transcript:Bo4g182360.1		Csa13g030450.1	AA_scaffold6727_5.mRNA1			Bra020908
		BnaC01g18080D		transcript:Bo4g141960.1		Csa13g020580.1	AA_C112147_1.mRNA1			Bra017440
		BnaC01g11830D		transcript:Bo4g128450.1		Csa14g014110.1	AA_C121847_1.mRNA1			Bra029565
		BnaC02g38520D		transcript:Bo4g026130.1		Csa15g004950.1	AA_C125553_1.mRNA1			Bra027790
		BnaC02g09630D		transcript:Bo9g008530.1		Csa15g014030.1	AA_C151919_1.mRNA1			Bra008631
		BnaC03g57790D		transcript:Bo9g023950.1		Csa15g041770.1				Bra009089
		BnaC03g57690D		transcript:Bo9g104960.1		Csa15g005330.1				Bra008566
		BnaC03g57630D		transcript:Bo9g177370.1		Csa15g002150.1				Bra033404
		BnaC03g35820D		transcript:Bo9g177760.1		Csa16g044210.1				Bra039851
		BnaC03g27390D		transcript:Bo9g177700.1		Csa16g048470.1
		BnaC03g00760D		transcript:Bo9g161430.1		Csa16g055670.1
		BnaC04g05260D		transcript:Bo9g140970.1		Csa16g056240.1
		BnaC04g07290D		transcript:Bo9g038660.1		Csa16g003620.1
		BnaC05g20600D		transcript:Bo3g164130.1		Csa17g027030.1
		BnaC05g22970D		transcript:Bo3g141550.1		Csa18g014890.1
		BnaC05g35140D		transcript:Bo3g141490.1		Csa18g024010.1
		BnaC05g35250D		transcript:Bo3g061850.1		Csa19g009750.1
		BnaC05g23710D		transcript:Bo3g042470.1		Csa19g048660.1
		BnaC05g18770D		transcript:Bo3g039440.1		Csa19g020660.1
		BnaC05g14240D		transcript:Bo3g012140.1		Csa19g006600.1
		BnaC05g12620D		transcript:Bo3g001890.1		Csa20g044840.1
		BnaC06g23130D				Csa20g025940.1
		BnaC07g14920D				Csa11335s010.1
		BnaC07g22360D
		BnaC07g33150D
		BnaC08g29370D
		BnaC08g34520D
		BnaC08g15800D
		BnaC08g09010D
		BnaC09g01750D
		BnaC09g08860D
		BnaC09g41930D
		BnaC09g50170D
		BnaC09g40690D
		BnaC09g35310D
		BnaA01g34580D
		BnaA01g34780D
		BnaA07g38120D
		BnaA08g30720D
		BnaA09g54220D
		BnaC03g72390D
		BnaC07g48630D
		BnaC08g47510D
		BnaAnng18770D
		BnaAnng22170D
		BnaAnng36930D
		BnaAnng36290D
		BnaCnng25210D
		BnaCnng76500D
		BnaCnng66290D
		BnaCnng52310D
		BnaCnng38090D

## Sheet: GO Annotated
Table S8.3 Brassicaceae Helitron inserted genes with at least one GO terms
Aly	Ath	Bna	Bolv1	Bolv2.1	Cru	Csa	Aar	Tha	Lal	Bra	Sir	Cgr	Tpv8
fgenesh2_kg.697__2__AT5G63870.2	AT1G03010	BnaA01g00680D	Bol028930	Bo01884s010.1	Carubv10008140m	Csa01g005230.1	AA_scaffold358_4	Thhalv10026069m	LA_scaffold35_88.mRNA1	Bra011765	SI_scaffold27_104.mRNA1	Cagra.0050s0024.1.v1.1	Tp1g23680
fgenesh2_kg.205__1__AT5G52510.1	AT1G03030	BnaA01g02460D	Bol017986	Bo01597s010.1	Carubv10008089m	Csa01g010550.1	AA_scaffold565_36	Thhalv10027217m	LA_scaffold90_26.mRNA1	Bra011545	SI_scaffold40_8.mRNA1	Cagra.0090s0023.1.v1.1	Tp1g35590
fgenesh2_kg.39__5__AT2G47940.1	AT1G04425	BnaA01g06490D	Bol023261	Bo01409s010.1	Carubv10010557m	Csa01g033210.1	AA_scaffold704_27	Thhalv10025272m	LA_scaffold155_14.mRNA1	Bra011281	SI_scaffold47_9.mRNA1	Cagra.0664s0008.1.v1.1	Tp1g41720
fgenesh2_kg.9__57__AT4G13030.1	AT1G10400	BnaA01g07640D	Bol008130	Bo01396s030.1	Carubv10019926m	Csa01g035560.2	AA_scaffold834_55	Thhalv10012611m	LA_scaffold241_37.mRNA1	Bra013670	SI_scaffold108_117.mRNA1	Cagra.0925s0040.1.v1.1	Tp2g01760
fgenesh2_kg.2__102__AT1G63840.1	AT1G10586	BnaA01g08240D	Bol030940	Bo01234s020.1	Carubv10020707m	Csa01g042270.1	AA_scaffold905_103	Thhalv10015568m	LA_scaffold361_23.mRNA1	Bra013769	SI_scaffold123_122.mRNA1	Cagra.1655s0033.1.v1.1	Tp2g25870
fgenesh2_kg.2__953__AT1G67280.1	AT1G12160	BnaA01g08330D	Bol039632	Bo01186s020.1	Carubv10021663m	Csa01g016570.1	AA_scaffold1100_9	Thhalv10016068m	LA_scaffold382_8.mRNA1	Bra013884	SI_scaffold472_21.mRNA1	Cagra.1742s0011.1.v1.1	Tp3g09990
fgenesh2_kg.2__1055__AT1G67980.1	AT1G14518	BnaA01g10690D	Bol039618	Bo00787s040.1	Carubv10021344m	Csa01g012430.1	AA_scaffold1176_17	Thhalv10012664m	LA_scaffold601_17.mRNA1	Bra038452	SI_scaffold843_71.mRNA1	Cagra.1995s0010.1.v1.1	Tp3g19620
fgenesh2_kg.2__1109__AT1G68570.1	AT1G23670	BnaA01g12870D	Bol024729	Bo00452s060.1	Carubv10019695m	Csa01g011290.1	AA_scaffold1205_5	Thhalv10014331m	LA_scaffold604_18.mRNA1	Bra033543	SI_scaffold843_69.mRNA1	Cagra.2950s0001.1.v1.1	Tp3g16760
fgenesh2_kg.2__2250__AT1G79520.1	AT1G31710	BnaA01g13350D	Bol007103	Bo6g019870.1	Carubv10021341m	Csa02g015860.1	AA_scaffold1548_2	Thhalv10014118m	LA_scaffold754_5.mRNA1	Bra023769	SI_scaffold1067_72.mRNA1	Cagra.4031s0029.1.v1.1	Tp3g09620
fgenesh2_kg.2__985__AT4G06570.1	AT1G33520	BnaA01g13360D	Bol036008	Bo6g024700.1	Carubv10021271m	Csa02g033470.1	AA_scaffold1738_51	Thhalv10029281m	LA_scaffold888_8.mRNA1	Bra023846	SI_scaffold1384_237.mRNA1	Cagra.4845s0007.1.v1.1	Tp3g00050
Al_scaffold_0002_1302	AT1G33600	BnaA01g14730D	Bol039246	Bo6g040010.1	Carubv10022473m	Csa02g035650.1	AA_scaffold1760_63	Thhalv10029294m	LA_scaffold956_8.mRNA1	Bra021289	SI_scaffold1468_120.mRNA1	Cagra.6254s0022.1.v1.1	Tp3g27940
fgenesh2_kg.2__891__AT1G66540.1	AT1G47280	BnaA01g15030D	Bol016509	Bo6g061010.1	Carubv10021313m	Csa02g045450.1	AA_scaffold1878_4	Thhalv10007763m	LA_scaffold1088_21.mRNA1	Bra021239	SI_scaffold1547_20.mRNA1	Cagra.6369s0004.1.v1.1	Tp4g02240
fgenesh2_kg.2__522__AT1G58370.1	AT1G52940	BnaA01g15290D	Bol008025	Bo6g067330.1	Carubv10021427m	Csa02g046490.1	AA_scaffold1978_10	Thhalv10007769m	LA_scaffold1115_11.mRNA1	Bra021090	SI_scaffold1547_21.mRNA1	Cagra.7094s0008.1.v1.1	Tp4g03410
fgenesh2_kg.5__65__AT2G01570.1	AT1G54040	BnaA01g18340D	Bol033047	Bo6g087900.1	Carubv10013985m	Csa02g049320.1	AA_scaffold2074_8	Thhalv10008066m	LA_scaffold1394_7.mRNA1	Bra021492	SI_scaffold1547_22.mRNA1	Cagra.9017s0011.1.v1.1	Tp4g17040
fgenesh2_kg.5__464__AT3G26900.2	AT1G55290	BnaA01g18780D	Bol033102	Bo6g099090.1	Carubv10013452m	Csa02g059940.2	AA_scaffold2297_21	Thhalv10004950m	LA_scaffold1433_47.mRNA1	Bra034050	SI_scaffold1547_29.mRNA1	Cagra.11786s0009.1.v1.1	Tp4g24350
fgenesh2_kg.5__1225__AT3G48790.1	AT1G62580	BnaA01g19100D	Bol033117	Bo6g117920.1	Carubv10012884m	Csa02g060120.1	AA_scaffold2391_80	Thhalv10004291m	LA_scaffold1608_18.mRNA1	Bra034061	SI_scaffold1547_2.mRNA1	Cagra.14813s0004.1.v1.1	Tp4g15220
fgenesh2_kg.5__2121__AT3G56880.1	AT1G62840	BnaA01g20040D	Bol014883	Bo6g125570.1	Carubv10016379m	Csa02g069700.1	AA_scaffold2393_45	Thhalv10004217m	LA_scaffold1747_11.mRNA1	Bra021291	SI_scaffold1547_25.mRNA1	Cagra.19572s0006.1.v1.1	Tp5g07800
fgenesh2_kg.5__2715__AT3G62100.1	AT1G64060	BnaA01g20130D	Bol024164	Bo6g094450.1	Carubv10015675m	Csa02g067850.1	AA_scaffold2503_43	Thhalv10004459m	LA_scaffold1773_11.mRNA1	Bra037563	SI_scaffold1547_23.mRNA1		Tp5g01810
fgenesh2_kg.5__2825__AT3G63280.1	AT1G79150	BnaA01g21410D	Bol035959	Bo6g069620.1	Carubv10016139m	Csa02g058850.1	AA_scaffold2513_87	Thhalv10011556m	LA_scaffold1877_5.mRNA1	Bra023868	SI_scaffold1547_26.mRNA1		Tp5g20880
fgenesh2_kg.5__1372__AT3G50260.1	AT2G12405	BnaA01g22220D	Bol004589	Bo6g065260.1	Carubv10016212m	Csa02g049470.1	AA_scaffold2954_20	Thhalv10023503m	LA_scaffold2008_2.mRNA1	Bra029910	SI_scaffold1547_24.mRNA1		Tp5g22380
scaffold_501609.1	AT2G17420	BnaA01g23420D	Bol011759	Bo6g065110.1	Carubv10013730m	Csa02g041670.1	AA_scaffold3076_18	Thhalv10018805m	LA_scaffold2042_2.mRNA1	Bra026408	SI_scaffold2075_128.mRNA1		Tp6g04570
scaffold_501064.1	AT2G18880	BnaA01g25460D	Bol036008	Bo8g016300.1	Carubv10015065m	Csa02g032190.1	AA_scaffold3398_183	Thhalv10017578m	LA_scaffold2197_14.mRNA1	Bra039768	SI_scaffold2090_38.mRNA1		Tp6g00470
fgenesh2_kg.5__641__AT3G28740.1	AT2G20515	BnaA01g25780D	Bol036043	Bo8g032120.1	Carubv10015327m	Csa02g005150.2	AA_scaffold3676_23	Thhalv10022772m	LA_scaffold2414_8.mRNA1	Bra013662	SI_scaffold2286_68.mRNA1		Tp6g10710
fgenesh2_kg.5__63__AT2G01540.1	AT2G21550	BnaA01g27010D	Bol021195	Bo8g066450.1	Carubv10015790m	Csa02g001390.1	AA_scaffold3767_7	Thhalv10001960m	LA_scaffold2415_10.mRNA1	Bra013560	SI_scaffold2286_69.mRNA1		Tp6g09830
fgenesh2_kg.8__38__AT5G47500.1	AT2G22110	BnaA01g29190D	Bol015254	Bo8g069940.1	Carubv10025556m	Csa03g036040.1	AA_scaffold3804_51	Thhalv10020300m	LA_scaffold2415_11.mRNA1	Bra011034	SI_scaffold2286_67.mRNA1		Tp6g28900
fgenesh2_kg.8__480__AT5G43350.1	AT2G22990	BnaA01g29260D	Bol034543	Bo8g071330.1	Carubv10024534m	Csa03g061230.1	AA_scaffold3904_48	Thhalv10021464m	LA_scaffold2612_2.mRNA1	Bra011555	SI_scaffold2286_61.mRNA1		Tp6g36400
fgenesh2_kg.8__559__AT5G42785.1	AT2G23770	BnaA01g31480D	Bol039745	Bo8g077560.1	Carubv10024964m	Csa03g038650.1	AA_scaffold4140_40	Thhalv10020145m	LA_scaffold2756_1.mRNA1	Bra011762	SI_scaffold2286_60.mRNA1		Tp6g39330
fgenesh2_kg.8__673__AT5G48060.1	AT2G28840	BnaA01g32280D	Bol005528	Bo8g077660.1	Carubv10024030m	Csa03g024970.1	AA_scaffold4351_13	Thhalv10020165m	LA_scaffold2824_8.mRNA1	Bra011879	SI_scaffold2286_6.mRNA1		Tp6g32050
fgenesh2_kg.8__733__AT5G48545.1	AT2G40100	BnaA01g32370D	Bol025655	Bo8g090980.1	Carubv10022830m	Csa03g018950.1	AA_scaffold4356_42	Thhalv10027842m	LA_scaffold2939_5.mRNA1	Bra028849	SI_scaffold2286_62.mRNA1		Tp6g16130
fgenesh2_kg.8__1135__AT5G52510.1	AT2G46770	BnaA01g33470D	Bol042490	Bo8g092790.1	Carubv10023882m	Csa04g053850.1	AA_scaffold4713_50	Thhalv10027760m	LA_scaffold2942_9.mRNA1	Bra023570	SI_scaffold2286_66.mRNA1		Tp7g03910
fgenesh2_kg.8__1351__AT5G54550.1	AT3G04470	BnaA01g34580D	Bol008588	Bo8g100510.1	Carubv10024426m	Csa04g065900.1	AA_scaffold4845_16	Thhalv10000482m	LA_scaffold3149_1.mRNA1	Bra020191	SI_scaffold2286_65.mRNA1		Tp7g01840
fgenesh1_pm.C_scaffold_8001433	AT3G11395	BnaA01g34780D	Bol032706	Bo8g112540.1	Carubv10017512m	Csa04g046630.1	AA_scaffold5020_23	Thhalv10010504m	LA_scaffold3512_7.mRNA1	Bra020347	SI_scaffold2286_64.mRNA1		Tp7g11770
fgenesh2_kg.8__2056__AT5G60890.1	AT3G26747	BnaA01g37080D	Bol017561	Bo8g100560.1	Carubv10017600m	Csa04g042430.1	AA_scaffold5140_25	Thhalv10000747m	LA_C20599_1.mRNA1	Bra035567	SI_scaffold2429_24.mRNA1		Tp7g24080
fgenesh2_kg.8__38__AT5G47500.1	AT3G26900	BnaA02g01050D	Bol035174	Bo8g099890.1	Carubv10018618m	Csa04g032310.1	AA_scaffold5424_8	Thhalv10001612m	LA_C53303_1.mRNA1	Bra022617	SI_scaffold2429_25.mRNA1		Tp_un1827_001
scaffold_400102.1	AT3G28740	BnaA02g02370D	Bol013009	Bo8g099610.1	Carubv10018456m	Csa04g022340.1	AA_scaffold5471_12		LA_C58027_1.mRNA1	Bra022522	SI_scaffold2429_2.mRNA1
fgenesh2_kg.4__821__AT2G28510.1	AT3G29720	BnaA02g02500D	Bol016275	Bo8g094600.1	Carubv10001777m	Csa04g012550.1	AA_scaffold5674_115		LA_C65669_1.mRNA1	Bra034041	SI_scaffold2429_29.mRNA1
fgenesh2_kg.4__961__AT2G29940.1	AT3G43990	BnaA02g07380D	Bol009227	Bo8g090140.1	Carubv10003264m	Csa05g003050.1	AA_scaffold5809_2			Bra038323	SI_scaffold2429_28.mRNA1
scaffold_403649.1	AT3G45460	BnaA02g07850D	Bol024956	Bo8g065380.1	Carubv10003384m	Csa05g023910.1	AA_scaffold5921_75			Bra007883	SI_scaffold2429_22.mRNA1
fgenesh2_kg.4__3026__AT2G47820.1	AT3G52700	BnaA02g12650D	Bol035620	Bo8g059990.1	Carubv10003471m	Csa05g025620.1	AA_scaffold5998_4			Bra008053	SI_scaffold2429_20.mRNA1
fgenesh2_kg.4__2304__AT2G41640.1	AT4G02180	BnaA02g13610D	Bol012462	Bo8g059690.1	Carubv10000774m	Csa05g035070.1	AA_scaffold6066_91			Bra008241	SI_scaffold2429_21.mRNA1
fgenesh2_kg.4__2110__AT2G40100.1	AT4G08780	BnaA02g14800D	Bol035575	Bo8g043410.1	Carubv10000617m	Csa05g079520.1	AA_scaffold6164_5			Bra008330	SI_scaffold2429_23.mRNA1
fgenesh2_kg.4__1980__AT2G39010.1	AT4G11700	BnaA02g15390D	Bol015105	Bo8g032270.1	Carubv10006248m	Csa05g093850.1	AA_scaffold6175_7			Bra008398	SI_scaffold2757_6.mRNA1
fgenesh2_kg.4__961__AT2G29940.1	AT4G16920	BnaA02g16550D	Bol029530	Bo8g024290.1	Carubv10005299m	Csa05g094130.1	AA_scaffold6183_5			Bra018524	SI_scaffold2962_44.mRNA1
fgenesh2_kg.4__821__AT2G28510.1	AT4G20095	BnaA02g16780D	Bol020644	Bo1g001060.1	Carubv10006262m	Csa05g093640.1	AA_scaffold6466_56			Bra022003	SI_scaffold3009_1.mRNA1
fgenesh2_kg.3__82__AT3G01320.1	AT4G20370	BnaA02g17400D	Bol039789	Bo1g004910.1	Carubv10005995m	Csa05g092640.1	AA_C184551_3			Bra026604	SI_C199375_1.mRNA1
fgenesh2_kg.3__256__AT3G03090.1	AT4G23730	BnaA02g18220D	Bol028040	Bo1g011210.1	Carubv10005209m	Csa05g074940.1				Bra020744	SI_C218003_1.mRNA1
fgenesh2_kg.3__896__AT3G08920.1	AT4G31910	BnaA02g19260D	Bol034539	Bo1g013150.1	Carubv10007376m	Csa05g053720.1				Bra020533	SI_C226269_1.mRNA1
fgenesh2_kg.3__1795__AT3G16410.1	AT4G31940	BnaA02g20500D	Bol034325	Bo1g016520.1	Carubv10006722m	Csa05g044750.1				Bra029253
scaffold_302755.1	AT4G33020	BnaA02g21440D	Bol034194	Bo1g025750.1	Carubv10005324m	Csa05g036910.1				Bra031821
fgenesh2_kg.3__2876__AT2G05590.2	AT4G34430	BnaA02g21750D	Bol015277	Bo1g051760.1	Carubv10027233m	Csa05g035110.1				Bra020621
fgenesh2_kg.3__3007__AT2G13370.1	AT4G37150	BnaA02g23190D	Bol029994	Bo1g086270.1	Carubv10028024m	Csa05g017200.1				Bra020631
fgenesh2_kg.3__3245__AT2G16570.1	AT4G39280	BnaA02g24100D	Bol030153	Bo1g118850.1	Carubv10025870m	Csa05g002390.1				Bra020705
fgenesh2_kg.3__3589__AT2G20580.1	AT4G39672	BnaA02g24730D	Bol025512	Bo1g144650.1	Carubv10026419m	Csa06g018790.1				Bra022131
fgenesh2_kg.3__3007__AT2G13370.1	AT5G05985	BnaA02g25170D	Bol017762	Bo1g114810.1	Carubv10026230m	Csa06g053280.1				Bra021967
fgenesh2_kg.3__2876__AT2G05590.2	AT5G15175	BnaA02g25790D	Bol016229	Bo1g101390.1	Carubv10028042m	Csa06g015330.2				Bra033146
fgenesh2_kg.3__2844__AT2G05320.1	AT5G15420	BnaA02g28350D	Bol009129	Bo1g075710.1	Carubv10026397m	Csa06g004530.1				Bra018503
scaffold_303271.1	AT5G17165	BnaA02g28850D	Bol038609	Bo1g060490.1	Carubv10026127m	Csa07g003100.1				Bra033975
fgenesh2_kg.3__1450__AT3G13580.2	AT5G17600	BnaA02g29480D	Bol017652	Bo1g053140.1	Carubv10007904m	Csa07g024970.1				Bra020221
fgenesh2_kg.3__627__AT3G06260.1	AT5G25970	BnaA02g29680D	Bol027342	Bo1g022030.1	Carubv10007996m	Csa07g057930.1				Bra023635
fgenesh2_kg.3__568__AT3G05750.1	AT5G38155	BnaA02g30110D	Bol027356	Bo1g021460.1	Carubv10007917m	Csa07g064280.1				Bra028705
scaffold_300447.1	AT5G46530	BnaA02g30880D	Bol044207	Bo1g004800.1		Csa07g064990.1				Bra005795
fgenesh2_kg.7__652__AT4G34430.4	AT5G46871	BnaA02g30950D	Bol040311	Bo5g004020.1		Csa07g059810.1				Bra006404
fgenesh2_kg.7__1136__AT4G30480.2	AT5G51300	BnaA02g31710D	Bol009985	Bo5g043300.1		Csa07g046020.1				Bra006469
fgenesh2_kg.7__2096__AT4G22110.2	AT5G53200	BnaA02g31860D	Bol014156	Bo5g052110.1		Csa07g015280.1				Bra006527
fgenesh2_kg.7__2526__AT4G17800.1	AT5G56975	BnaA02g33650D	Bol021679	Bo5g071180.1		Csa07g003520.1				Bra006584
scaffold_703024.1	AT5G57840	BnaA02g36730D	Bol025251	Bo5g076220.1		Csa08g002320.1				Bra022979
fgenesh2_kg.7__2843__AT4G14840.1	AT5G66580	BnaA02g36870D	Bol037761	Bo5g106240.1		Csa08g057440.1				Bra000166
fgenesh2_kg.7__3208__AT5G42080.1	ATCG00700	BnaA02g37170D	Bol014117	Bo5g120040.1		Csa08g058520.1				Bra000436
fgenesh2_kg.7__3422__AT5G39970.1		BnaA03g02020D	Bol040122	Bo5g155280.1		Csa08g061940.1				Bra000864
fgenesh2_kg.7__3386__AT5G40270.1		BnaA03g02410D	Bol013464	Bo5g141960.1		Csa08g059530.1				Bra001322
fgenesh2_kg.7__3054__AT5G35630.3		BnaA03g05280D	Bol016253	Bo5g093250.1		Csa08g040510.1				Bra001547
fgenesh2_kg.7__1673__AT4G25800.2		BnaA03g06100D	Bol017751	Bo5g065540.1		Csa08g021270.1				Bra001601
fgenesh2_kg.7__823__AT4G33010.1		BnaA03g08140D	Bol030081	Bo5g045190.1		Csa08g010010.1				Bra012650
fgenesh2_kg.6__233__AT5G03280.1		BnaA03g10330D	Bol030059	Bo5g025560.1		Csa08g001300.1				Bra012625
fgenesh2_kg.6__973__AT5G10130.1		BnaA03g12610D	Bol040838	Bo5g021320.1		Csa09g009920.1				Bra038795
fgenesh2_kg.6__2426__AT5G24313.1		BnaA03g13250D	Bol041071	Bo5g020620.1		Csa09g018530.1				Bra038747
fgenesh2_kg.6__2473__AT5G24770.1		BnaA03g13690D	Bol013894	Bo5g018090.1		Csa09g035900.1				Bra019354
fgenesh2_kg.6__3116__AT4G11600.1		BnaA03g18750D	Bol013860	Bo5g007630.1		Csa09g042400.1				Bra019098
fgenesh2_kg.6__3535__AT4G01750.1		BnaA03g19300D	Bol010295	Bo7g054090.1		Csa09g053350.1				Bra024164
fgenesh2_kg.6__2690__AT5G27730.1		BnaA03g20720D	Bol038344	Bo7g061980.1		Csa09g062440.1				Bra024154
fgenesh2_kg.6__2580__AT5G26000.1		BnaA03g22990D	Bol030762	Bo7g073830.1		Csa09g068240.1				Bra024059
fgenesh2_kg.6__2567__AT5G27640.2		BnaA03g23790D	Bol040838	Bo7g107800.1		Csa09g068330.1				Bra017623
fgenesh2_kg.6__2473__AT5G24770.1		BnaA03g25460D	Bol040742	Bo7g113930.1		Csa09g093100.1				Bra017884
fgenesh2_kg.6__2153__AT5G21080.1		BnaA03g25470D	Bol027174	Bo7g101280.1		Csa09g098300.1				Bra017680
fgenesh2_kg.6__1311__AT5G13580.1		BnaA03g26050D	Bol036955	Bo7g082030.1		Csa09g068370.1				Bra017611
fgenesh2_kg.1__1775__AT1G16240.3		BnaA03g27550D	Bol033612	Bo7g070010.1		Csa09g067760.1				Bra037027
fgenesh2_kg.1__2000__AT1G18290.1		BnaA03g27640D	Bol033699	Bo7g064830.1		Csa09g058100.1				Bra024064
scaffold_102280.1		BnaA03g28300D	Bol033646	Bo7g062390.1		Csa09g050620.1				Bra019057
Al_scaffold_0001_3636		BnaA03g29000D	Bol042057	Bo7g050610.1		Csa09g039730.1				Bra019191
fgenesh2_kg.1__3575__AT1G31580.1		BnaA03g30330D	Bol024331	Bo7g045830.1		Csa09g034020.1				Bra038767
fgenesh2_kg.1__3333__AT1G31910.1		BnaA03g30510D	Bol005001	Bo7g016090.1		Csa09g032920.1				Bra012513
fgenesh2_kg.1__3201__AT1G30240.1		BnaA03g30700D	Bol017086	Bo7g009550.1		Csa09g011410.1				Bra012567
fgenesh2_kg.1__2000__AT1G18290.1		BnaA03g30730D	Bol006236	Bo2g028540.1		Csa09g009540.1				Bra012788
		BnaA03g31100D	Bol015999	Bo2g032760.1		Csa09g006810.1				Bra012792
		BnaA03g36790D	Bol038534	Bo2g075440.1		Csa10g031500.1				Bra012828
		BnaA03g37310D	Bol012590	Bo2g161080.1		Csa10g038620.1				Bra013212
		BnaA03g38280D	Bol008662	Bo2g161170.1		Csa10g018620.1				Bra001944
		BnaA03g41540D	Bol040092	Bo2g168010.1		Csa11g017000.1				Bra001476
		BnaA03g41900D	Bol017428	Bo2g168080.1		Csa11g037000.1				Bra001283
		BnaA03g43530D	Bol039958	Bo2g165890.1		Csa11g041280.3				Bra001113
		BnaA03g43910D	Bol039874	Bo2g151840.1		Csa11g078970.1				Bra000848
		BnaA03g44210D	Bol021442	Bo2g151590.1		Csa11g084100.1				Bra000710
		BnaA03g44440D	Bol023863	Bo2g149870.1		Csa11g084870.1				Bra000589
		BnaA03g44460D	Bol005394	Bo2g149550.1		Csa11g053670.1				Bra000517
		BnaA03g44910D	Bol015600	Bo2g136160.1		Csa11g050770.1				Bra029081
		BnaA03g45220D	Bol012575	Bo2g120850.1		Csa11g041430.1				Bra029007
		BnaA03g45320D	Bol026247	Bo2g105350.1		Csa11g023420.1				Bra006114
		BnaA03g45500D	Bol033435	Bo2g104730.1		Csa11g022680.1				Bra005979
		BnaA03g45850D	Bol021089	Bo2g082270.1		Csa11g013080.1				Bra005843
		BnaA03g47120D	Bol022029	Bo2g080870.1		Csa12g002370.1				Bra014404
		BnaA03g47230D	Bol037385	Bo2g062770.1		Csa12g056800.1				Bra014554
		BnaA03g47960D	Bol045545	Bo2g023920.1		Csa12g061610.1				Bra014565
		BnaA03g49210D	Bol045912	Bo2g012180.1		Csa12g065760.1				Bra014705
		BnaA03g50040D	Bol018373	Bo2g007120.1		Csa12g081970.1				Bra019624
		BnaA03g50670D	Bol031315	Bo4g004690.1		Csa12g083930.1				Bra019636
		BnaA03g50980D	Bol009857	Bo4g025550.1		Csa12g069470.1				Bra032696
		BnaA03g53060D	Bol045768	Bo4g026860.1		Csa12g057340.1				Bra028143
		BnaA03g53480D	Bol044495	Bo4g039390.1		Csa12g049800.1				Bra028205
		BnaA03g53800D	Bol029162	Bo4g043410.1		Csa12g034900.1				Bra028228
		BnaA03g54140D	Bol012684	Bo4g125430.1		Csa12g034000.1				Bra030206
		BnaA03g54320D	Bol012695	Bo4g133200.1		Csa12g014050.1				Bra034317
		BnaA03g56600D	Bol032666	Bo4g137760.1		Csa13g006920.1				Bra035657
		BnaA03g57660D	Bol014689	Bo4g151360.1		Csa13g025610.1				Bra021627
		BnaA03g57850D	Bol019767	Bo4g151910.1		Csa13g044890.1				Bra017241
		BnaA03g60240D	Bol030331	Bo4g167970.1		Csa13g055140.1				Bra037741
		BnaA04g00530D	Bol043829	Bo4g197330.1		Csa13g056930.1				Bra037697
		BnaA04g00790D	Bol044060	Bo4g188920.1		Csa13g030450.1				Bra040313
		BnaA04g01810D	Bol044029	Bo4g188150.1		Csa13g025610.1				Bra040330
		BnaA04g03320D	Bol019814	Bo4g182360.1		Csa13g020650.1				Bra037647
		BnaA04g04490D	Bol017261	Bo4g173680.1		Csa13g007980.1				Bra017084
		BnaA04g05090D	Bol017274	Bo4g173140.1		Csa14g014110.1				Bra035671
		BnaA04g06390D	Bol032527	Bo4g142650.1		Csa14g020510.1				Bra025437
		BnaA04g06560D	Bol019254	Bo4g142560.1		Csa15g004950.1				Bra032698
		BnaA04g06840D	Bol032438	Bo4g141960.1		Csa15g005170.1				Bra032743
		BnaA04g08860D		Bo4g128450.1		Csa15g014030.1				Bra033459
		BnaA04g09360D		Bo4g119630.1		Csa15g020340.1				Bra019627
		BnaA04g10040D		Bo4g039900.1		Csa15g032480.1				Bra004655
		BnaA04g11250D		Bo4g039720.1		Csa15g041770.1				Bra004907
		BnaA04g14740D		Bo4g026130.1		Csa15g044690.1				Bra005072
		BnaA04g15550D		Bo4g023800.1		Csa15g052740.1				Bra005084
		BnaA04g17480D		Bo4g021630.1		Csa15g069950.1				Bra005123
		BnaA04g18770D		Bo4g021370.1		Csa15g075840.1				Bra005630
		BnaA04g19030D		Bo4g012670.1		Csa15g082380.1				Bra022294
		BnaA04g20030D		Bo9g008530.1		Csa15g071360.1				Bra027231
		BnaA04g21830D		Bo9g010340.1		Csa15g052830.1				Bra027397
		BnaA04g22760D		Bo9g023950.1		Csa15g050360.1				Bra034816
		BnaA04g24510D		Bo9g024120.1		Csa15g005330.1				Bra039419
		BnaA04g26150D		Bo9g024170.1		Csa15g002150.1				Bra031963
		BnaA04g26960D		Bo9g030820.1		Csa16g032060.1				Bra039129
		BnaA04g28240D		Bo9g030940.1		Csa16g044210.1				Bra039135
		BnaA04g28770D		Bo9g042210.1		Csa16g048470.1				Bra029831
		BnaA05g01700D		Bo9g042310.1		Csa16g049360.1				Bra034862
		BnaA05g02490D		Bo9g065400.1		Csa16g055670.1				Bra034697
		BnaA05g03060D		Bo9g104960.1		Csa16g056790.1				Bra027339
		BnaA05g03870D		Bo9g107150.1		Csa16g030550.1				Bra022177
		BnaA05g04020D		Bo9g144800.1		Csa16g020410.1				Bra035814
		BnaA05g04040D		Bo9g174450.1		Csa16g012600.1				Bra031296
		BnaA05g04260D		Bo9g174900.1		Csa16g006580.1				Bra031297
		BnaA05g06890D		Bo9g177370.1		Csa16g003620.1				Bra010160
		BnaA05g07070D		Bo9g177760.1		Csa17g001260.1				Bra032218
		BnaA05g07200D		Bo9g175940.1		Csa17g012760.1				Bra030417
		BnaA05g07650D		Bo9g161430.1		Csa17g016960.1				Bra005345
		BnaA05g07680D		Bo9g150340.1		Csa17g026340.1				Bra005169
		BnaA05g07880D		Bo9g150050.1		Csa17g027030.1				Bra004923
		BnaA05g07930D		Bo9g148440.1		Csa17g033740.1				Bra004837
		BnaA05g08200D		Bo9g142400.1		Csa17g034730.1				Bra004776
		BnaA05g08640D		Bo9g140970.1		Csa17g037820.1				Bra038024
		BnaA05g12350D		Bo9g116160.1		Csa17g043790.1				Bra018899
		BnaA05g12600D		Bo9g097210.1		Csa17g048650.1				Bra018716
		BnaA05g13980D		Bo9g073020.1		Csa17g049950.1				Bra018657
		BnaA05g15380D		Bo9g030630.1		Csa17g073210.1				Bra019766
		BnaA05g16210D		Bo9g010710.1		Csa17g085510.1				Bra019761
		BnaA05g16740D		Bo3g013070.1		Csa17g092760.1				Bra019686
		BnaA05g18200D		Bo3g018180.1		Csa17g090130.1				Bra025744
		BnaA05g18920D		Bo3g027860.1		Csa17g071370.1				Bra017925
		BnaA05g18950D		Bo3g028640.1		Csa17g048780.1				Bra018132
		BnaA05g19300D		Bo3g032700.1		Csa17g021930.1				Bra018201
		BnaA05g22330D		Bo3g036670.1		Csa18g014890.1				Bra018222
		BnaA05g22870D		Bo3g042440.1		Csa18g023280.1				Bra019442
		BnaA05g24380D		Bo3g042860.1		Csa18g024010.1				Bra019485
		BnaA05g26090D		Bo3g045310.1		Csa18g025030.1				Bra019583
		BnaA05g26680D		Bo3g066730.1		Csa18g003760.1				Bra010085
		BnaA05g30250D		Bo3g083180.1		Csa19g009750.1				Bra024379
		BnaA05g32430D		Bo3g088410.1		Csa19g010350.1				Bra009764
		BnaA05g32780D		Bo3g092200.1		Csa19g033370.1				Bra037448
		BnaA05g33440D		Bo3g153390.1		Csa19g040520.1				Bra025425
		BnaA05g33990D		Bo3g180950.1		Csa19g046050.1				Bra025279
		BnaA05g34370D		Bo3g184390.1		Csa19g048660.1				Bra025250
		BnaA06g06130D		Bo3g175780.1		Csa19g020660.1				Bra033739
		BnaA06g08710D		Bo3g130190.1		Csa19g015420.1				Bra033651
		BnaA06g08860D		Bo3g113730.1		Csa19g010360.1				Bra025115
		BnaA06g10930D		Bo3g073300.1		Csa19g006600.1				Bra025164
		BnaA06g11450D		Bo3g061850.1		Csa20g062950.1				Bra025414
		BnaA06g12200D		Bo3g043060.1		Csa20g077940.1				Bra010143
		BnaA06g12680D		Bo3g042470.1		Csa20g044840.1				Bra009736
		BnaA06g13080D		Bo3g039440.1		Csa20g040700.1				Bra019524
		BnaA06g14080D		Bo3g028440.1		Csa20g025940.1				Bra019474
		BnaA06g14150D		Bo3g027930.1		Csa20g025710.2				Bra018056
		BnaA06g16180D		Bo3g023170.1		Csa20g024170.1				Bra025783
		BnaA06g17630D		Bo3g012140.1		Csa20g023600.1				Bra025894
		BnaA06g18180D		Bo3g001890.1		Csa20g016620.1				Bra026105
		BnaA06g20490D				Csa20g003810.1				Bra019674
		BnaA06g20500D				Csa00430s120.1				Bra019938
		BnaA06g20860D				Csa00486s030.1				Bra037955
		BnaA06g22550D				Csa00626s010.1				Bra038817
		BnaA06g23660D				Csa11335s010.1				Bra039627
		BnaA06g24170D								Bra014898
		BnaA06g24810D								Bra030185
		BnaA06g25420D								Bra030167
		BnaA06g25930D								Bra030061
		BnaA06g26480D								Bra012500
		BnaA06g26940D								Bra012407
		BnaA06g27660D								Bra012198
		BnaA06g28280D								Bra012192
		BnaA06g29800D								Bra012057
		BnaA06g29860D								Bra028456
		BnaA06g32080D								Bra003154
		BnaA06g32280D								Bra003576
		BnaA06g33330D								Bra003630
		BnaA06g35070D								Bra003719
		BnaA06g39460D								Bra004162
		BnaA06g39770D								Bra016214
		BnaA07g02900D								Bra035101
		BnaA07g03040D								Bra035106
		BnaA07g03250D								Bra015640
		BnaA07g03330D								Bra015756
		BnaA07g04900D								Bra015873
		BnaA07g06920D								Bra015978
		BnaA07g07500D								Bra016080
		BnaA07g07690D								Bra004402
		BnaA07g07720D								Bra003737
		BnaA07g07760D								Bra011941
		BnaA07g09260D								Bra030161
		BnaA07g09300D								Bra030169
		BnaA07g09610D								Bra015131
		BnaA07g11740D								Bra002096
		BnaA07g11920D								Bra030915
		BnaA07g13970D								Bra030961
		BnaA07g14570D								Bra014315
		BnaA07g16100D								Bra014082
		BnaA07g16310D								Bra035521
		BnaA07g17730D								Bra038432
		BnaA07g18500D								Bra021004
		BnaA07g22940D								Bra020952
		BnaA07g23760D								Bra020918
		BnaA07g24860D								Bra034677
		BnaA07g25480D								Bra034553
		BnaA07g26090D								Bra010232
		BnaA07g27630D								Bra010349
		BnaA07g28480D								Bra010400
		BnaA07g28820D								Bra010565
		BnaA07g28910D								Bra010940
		BnaA07g31020D								Bra016446
		BnaA07g33700D								Bra016546
		BnaA07g34800D								Bra016763
		BnaA07g36660D								Bra016694
		BnaA07g37220D								Bra010816
		BnaA07g38120D								Bra010543
		BnaA08g00530D								Bra010469
		BnaA08g01410D								Bra010350
		BnaA08g01600D								Bra034583
		BnaA08g03490D								Bra020908
		BnaA08g05220D								Bra020961
		BnaA08g06060D								Bra014107
		BnaA08g06760D								Bra014253
		BnaA08g07730D								Bra014305
		BnaA08g07950D								Bra037230
		BnaA08g09180D								Bra027791
		BnaA08g09770D								Bra027762
		BnaA08g10370D								Bra027495
		BnaA08g10470D								Bra027534
		BnaA08g11820D								Bra017440
		BnaA08g11860D								Bra029555
		BnaA08g13890D								Bra023254
		BnaA08g18970D								Bra032864
		BnaA08g19900D								Bra024737
		BnaA08g23560D								Bra024691
		BnaA08g24270D								Bra024615
		BnaA08g26650D								Bra007103
		BnaA08g29520D								Bra007198
		BnaA08g30390D								Bra007535
		BnaA08g30440D								Bra007607
		BnaA08g30720D								Bra007825
		BnaA09g01280D								Bra031189
		BnaA09g04750D								Bra031056
		BnaA09g05280D								Bra032617
		BnaA09g06170D								Bra026795
		BnaA09g09890D								Bra031109
		BnaA09g10760D								Bra007629
		BnaA09g11120D								Bra024622
		BnaA09g11260D								Bra024747
		BnaA09g11650D								Bra032857
		BnaA09g11760D								Bra032293
		BnaA09g15250D								Bra032329
		BnaA09g16380D								Bra023230
		BnaA09g16680D								Bra023300
		BnaA09g17170D								Bra028018
		BnaA09g18230D								Bra029565
		BnaA09g18360D								Bra027594
		BnaA09g18720D								Bra027559
		BnaA09g19850D								Bra027547
		BnaA09g19950D								Bra027463
		BnaA09g21200D								Bra027908
		BnaA09g24080D								Bra027141
		BnaA09g25300D								Bra027006
		BnaA09g25650D								Bra027778
		BnaA09g27510D								Bra027790
		BnaA09g27580D								Bra036640
		BnaA09g27970D								Bra037747
		BnaA09g28520D								Bra015421
		BnaA09g28580D								Bra008631
		BnaA09g31950D								Bra008956
		BnaA09g31980D								Bra009089
		BnaA09g33960D								Bra009618
		BnaA09g37090D								Bra009460
		BnaA09g37790D								Bra008884
		BnaA09g38500D								Bra008613
		BnaA09g40180D								Bra008566
		BnaA09g41590D								Bra002282
		BnaA09g47070D								Bra002791
		BnaA09g50250D								Bra003121
		BnaA09g53320D								Bra033404
		BnaA09g53890D								Bra015279
		BnaA09g53930D								Bra015361
		BnaA09g53940D								Bra015442
		BnaA09g54220D								Bra015589
		BnaA09g54400D								Bra034522
		BnaA09g56860D								Bra034515
		BnaA09g56980D								Bra035979
		BnaA09g57030D								Bra038585
		BnaA10g01780D								Bra040759
		BnaA10g04100D								Bra040843
		BnaA10g04340D								Bra041053
		BnaA10g05020D								Bra041076
		BnaA10g05390D
		BnaA10g06570D
		BnaA10g10340D
		BnaA10g11760D
		BnaA10g13540D
		BnaA10g13850D
		BnaA10g14600D
		BnaA10g17050D
		BnaA10g17730D
		BnaA10g18080D
		BnaA10g18090D
		BnaA10g23400D
		BnaA10g24340D
		BnaA10g25240D
		BnaA10g25800D
		BnaA10g28190D
		BnaA10g28380D
		BnaAnng01970D
		BnaAnng04000D
		BnaAnng04140D
		BnaAnng04990D
		BnaAnng05240D
		BnaAnng06770D
		BnaAnng06890D
		BnaAnng07370D
		BnaAnng08030D
		BnaAnng08450D
		BnaAnng08740D
		BnaAnng13490D
		BnaAnng16650D
		BnaAnng17180D
		BnaAnng18050D
		BnaAnng18530D
		BnaAnng22170D
		BnaAnng23190D
		BnaAnng24930D
		BnaAnng25450D
		BnaAnng25660D
		BnaAnng32640D
		BnaAnng36290D
		BnaAnng36930D
		BnaC01g00820D
		BnaC01g01560D
		BnaC01g01670D
		BnaC01g02500D
		BnaC01g06910D
		BnaC01g07950D
		BnaC01g11830D
		BnaC01g14760D
		BnaC01g17010D
		BnaC01g17770D
		BnaC01g17820D
		BnaC01g18080D
		BnaC01g23130D
		BnaC01g25790D
		BnaC01g25950D
		BnaC01g26550D
		BnaC01g27870D
		BnaC01g31590D
		BnaC01g31860D
		BnaC01g32050D
		BnaC01g34490D
		BnaC01g36080D
		BnaC01g36600D
		BnaC01g41260D
		BnaC01g43160D
		BnaC02g02920D
		BnaC02g08790D
		BnaC02g09500D
		BnaC02g09630D
		BnaC02g13500D
		BnaC02g15760D
		BnaC02g16260D
		BnaC02g16310D
		BnaC02g16700D
		BnaC02g16760D
		BnaC02g20640D
		BnaC02g22340D
		BnaC02g22590D
		BnaC02g22760D
		BnaC02g23100D
		BnaC02g23340D
		BnaC02g26940D
		BnaC02g33020D
		BnaC02g33380D
		BnaC02g34440D
		BnaC02g38340D
		BnaC02g38520D
		BnaC02g39450D
		BnaC02g41560D
		BnaC02g42730D
		BnaC02g43360D
		BnaC02g43450D
		BnaC02g45340D
		BnaC03g00760D
		BnaC03g01980D
		BnaC03g06820D
		BnaC03g09390D
		BnaC03g13600D
		BnaC03g14260D
		BnaC03g15300D
		BnaC03g15480D
		BnaC03g19630D
		BnaC03g19720D
		BnaC03g20920D
		BnaC03g23740D
		BnaC03g29400D
		BnaC03g29410D
		BnaC03g30310D
		BnaC03g30630D
		BnaC03g31890D
		BnaC03g33300D
		BnaC03g35820D
		BnaC03g38010D
		BnaC03g39730D
		BnaC03g41590D
		BnaC03g47440D
		BnaC03g47720D
		BnaC03g52290D
		BnaC03g52320D
		BnaC03g52640D
		BnaC03g55700D
		BnaC03g57630D
		BnaC03g57690D
		BnaC03g59310D
		BnaC03g62660D
		BnaC03g65220D
		BnaC03g66380D
		BnaC03g68990D
		BnaC03g69770D
		BnaC03g72390D
		BnaC03g74550D
		BnaC03g74630D
		BnaC03g74640D
		BnaC03g75620D
		BnaC04g02590D
		BnaC04g02860D
		BnaC04g03450D
		BnaC04g03510D
		BnaC04g04000D
		BnaC04g05260D
		BnaC04g08590D
		BnaC04g09360D
		BnaC04g10860D
		BnaC04g11140D
		BnaC04g12290D
		BnaC04g13860D
		BnaC04g14750D
		BnaC04g14850D
		BnaC04g16230D
		BnaC04g16780D
		BnaC04g18440D
		BnaC04g20490D
		BnaC04g22070D
		BnaC04g23360D
		BnaC04g24810D
		BnaC04g26780D
		BnaC04g27500D
		BnaC04g31330D
		BnaC04g33020D
		BnaC04g33830D
		BnaC04g34130D
		BnaC04g36030D
		BnaC04g36190D
		BnaC04g38100D
		BnaC04g39780D
		BnaC04g40340D
		BnaC04g40940D
		BnaC04g41200D
		BnaC04g41990D
		BnaC04g42810D
		BnaC04g43050D
		BnaC04g46880D
		BnaC04g49720D
		BnaC04g50250D
		BnaC04g50800D
		BnaC04g52800D
		BnaC04g53180D
		BnaC05g04550D
		BnaC05g06120D
		BnaC05g06520D
		BnaC05g10320D
		BnaC05g10750D
		BnaC05g11700D
		BnaC05g12090D
		BnaC05g14240D
		BnaC05g18770D
		BnaC05g20600D
		BnaC05g23360D
		BnaC05g27450D
		BnaC05g28760D
		BnaC05g28820D
		BnaC05g29300D
		BnaC05g31930D
		BnaC05g31970D
		BnaC05g33860D
		BnaC05g41110D
		BnaC05g43040D
		BnaC05g44990D
		BnaC05g47930D
		BnaC05g48550D
		BnaC05g50640D
		BnaC05g51350D
		BnaC06g01230D
		BnaC06g04260D
		BnaC06g05520D
		BnaC06g18700D
		BnaC06g20250D
		BnaC06g22140D
		BnaC06g24400D
		BnaC06g24430D
		BnaC06g26830D
		BnaC06g27610D
		BnaC06g32200D
		BnaC06g32590D
		BnaC06g33150D
		BnaC06g34470D
		BnaC06g36230D
		BnaC06g39790D
		BnaC06g40580D
		BnaC06g41800D
		BnaC06g42420D
		BnaC06g43280D
		BnaC07g01060D
		BnaC07g04860D
		BnaC07g05540D
		BnaC07g12330D
		BnaC07g14920D
		BnaC07g19530D
		BnaC07g20780D
		BnaC07g21320D
		BnaC07g21330D
		BnaC07g21820D
		BnaC07g24190D
		BnaC07g24530D
		BnaC07g24840D
		BnaC07g30450D
		BnaC07g36290D
		BnaC07g36300D
		BnaC07g36770D
		BnaC07g37000D
		BnaC07g38400D
		BnaC07g40350D
		BnaC07g41630D
		BnaC07g42040D
		BnaC07g46000D
		BnaC07g46050D
		BnaC07g48310D
		BnaC07g50020D
		BnaC08g03800D
		BnaC08g05290D
		BnaC08g07100D
		BnaC08g09010D
		BnaC08g14590D
		BnaC08g15800D
		BnaC08g18290D
		BnaC08g20280D
		BnaC08g20810D
		BnaC08g25640D
		BnaC08g25990D
		BnaC08g26570D
		BnaC08g29370D
		BnaC08g33820D
		BnaC08g34520D
		BnaC08g37400D
		BnaC08g39650D
		BnaC08g42870D
		BnaC08g42980D
		BnaC08g43210D
		BnaC08g43890D
		BnaC08g47380D
		BnaC08g47510D
		BnaC09g01750D
		BnaC09g03400D
		BnaC09g05740D
		BnaC09g09040D
		BnaC09g12010D
		BnaC09g15470D
		BnaC09g16080D
		BnaC09g18900D
		BnaC09g22500D
		BnaC09g25060D
		BnaC09g26260D
		BnaC09g35310D
		BnaC09g35950D
		BnaC09g36520D
		BnaC09g36950D
		BnaC09g40120D
		BnaC09g40690D
		BnaC09g41930D
		BnaC09g42190D
		BnaC09g43740D
		BnaC09g47840D
		BnaC09g48540D
		BnaC09g48910D
		BnaC09g49490D
		BnaC09g50170D
		BnaC09g52490D
		BnaCnng00380D
		BnaCnng01290D
		BnaCnng05920D
		BnaCnng10180D
		BnaCnng12190D
		BnaCnng13450D
		BnaCnng14770D
		BnaCnng17260D
		BnaCnng18870D
		BnaCnng19590D
		BnaCnng19900D
		BnaCnng24740D
		BnaCnng25210D
		BnaCnng26960D
		BnaCnng31560D
		BnaCnng34560D
		BnaCnng38120D
		BnaCnng40770D
		BnaCnng45710D
		BnaCnng46580D
		BnaCnng47950D
		BnaCnng48640D
		BnaCnng48650D
		BnaCnng52310D
		BnaCnng54610D
		BnaCnng57140D
		BnaCnng57750D
		BnaCnng65810D
		BnaCnng72630D
		BnaUnng00350D
		BnaUnng01800D

## Sheet: Alyu20kcg_trans_CDS
HelitronID	Chr	[+/-]	Start	End	InsertPos	transcript_id CDS	Strand	Zones	ZoneID	Zonestart	ZoneEnd	transcript_id exon	Strand	Zones	ZoneID	Zonestart	ZoneEnd
trscaffold_1106H1	scaffold_1106	-	844	872	844
scaffold_1074H1	scaffold_1074	+	2690	2718	2718
scaffold_955H1	scaffold_955	+	266	294	294
trscaffold_1041H1	scaffold_1041	-	1251	1279	1251
scaffold_918H1	scaffold_918	+	1683	1711	1711
scaffold_1014H1	scaffold_1014	+	2398	2424	2424
scaffold_875H1	scaffold_875	+	1088	1115	1115
scaffold_866H1	scaffold_866	+	2917	2950	2950
scaffold_1019H1	scaffold_1019	+	2789	2816	2816
trscaffold_853H1	scaffold_853	-	2555	2581	2555
trscaffold_970H1	scaffold_970	-	1502	1530	1502
scaffold_834H1	scaffold_834	+	1601	1629	1629
scaffold_882H1	scaffold_882	+	2938	2965	2965
scaffold_877H1	scaffold_877	+	2498	2525	2525	transcript:scaffold_87700002.1	+	1	1	2456	2605	transcript:scaffold_87700002.1	+	1	1	2436	2625
trscaffold_802H1	scaffold_802	-	3407	3434	3407
scaffold_782H1	scaffold_782	+	1952	1980	1980
scaffold_755H1	scaffold_755	+	96	124	124
scaffold_753H1	scaffold_753	+	2865	2892	2892
trscaffold_741H1	scaffold_741	-	4342	4370	4342
scaffold_723H1	scaffold_723	+	3779	3806	3806
scaffold_697H1	scaffold_697	+	4235	4262	4262							transcript:fgenesh2_kg.697__2__AT5G63870.2	+	10	9	4252	4336
scaffold_699H1	scaffold_699	+	4179	4207	4207
trscaffold_636H1	scaffold_636	-	3782	3810	3782
trscaffold_614H1	scaffold_614	-	1369	1398	1369
scaffold_630H1	scaffold_630	+	3768	3790	3790
trscaffold_591H1	scaffold_591	-	722	750	722
scaffold_677H1	scaffold_677	+	4892	4920	4920
trscaffold_575H1	scaffold_575	-	2449	2477	2449
trscaffold_569H1	scaffold_569	-	2305	2333	2305
scaffold_610H1	scaffold_610	+	3530	3558	3558
scaffold_610H2	scaffold_610	+	4283	4311	4311
trscaffold_807H1	scaffold_807	-	5573	5600	5573
trscaffold_509H1	scaffold_509	-	2834	2861	2834
trscaffold_469H1	scaffold_469	-	3919	3947	3919
trscaffold_469H2	scaffold_469	-	514	542	514
trscaffold_482H1	scaffold_482	-	3729	3757	3729
trscaffold_482H2	scaffold_482	-	3631	3658	3631
scaffold_493H1	scaffold_493	+	6874	6905	6905
scaffold_475H1	scaffold_475	+	3530	3558	3558
scaffold_475H2	scaffold_475	+	7209	7237	7237
scaffold_551H1	scaffold_551	+	1157	1183	1183
trscaffold_439H1	scaffold_439	-	389	416	389
trscaffold_428H1	scaffold_428	-	3857	3884	3857
scaffold_426H1	scaffold_426	+	5989	6016	6016
trscaffold_419H1	scaffold_419	-	2275	2302	2275
scaffold_398H1	scaffold_398	+	5830	5858	5858
trscaffold_383H1	scaffold_383	-	7658	7686	7658
trscaffold_386H1	scaffold_386	-	4565	4591	4565
trscaffold_386H2	scaffold_386	-	689	719	689
scaffold_385H1	scaffold_385	+	2041	2069	2069
scaffold_385H2	scaffold_385	+	5532	5560	5560
trscaffold_372H1	scaffold_372	-	3823	3851	3823
trscaffold_372H2	scaffold_372	-	1422	1450	1422
trscaffold_372H3	scaffold_372	-	1040	1068	1040
scaffold_365H1	scaffold_365	+	1607	1635	1635
trscaffold_365H1	scaffold_365	-	1758	1786	1758
scaffold_346H1	scaffold_346	+	6396	6422	6422
scaffold_340H1	scaffold_340	+	2734	2760	2760
trscaffold_340H1	scaffold_340	-	1922	1949	1922
scaffold_287H1	scaffold_287	+	7394	7421	7421
trscaffold_287H1	scaffold_287	-	1595	1623	1595
scaffold_268H1	scaffold_268	+	196	221	221
scaffold_270H1	scaffold_270	+	10894	10921	10921
scaffold_248H1	scaffold_248	+	4670	4698	4698
scaffold_253H1	scaffold_253	+	7901	7929	7929
scaffold_252H1	scaffold_252	+	2083	2111	2111
scaffold_278H1	scaffold_278	+	2687	2715	2715
trscaffold_243H1	scaffold_243	-	182	208	182
scaffold_244H1	scaffold_244	+	3463	3484	3484
scaffold_244H2	scaffold_244	+	7504	7525	7525
scaffold_244H3	scaffold_244	+	8863	8884	8884
trscaffold_231H1	scaffold_231	-	6567	6595	6567
scaffold_235H1	scaffold_235	+	8988	9021	9021
scaffold_203H1	scaffold_203	+	12079	12106	12106
scaffold_205H1	scaffold_205	+	10133	10154	10154	transcript:fgenesh2_kg.205__1__AT5G52510.1	+	2	2	9040	10440	transcript:fgenesh2_kg.205__1__AT5G52510.1	+	5	3	9040	10484
trscaffold_234H1	scaffold_234	-	824	852	824
trscaffold_197H1	scaffold_197	-	8817	8845	8817
trscaffold_197H2	scaffold_197	-	8379	8406	8379
trscaffold_226H1	scaffold_226	-	5391	5419	5391
trscaffold_195H1	scaffold_195	-	11515	11540	11515
trscaffold_196H1	scaffold_196	-	10522	10550	10522
trscaffold_196H2	scaffold_196	-	6220	6248	6220
trscaffold_196H3	scaffold_196	-	3301	3328	3301
trscaffold_173H1	scaffold_173	-	1358	1388	1358
trscaffold_170H1	scaffold_170	-	13939	13970	13939
scaffold_164H1	scaffold_164	+	1203	1231	1231
scaffold_163H1	scaffold_163	+	3418	3446	3446
trscaffold_159H1	scaffold_159	-	14811	14839	14811
scaffold_169H1	scaffold_169	+	14270	14298	14298
trscaffold_141H1	scaffold_141	-	2356	2383	2356
trscaffold_129H1	scaffold_129	-	11088	11114	11088
trscaffold_133H1	scaffold_133	-	6382	6410	6382
scaffold_126H1	scaffold_126	+	16379	16405	16405
scaffold_120H1	scaffold_120	+	16776	16803	16803
scaffold_115H1	scaffold_115	+	17440	17468	17468
scaffold_113H1	scaffold_113	+	16434	16462	16462
trscaffold_118H1	scaffold_118	-	16851	16879	16851
trscaffold_118H2	scaffold_118	-	772	800	772
trscaffold_118H3	scaffold_118	-	132	158	132
scaffold_99H1	scaffold_99	+	19441	19469	19469
trscaffold_90H1	scaffold_90	-	11430	11455	11430
scaffold_85H1	scaffold_85	+	9761	9789	9789
trscaffold_76H1	scaffold_76	-	7949	7977	7949
trscaffold_66H1	scaffold_66	-	9637	9663	9637
scaffold_74H1	scaffold_74	+	27160	27187	27187
trscaffold_74H1	scaffold_74	-	29357	29383	29357
scaffold_63H1	scaffold_63	+	28822	28849	28849
trscaffold_70H1	scaffold_70	-	4409	4439	4409
scaffold_61H1	scaffold_61	+	5016	5038	5038
scaffold_61H2	scaffold_61	+	15061	15088	15088
trscaffold_61H1	scaffold_61	-	9443	9471	9443
trscaffold_92H1	scaffold_92	-	7165	7193	7165
scaffold_53H1	scaffold_53	+	22389	22417	22417
trscaffold_109H1	scaffold_109	-	5950	5978	5950
scaffold_65H1	scaffold_65	+	811	839	839
scaffold_47H1	scaffold_47	+	12870	12897	12897
scaffold_37H1	scaffold_37	+	27566	27592	27592
scaffold_37H2	scaffold_37	+	28618	28646	28646
scaffold_39H1	scaffold_39	+	35696	35724	35724							fgenesh2_kg.39__5__AT2G47940.1	-	2	2	19374	50448
scaffold_52H1	scaffold_52	+	51664	51689	51689
trscaffold_43H1	scaffold_43	-	18424	18452	18424
scaffold_54H1	scaffold_54	+	4647	4669	4669
scaffold_54H2	scaffold_54	+	10906	10933	10933
scaffold_54H3	scaffold_54	+	18011	18038	18038
scaffold_59H1	scaffold_59	+	4383	4410	4410
scaffold_22H1	scaffold_22	+	49430	49458	49458
trscaffold_22H1	scaffold_22	-	15955	15983	15955
scaffold_27H1	scaffold_27	+	54851	54879	54879
trscaffold_27H1	scaffold_27	-	55363	55390	55363
scaffold_48H1	scaffold_48	+	8902	8930	8930
trscaffold_34H1	scaffold_34	-	18655	18683	18655
scaffold_41H1	scaffold_41	+	68794	68821	68821
scaffold_26H1	scaffold_26	+	139965	139992	139992
scaffold_9H1	scaffold_9	+	171244	171272	171272
scaffold_9H2	scaffold_9	+	312176	312204	312204
scaffold_9H3	scaffold_9	+	367369	367397	367397
scaffold_9H4	scaffold_9	+	426486	426516	426516
scaffold_9H5	scaffold_9	+	469590	469618	469618
scaffold_9H6	scaffold_9	+	469645	469673	469673
scaffold_9H7	scaffold_9	+	474266	474292	474292
scaffold_9H8	scaffold_9	+	502767	502795	502795
scaffold_9H9	scaffold_9	+	708672	708698	708698
scaffold_9H10	scaffold_9	+	838612	838639	838639
scaffold_9H11	scaffold_9	+	969505	969532	969532
scaffold_9H12	scaffold_9	+	1076954	1076981	1076981
scaffold_9H13	scaffold_9	+	1376162	1376189	1376189
scaffold_9H14	scaffold_9	+	1393311	1393331	1393331
scaffold_9H15	scaffold_9	+	1701524	1701552	1701552
scaffold_9H16	scaffold_9	+	1729474	1729501	1729501
scaffold_9H17	scaffold_9	+	1734139	1734167	1734167
scaffold_9H18	scaffold_9	+	1826299	1826325	1826325
scaffold_9H19	scaffold_9	+	1833834	1833860	1833860
trscaffold_9H1	scaffold_9	-	1732156	1732184	1732156
trscaffold_9H2	scaffold_9	-	1579845	1579873	1579845
trscaffold_9H3	scaffold_9	-	1347104	1347132	1347104
trscaffold_9H4	scaffold_9	-	1345977	1346005	1345977
trscaffold_9H5	scaffold_9	-	1322680	1322707	1322680
trscaffold_9H6	scaffold_9	-	1319663	1319691	1319663
trscaffold_9H7	scaffold_9	-	1227505	1227533	1227505
trscaffold_9H8	scaffold_9	-	1206787	1206815	1206787							fgenesh2_kg.9__57__AT4G13030.1	-	2	2	1145285	1211674
trscaffold_9H9	scaffold_9	-	1165896	1165924	1165896
trscaffold_9H10	scaffold_9	-	1146899	1146925	1146899							fgenesh2_kg.9__57__AT4G13030.1	-	2	2	1145285	1211674
trscaffold_9H11	scaffold_9	-	1139739	1139767	1139739
trscaffold_9H12	scaffold_9	-	1057522	1057550	1057522
trscaffold_9H13	scaffold_9	-	984829	984856	984829
trscaffold_9H14	scaffold_9	-	953171	953201	953171
trscaffold_9H15	scaffold_9	-	929390	929420	929390
trscaffold_9H16	scaffold_9	-	825896	825923	825896
trscaffold_9H17	scaffold_9	-	764044	764072	764044
trscaffold_9H18	scaffold_9	-	587147	587175	587147
trscaffold_9H19	scaffold_9	-	415587	415615	415587
trscaffold_9H20	scaffold_9	-	308061	308089	308061
trscaffold_9H21	scaffold_9	-	173096	173124	173096
trscaffold_9H22	scaffold_9	-	171660	171688	171660
trscaffold_9H23	scaffold_9	-	101980	102007	101980
trscaffold_9H24	scaffold_9	-	100972	100999	100972
2H1	2	+	624638	624665	624665							fgenesh2_kg.2__102__AT1G63840.1	+	2	2	623511	624744
2H2	2	+	646818	646846	646846
2H3	2	+	683904	683930	683930
2H4	2	+	727246	727274	727274
2H5	2	+	763920	763947	763947
2H6	2	+	778682	778709	778709
2H7	2	+	806884	806912	806912
2H8	2	+	883854	883882	883882
2H9	2	+	1051134	1051161	1051161
2H10	2	+	1102165	1102192	1102192
2H11	2	+	1174963	1174991	1174991
2H12	2	+	1372013	1372039	1372039
2H13	2	+	1423665	1423693	1423693
2H14	2	+	1437835	1437863	1437863
2H15	2	+	1443994	1444022	1444022
2H16	2	+	1653151	1653178	1653178
2H17	2	+	1658504	1658530	1658530
2H18	2	+	1762614	1762642	1762642
2H19	2	+	1832108	1832136	1832136
2H20	2	+	1906187	1906214	1906214
2H21	2	+	2130947	2130975	2130975
2H22	2	+	2185774	2185802	2185802
2H23	2	+	2188119	2188148	2188148
2H24	2	+	2301594	2301625	2301625
2H25	2	+	2400538	2400566	2400566
2H26	2	+	2448162	2448190	2448190
2H27	2	+	2495330	2495358	2495358
2H28	2	+	2616386	2616414	2616414
2H29	2	+	2624231	2624259	2624259
2H30	2	+	2636623	2636650	2636650
2H31	2	+	2661963	2661992	2661992
2H32	2	+	2970270	2970298	2970298
2H33	2	+	3057021	3057049	3057049
2H34	2	+	3183218	3183246	3183246
2H35	2	+	3235064	3235091	3235091
2H36	2	+	3255401	3255428	3255428
2H37	2	+	3273050	3273078	3273078
2H38	2	+	3333858	3333885	3333885
2H39	2	+	3353990	3354018	3354018
2H40	2	+	3409274	3409302	3409302
2H41	2	+	3580491	3580519	3580519
2H42	2	+	3627278	3627305	3627305
2H43	2	+	3735732	3735760	3735760
2H44	2	+	3779449	3779478	3779478
2H45	2	+	3926450	3926478	3926478
2H46	2	+	3929925	3929953	3929953
2H47	2	+	3963849	3963876	3963876
2H48	2	+	3994753	3994779	3994779
2H49	2	+	4027198	4027226	4027226
2H50	2	+	4136496	4136522	4136522
2H51	2	+	4233284	4233312	4233312
2H52	2	+	4329983	4330016	4330016
2H53	2	+	4414238	4414266	4414266
2H54	2	+	4428904	4428932	4428932
2H55	2	+	4472872	4472899	4472899
2H56	2	+	4558839	4558866	4558866
2H57	2	+	4560991	4561019	4561019
2H58	2	+	4586328	4586359	4586359
2H59	2	+	4648508	4648535	4648535
2H60	2	+	4653749	4653775	4653775
2H61	2	+	4683347	4683375	4683375
2H62	2	+	4684173	4684199	4684199
2H63	2	+	4747342	4747370	4747370
2H64	2	+	4820000	4820028	4820028
2H65	2	+	4831699	4831725	4831725
2H66	2	+	4876681	4876707	4876707
2H67	2	+	4997996	4998024	4998024
2H68	2	+	7583010	7583038	7583038
2H69	2	+	7932493	7932521	7932521
2H70	2	+	7961839	7961867	7961867
2H71	2	+	8160153	8160181	8160181
2H72	2	+	8171167	8171195	8171195
2H73	2	+	8204785	8204812	8204812
2H74	2	+	8303839	8303865	8303865
2H75	2	+	8333248	8333276	8333276
2H76	2	+	8375349	8375376	8375376
2H77	2	+	8390780	8390808	8390808
2H78	2	+	8418730	8418756	8418756
2H79	2	+	8926086	8926114	8926114
2H80	2	+	8928532	8928560	8928560
2H81	2	+	8948978	8949005	8949005
2H82	2	+	9175599	9175634	9175634
2H83	2	+	9213266	9213294	9213294
2H84	2	+	9229259	9229287	9229287
2H85	2	+	9251569	9251596	9251596
2H86	2	+	9259399	9259427	9259427
2H87	2	+	9368678	9368705	9368705
2H88	2	+	9581751	9581779	9581779
2H89	2	+	9631095	9631122	9631122
2H90	2	+	9645525	9645553	9645553
2H91	2	+	9698428	9698457	9698457
2H92	2	+	9782932	9782959	9782959
2H93	2	+	9955386	9955414	9955414
2H94	2	+	9974306	9974333	9974333
2H95	2	+	10013481	10013509	10013509
2H96	2	+	10057601	10057627	10057627
2H97	2	+	10128058	10128086	10128086
2H98	2	+	10213928	10213953	10213953
2H99	2	+	10275942	10275970	10275970
2H100	2	+	10363341	10363369	10363369
2H101	2	+	10368266	10368293	10368293
2H102	2	+	10428208	10428236	10428236
2H103	2	+	10434400	10434428	10434428
2H104	2	+	10679250	10679278	10679278
2H105	2	+	10751565	10751592	10751592
2H106	2	+	10851046	10851072	10851072
2H107	2	+	10962012	10962040	10962040
2H108	2	+	11536525	11536553	11536553
2H109	2	+	11575579	11575606	11575606
2H110	2	+	11643918	11643946	11643946
2H111	2	+	11649624	11649652	11649652
2H112	2	+	11654660	11654688	11654688
2H113	2	+	11686250	11686278	11686278
2H114	2	+	11692896	11692924	11692924
2H115	2	+	11741571	11741599	11741599
2H116	2	+	11743530	11743556	11743556
2H117	2	+	11932433	11932461	11932461
2H118	2	+	11956161	11956189	11956189
2H119	2	+	12046123	12046153	12046153
2H120	2	+	12250164	12250192	12250192
2H121	2	+	12343590	12343618	12343618							fgenesh2_kg.2__953__AT1G67280.1	-	2	2	12340248	12353222
2H122	2	+	12397059	12397087	12397087
2H123	2	+	12798536	12798564	12798564
2H124	2	+	12905520	12905548	12905548							fgenesh2_kg.2__1055__AT1G67980.1	-	2	2	12904559	12906241
2H125	2	+	13032689	13032717	13032717
2H126	2	+	13235465	13235493	13235493							fgenesh2_kg.2__1109__AT1G68570.1	+	2	2	13231675	13235592
2H127	2	+	13283779	13283806	13283806
2H128	2	+	13304899	13304926	13304926
2H129	2	+	13311776	13311803	13311803
2H130	2	+	13579637	13579664	13579664
2H131	2	+	13769647	13769674	13769674
2H132	2	+	13816344	13816372	13816372
2H133	2	+	13855760	13855790	13855790
2H134	2	+	13983740	13983767	13983767
2H135	2	+	14019069	14019096	14019096
2H136	2	+	14122706	14122734	14122734
2H137	2	+	14416588	14416614	14416614
2H138	2	+	14590219	14590245	14590245
2H139	2	+	14711449	14711477	14711477
2H140	2	+	14908939	14908966	14908966
2H141	2	+	15005872	15005900	15005900
2H142	2	+	15228178	15228206	15228206
2H143	2	+	15274955	15274983	15274983
2H144	2	+	15569841	15569866	15569866
2H145	2	+	15678548	15678576	15678576
2H146	2	+	15982890	15982917	15982917
2H147	2	+	16135706	16135734	16135734
2H148	2	+	16444948	16444976	16444976
2H149	2	+	16570310	16570338	16570338
2H150	2	+	16605858	16605885	16605885
2H151	2	+	16765842	16765872	16765872
2H152	2	+	17039846	17039874	17039874
2H153	2	+	17045815	17045841	17045841
2H154	2	+	17422770	17422798	17422798
2H155	2	+	17869618	17869638	17869638
2H156	2	+	18013839	18013867	18013867
2H157	2	+	18066121	18066149	18066149
2H158	2	+	18461594	18461621	18461621
2H159	2	+	18739915	18739945	18739945
2H160	2	+	18916728	18916756	18916756
2H161	2	+	18918333	18918360	18918360
2H162	2	+	19190804	19190832	19190832
tr2H1	2	-	19292785	19292812	19292785
tr2H2	2	-	19288857	19288883	19288857
tr2H3	2	-	18990541	18990572	18990541
tr2H4	2	-	18702326	18702354	18702326							fgenesh2_kg.2__2250__AT1G79520.1	-	2	1	18702030	18707172
tr2H5	2	-	18651267	18651295	18651267
tr2H6	2	-	18308798	18308826	18308798
tr2H7	2	-	17968578	17968605	17968578
tr2H8	2	-	17470075	17470103	17470075
tr2H9	2	-	17436617	17436645	17436617
tr2H10	2	-	17356975	17357003	17356975
tr2H11	2	-	17216400	17216428	17216400
tr2H12	2	-	17164032	17164060	17164032
tr2H13	2	-	17155430	17155456	17155430
tr2H14	2	-	17153428	17153456	17153428
tr2H15	2	-	16575344	16575373	16575344
tr2H16	2	-	16571216	16571244	16571216
tr2H17	2	-	16553559	16553585	16553559
tr2H18	2	-	16346028	16346056	16346028
tr2H19	2	-	15979709	15979737	15979709
tr2H20	2	-	15897182	15897210	15897182
tr2H21	2	-	15890578	15890606	15890578
tr2H22	2	-	15565454	15565480	15565454
tr2H23	2	-	15443903	15443931	15443903
tr2H24	2	-	15299669	15299696	15299669
tr2H25	2	-	15134283	15134311	15134283
tr2H26	2	-	15125998	15126026	15125998
tr2H27	2	-	15096321	15096348	15096321
tr2H28	2	-	15033412	15033440	15033412
tr2H29	2	-	14979467	14979495	14979467
tr2H30	2	-	14917410	14917438	14917410
tr2H31	2	-	14879017	14879044	14879017
tr2H32	2	-	14802157	14802185	14802157
tr2H33	2	-	14645083	14645112	14645083
tr2H34	2	-	14631682	14631712	14631682
tr2H35	2	-	14600508	14600536	14600508
tr2H36	2	-	14493835	14493862	14493835
tr2H37	2	-	14406774	14406801	14406774
tr2H38	2	-	14348354	14348380	14348354
tr2H39	2	-	14294575	14294603	14294575
tr2H40	2	-	14171865	14171893	14171865
tr2H41	2	-	14154756	14154783	14154756
tr2H42	2	-	14020035	14020064	14020035
tr2H43	2	-	13908618	13908645	13908618
tr2H44	2	-	13901870	13901898	13901870
tr2H45	2	-	13856071	13856099	13856071
tr2H46	2	-	13813679	13813707	13813679
tr2H47	2	-	13585964	13585991	13585964
tr2H48	2	-	13409868	13409894	13409868
tr2H49	2	-	13159129	13159156	13159129
tr2H50	2	-	13041604	13041629	13041604
tr2H51	2	-	12566308	12566336	12566308							fgenesh2_kg.2__985__AT4G06570.1	+	2	2	12564849	12573097
tr2H52	2	-	12248431	12248459	12248431
tr2H53	2	-	12234262	12234290	12234262
tr2H54	2	-	12055947	12055975	12055947
tr2H55	2	-	12054451	12054479	12054451
tr2H56	2	-	11991295	11991324	11991295
tr2H57	2	-	11961106	11961134	11961106
tr2H58	2	-	11880893	11880921	11880893	transcript:Al_scaffold_0002_1302	-	2	2	11880590	11880893	transcript:Al_scaffold_0002_1302	-	2	2	11880590	11880893
tr2H59	2	-	11808132	11808161	11808132
tr2H60	2	-	11738168	11738196	11738168
tr2H61	2	-	11689877	11689907	11689877
tr2H62	2	-	11688299	11688325	11688299
tr2H63	2	-	11674929	11674955	11674929
tr2H64	2	-	11650839	11650866	11650839
tr2H65	2	-	11546031	11546058	11546031							fgenesh2_kg.2__891__AT1G66540.1	+	2	2	11540952	11574264
tr2H66	2	-	11513293	11513321	11513293
tr2H67	2	-	11354711	11354739	11354711
tr2H68	2	-	11351283	11351311	11351283
tr2H69	2	-	11343943	11343971	11343943
tr2H70	2	-	11060806	11060833	11060806
tr2H71	2	-	11043478	11043504	11043478
tr2H72	2	-	11014152	11014179	11014152
tr2H73	2	-	10874178	10874205	10874178
tr2H74	2	-	10651922	10651950	10651922
tr2H75	2	-	10577022	10577049	10577022
tr2H76	2	-	10575592	10575618	10575592
tr2H77	2	-	10350231	10350258	10350231
tr2H78	2	-	10314312	10314339	10314312
tr2H79	2	-	10312718	10312748	10312718
tr2H80	2	-	10128258	10128286	10128258
tr2H81	2	-	9989599	9989625	9989599
tr2H82	2	-	9976733	9976760	9976733
tr2H83	2	-	9920250	9920277	9920250
tr2H84	2	-	9878318	9878345	9878318
tr2H85	2	-	9772707	9772735	9772707
tr2H86	2	-	9771754	9771782	9771754
tr2H87	2	-	9631476	9631504	9631476
tr2H88	2	-	9603545	9603573	9603545
tr2H89	2	-	9456654	9456682	9456654
tr2H90	2	-	9315932	9315960	9315932
tr2H91	2	-	9093432	9093461	9093432
tr2H92	2	-	9081750	9081783	9081750
tr2H93	2	-	9057474	9057503	9057474
tr2H94	2	-	9039250	9039279	9039250
tr2H95	2	-	8761806	8761841	8761806
tr2H96	2	-	8734221	8734247	8734221
tr2H97	2	-	8591057	8591084	8591057
tr2H98	2	-	8473270	8473300	8473270
tr2H99	2	-	8469672	8469700	8469672
tr2H100	2	-	8210653	8210681	8210653
tr2H101	2	-	8198335	8198361	8198335
tr2H102	2	-	8184377	8184404	8184377
tr2H103	2	-	8168894	8168921	8168894
tr2H104	2	-	7989081	7989109	7989081
tr2H105	2	-	7935592	7935620	7935592
tr2H106	2	-	7733585	7733612	7733585
tr2H107	2	-	7583152	7583180	7583152
tr2H108	2	-	7579818	7579846	7579818
tr2H109	2	-	7549311	7549339	7549311
tr2H110	2	-	7544188	7544216	7544188
tr2H111	2	-	7442933	7442966	7442933
tr2H112	2	-	4937633	4937661	4937633
tr2H113	2	-	4817025	4817052	4817025
tr2H114	2	-	4744132	4744163	4744132
tr2H115	2	-	4697627	4697655	4697627
tr2H116	2	-	4556423	4556451	4556423
tr2H117	2	-	4468541	4468569	4468541
tr2H118	2	-	4458589	4458616	4458589
tr2H119	2	-	4416027	4416054	4416027
tr2H120	2	-	4358449	4358477	4358449
tr2H121	2	-	4264948	4264976	4264948
tr2H122	2	-	4177004	4177032	4177004							fgenesh2_kg.2__522__AT1G58370.1	-	2	2	4169343	4183545
tr2H123	2	-	4176365	4176392	4176365
tr2H124	2	-	4117707	4117735	4117707
tr2H125	2	-	4113061	4113088	4113061
tr2H126	2	-	4104350	4104378	4104350
tr2H127	2	-	4070292	4070318	4070292
tr2H128	2	-	4057904	4057931	4057904
tr2H129	2	-	3989241	3989268	3989241
tr2H130	2	-	3979658	3979686	3979658
tr2H131	2	-	3849569	3849597	3849569
tr2H132	2	-	3751042	3751070	3751042
tr2H133	2	-	3674517	3674544	3674517
tr2H134	2	-	3587975	3588003	3587975
tr2H135	2	-	3587164	3587192	3587164
tr2H136	2	-	3476047	3476075	3476047
tr2H137	2	-	3253443	3253470	3253443
tr2H138	2	-	3068950	3068978	3068950
tr2H139	2	-	2982422	2982450	2982422
tr2H140	2	-	2618160	2618187	2618160
tr2H141	2	-	2597039	2597066	2597039
tr2H142	2	-	2527265	2527293	2527265
tr2H143	2	-	2441248	2441275	2441248
tr2H144	2	-	2311974	2312002	2311974
tr2H145	2	-	2226252	2226280	2226252
tr2H146	2	-	2225401	2225429	2225401
tr2H147	2	-	2217468	2217496	2217468
tr2H148	2	-	2199833	2199858	2199833
tr2H149	2	-	2128769	2128797	2128769
tr2H150	2	-	2115599	2115626	2115599
tr2H151	2	-	2108160	2108188	2108160
tr2H152	2	-	2084062	2084090	2084062
tr2H153	2	-	1956318	1956345	1956318
tr2H154	2	-	1813176	1813203	1813176
tr2H155	2	-	1770825	1770853	1770825
tr2H156	2	-	1769772	1769800	1769772
tr2H157	2	-	1525122	1525149	1525122
tr2H158	2	-	1407176	1407204	1407176
tr2H159	2	-	1189589	1189616	1189589
tr2H160	2	-	1128658	1128685	1128658
tr2H161	2	-	1066883	1066916	1066883
tr2H162	2	-	980175	980202	980175
tr2H163	2	-	961053	961079	961053
tr2H164	2	-	634570	634597	634570
tr2H165	2	-	411552	411578	411552
tr2H166	2	-	324180	324208	324180
tr2H167	2	-	82451	82477	82451
5H1	5	+	286571	286599	286599
5H2	5	+	297152	297180	297180
5H3	5	+	303441	303469	303469							fgenesh2_kg.5__65__AT2G01570.1	-	2	2	301459	305824
5H4	5	+	416594	416620	416620
5H5	5	+	437441	437469	437469
5H6	5	+	589886	589912	589912
5H7	5	+	624510	624538	624538
5H8	5	+	838719	838746	838746
5H9	5	+	929591	929619	929619
5H10	5	+	1057679	1057707	1057707
5H11	5	+	1113582	1113610	1113610
5H12	5	+	1456677	1456705	1456705
5H13	5	+	1476203	1476231	1476231
5H14	5	+	1669462	1669490	1669490
5H15	5	+	1706707	1706734	1706734
5H16	5	+	1718345	1718371	1718371
5H17	5	+	1737605	1737633	1737633
5H18	5	+	1798650	1798678	1798678
5H19	5	+	1818797	1818826	1818826
5H20	5	+	1871231	1871259	1871259
5H21	5	+	1972063	1972091	1972091
5H22	5	+	2019872	2019895	2019895
5H23	5	+	2034357	2034385	2034385
5H24	5	+	2150407	2150434	2150434
5H25	5	+	2157609	2157636	2157636
5H26	5	+	2225335	2225361	2225361
5H27	5	+	2257206	2257233	2257233
5H28	5	+	2404790	2404818	2404818
5H29	5	+	2408661	2408688	2408688
5H30	5	+	2427169	2427197	2427197
5H31	5	+	2474065	2474093	2474093
5H32	5	+	2521271	2521299	2521299
5H33	5	+	2740214	2740242	2740242
5H34	5	+	2753178	2753206	2753206
5H35	5	+	2932913	2932939	2932939
5H36	5	+	2964372	2964400	2964400
5H37	5	+	2983802	2983831	2983831
5H38	5	+	2990510	2990537	2990537
5H39	5	+	3110807	3110834	3110834
5H40	5	+	3215288	3215315	3215315							transcript:fgenesh2_kg.5__464__AT3G26900.2	-	13	12	3215166	3215360
5H41	5	+	3396510	3396538	3396538
5H42	5	+	3403173	3403200	3403200
5H43	5	+	3414287	3414313	3414313
5H44	5	+	3699801	3699831	3699831
5H45	5	+	3833044	3833071	3833071
5H46	5	+	3848468	3848496	3848496
5H47	5	+	3851507	3851533	3851533
5H48	5	+	3883964	3883986	3883986
5H49	5	+	3917111	3917139	3917139
5H50	5	+	3999331	3999357	3999357
5H51	5	+	4044284	4044312	4044312
5H52	5	+	4208434	4208461	4208461
5H53	5	+	4270938	4270966	4270966
5H54	5	+	4277674	4277702	4277702
5H55	5	+	4305937	4305964	4305964
5H56	5	+	4308952	4308976	4308976
5H57	5	+	4370513	4370541	4370541
5H58	5	+	4485559	4485592	4485592
5H59	5	+	4783812	4783840	4783840
5H60	5	+	4811305	4811331	4811331
5H61	5	+	4812319	4812347	4812347
5H62	5	+	4839658	4839686	4839686
5H63	5	+	4971270	4971298	4971298
5H64	5	+	4979793	4979820	4979820
5H65	5	+	4990456	4990482	4990482
5H66	5	+	5005813	5005840	5005840
5H67	5	+	5083374	5083401	5083401
5H68	5	+	5090068	5090094	5090094
5H69	5	+	5117522	5117553	5117553
5H70	5	+	5415131	5415159	5415159
5H71	5	+	5466086	5466115	5466115
5H72	5	+	5516140	5516168	5516168
5H73	5	+	5549821	5549848	5549848
5H74	5	+	5570504	5570532	5570532
5H75	5	+	5832928	5832956	5832956
5H76	5	+	5853617	5853649	5853649
5H77	5	+	6094194	6094222	6094222
5H78	5	+	6262972	6263000	6263000
5H79	5	+	6292340	6292368	6292368
5H80	5	+	6500062	6500088	6500088
5H81	5	+	6666780	6666807	6666807
5H82	5	+	6782655	6782682	6782682
5H83	5	+	9268711	9268739	9268739
5H84	5	+	9280563	9280591	9280591
5H85	5	+	9503876	9503904	9503904
5H86	5	+	9808862	9808888	9808888
5H87	5	+	9825674	9825702	9825702
5H88	5	+	9930933	9930960	9930960
5H89	5	+	10048371	10048399	10048399
5H90	5	+	10114588	10114616	10114616
5H91	5	+	10189432	10189465	10189465
5H92	5	+	10200284	10200312	10200312
5H93	5	+	10279098	10279126	10279126
5H94	5	+	10299177	10299205	10299205
5H95	5	+	10372850	10372878	10372878
5H96	5	+	10633454	10633482	10633482
5H97	5	+	10679569	10679595	10679595
5H98	5	+	10689226	10689255	10689255
5H99	5	+	10697464	10697492	10697492
5H100	5	+	10791510	10791536	10791536
5H101	5	+	10824130	10824157	10824157
5H102	5	+	10913547	10913575	10913575
5H103	5	+	10959426	10959454	10959454
5H104	5	+	11136452	11136479	11136479
5H105	5	+	11273401	11273427	11273427
5H106	5	+	11412379	11412407	11412407
5H107	5	+	11423350	11423378	11423378
5H108	5	+	11575266	11575295	11575295
5H109	5	+	11617772	11617801	11617801
5H110	5	+	11644035	11644063	11644063
5H111	5	+	11721255	11721282	11721282
5H112	5	+	11723885	11723913	11723913
5H113	5	+	11742896	11742923	11742923
5H114	5	+	11745219	11745247	11745247
5H115	5	+	11829313	11829340	11829340
5H116	5	+	11862235	11862263	11862263
5H117	5	+	11868998	11869026	11869026
5H118	5	+	11915788	11915814	11915814
5H119	5	+	11979372	11979399	11979399
5H120	5	+	12033376	12033404	12033404
5H121	5	+	12055860	12055889	12055889
5H122	5	+	12356896	12356924	12356924
5H123	5	+	12511113	12511141	12511141
5H124	5	+	12651273	12651301	12651301
5H125	5	+	12683287	12683316	12683316
5H126	5	+	13003618	13003646	13003646
5H127	5	+	13043122	13043150	13043150
5H128	5	+	13250738	13250765	13250765
5H129	5	+	13544703	13544730	13544730
5H130	5	+	13632866	13632894	13632894
5H131	5	+	13776172	13776198	13776198
5H132	5	+	14012464	14012492	14012492
5H133	5	+	14022439	14022467	14022467	transcript:fgenesh2_kg.5__1225__AT3G48790.1	+	9	2	14022386	14022480	transcript:fgenesh2_kg.5__1225__AT3G48790.1	+	9	2	14022386	14022480
5H134	5	+	14524049	14524075	14524075
5H135	5	+	14550577	14550605	14550605
5H136	5	+	14557345	14557373	14557373
5H137	5	+	14601592	14601620	14601620
5H138	5	+	15028661	15028689	15028689
5H139	5	+	15109163	15109191	15109191
5H140	5	+	15111203	15111231	15111231
5H141	5	+	15178146	15178174	15178174
5H142	5	+	15334106	15334134	15334134
5H143	5	+	15349532	15349561	15349561
5H144	5	+	15436156	15436184	15436184
5H145	5	+	15522081	15522109	15522109
5H146	5	+	15710850	15710877	15710877
5H147	5	+	15779122	15779150	15779150
5H148	5	+	15818944	15818971	15818971
5H149	5	+	15914552	15914579	15914579
5H150	5	+	16669985	16670012	16670012
5H151	5	+	16722523	16722551	16722551
5H152	5	+	16907692	16907720	16907720
5H153	5	+	17008157	17008182	17008182
5H154	5	+	17181966	17181993	17181993
5H155	5	+	17211146	17211174	17211174
5H156	5	+	17358165	17358192	17358192
5H157	5	+	17358870	17358898	17358898
5H158	5	+	17436146	17436174	17436174
5H159	5	+	17576967	17576997	17576997
5H160	5	+	17702313	17702340	17702340
5H161	5	+	17881315	17881343	17881343
5H162	5	+	18116557	18116580	18116580	transcript:fgenesh2_kg.5__2121__AT3G56880.1	+	2	2	18116371	18116830	transcript:fgenesh2_kg.5__2121__AT3G56880.1	+	4	3	18116371	18116837
5H163	5	+	18239861	18239890	18239890
5H164	5	+	18249630	18249656	18249656
5H165	5	+	18953723	18953751	18953751
5H166	5	+	19119505	19119533	19119533
5H167	5	+	19148539	19148567	19148567
5H168	5	+	19266323	19266351	19266351
5H169	5	+	19389669	19389697	19389697
5H170	5	+	19549710	19549738	19549738
5H171	5	+	19854604	19854631	19854631
5H172	5	+	19929309	19929334	19929334
5H173	5	+	19935252	19935280	19935280
5H174	5	+	20296707	20296735	20296735
5H175	5	+	20364969	20364997	20364997
5H176	5	+	20426465	20426491	20426491
5H177	5	+	20497771	20497797	20497797
5H178	5	+	20537514	20537541	20537541
5H179	5	+	20671331	20671359	20671359
5H180	5	+	20687586	20687614	20687614
5H181	5	+	20702354	20702382	20702382							transcript:fgenesh2_kg.5__2715__AT3G62100.1	-	5	3	20702382	20702578
5H182	5	+	20919497	20919523	20919523
5H183	5	+	20994743	20994770	20994770
5H184	5	+	21043802	21043830	21043830
5H185	5	+	21088479	21088507	21088507
tr5H1	5	-	21126310	21126338	21126310							fgenesh2_kg.5__2825__AT3G63280.1	+	2	1	21126050	21129667
tr5H2	5	-	21106852	21106880	21106852
tr5H3	5	-	20897713	20897740	20897713
tr5H4	5	-	20797061	20797088	20797061	transcript:fgenesh2_kg.5__2734__AT3G62380.1	-	6	4	20796928	20797078	transcript:fgenesh2_kg.5__2734__AT3G62380.1	-	7	5	20796928	20797078
tr5H5	5	-	20638723	20638749	20638723
tr5H6	5	-	20401989	20402018	20401989
tr5H7	5	-	20366889	20366917	20366889
tr5H8	5	-	20224925	20224953	20224925
tr5H9	5	-	20106935	20106962	20106935
tr5H10	5	-	19962923	19962950	19962923
tr5H11	5	-	19902759	19902786	19902759
tr5H12	5	-	19777313	19777346	19777313
tr5H13	5	-	19634149	19634177	19634149
tr5H14	5	-	19569626	19569653	19569626
tr5H15	5	-	19420465	19420492	19420465
tr5H16	5	-	19252164	19252189	19252164
tr5H17	5	-	18551072	18551100	18551072
tr5H18	5	-	18255119	18255147	18255119
tr5H19	5	-	18247713	18247742	18247713
tr5H20	5	-	18208925	18208953	18208925
tr5H21	5	-	17699498	17699526	17699498
tr5H22	5	-	17357133	17357160	17357133
tr5H23	5	-	17274586	17274614	17274586
tr5H24	5	-	17269197	17269225	17269197
tr5H25	5	-	16896692	16896718	16896692
tr5H26	5	-	16590346	16590375	16590346
tr5H27	5	-	16396810	16396838	16396810
tr5H28	5	-	16394125	16394153	16394125
tr5H29	5	-	16209465	16209493	16209465
tr5H30	5	-	16127955	16127983	16127955
tr5H31	5	-	15723277	15723305	15723277
tr5H32	5	-	15698889	15698919	15698889
tr5H33	5	-	15652229	15652257	15652229
tr5H34	5	-	15621826	15621854	15621826
tr5H35	5	-	15602696	15602724	15602696
tr5H36	5	-	15485133	15485160	15485133
tr5H37	5	-	15431850	15431878	15431850
tr5H38	5	-	15233129	15233157	15233129
tr5H39	5	-	15168173	15168200	15168173
tr5H40	5	-	15070696	15070723	15070696
tr5H41	5	-	15024791	15024819	15024791							fgenesh2_kg.5__1372__AT3G50260.1	+	2	2	15024773	15026498
tr5H42	5	-	14981799	14981827	14981799
tr5H43	5	-	14831013	14831040	14831013
tr5H44	5	-	14797358	14797385	14797358
tr5H45	5	-	14724973	14725001	14724973
tr5H46	5	-	14680970	14680998	14680970
tr5H47	5	-	14643611	14643636	14643611
tr5H48	5	-	14250598	14250625	14250598
tr5H49	5	-	14219674	14219701	14219674
tr5H50	5	-	14144902	14144930	14144902
tr5H51	5	-	13773403	13773433	13773403
tr5H52	5	-	13624915	13624942	13624915
tr5H53	5	-	13584526	13584552	13584526
tr5H54	5	-	13583395	13583421	13583395
tr5H55	5	-	13201577	13201606	13201577
tr5H56	5	-	13019712	13019739	13019712
tr5H57	5	-	12974915	12974943	12974915
tr5H58	5	-	12908461	12908489	12908461
tr5H59	5	-	12882236	12882265	12882236	transcript:scaffold_501609.1	+	1	1	12881923	12882435	transcript:scaffold_501609.1	+	1	1	12881900	12882456
tr5H60	5	-	12825939	12825967	12825939
tr5H61	5	-	12741448	12741475	12741448
tr5H62	5	-	12697281	12697311	12697281
tr5H63	5	-	12634886	12634913	12634886
tr5H64	5	-	12507652	12507679	12507652
tr5H65	5	-	12430729	12430757	12430729
tr5H66	5	-	12242849	12242875	12242849
tr5H67	5	-	12126086	12126114	12126086
tr5H68	5	-	12083294	12083320	12083294
tr5H69	5	-	12000722	12000750	12000722
tr5H70	5	-	11934070	11934098	11934070
tr5H71	5	-	11783957	11783988	11783957
tr5H72	5	-	11756241	11756269	11756241
tr5H73	5	-	11740416	11740443	11740416
tr5H74	5	-	11729739	11729766	11729739
tr5H75	5	-	11634013	11634041	11634013
tr5H76	5	-	11544948	11544974	11544948
tr5H77	5	-	11459584	11459611	11459584
tr5H78	5	-	11399582	11399610	11399582
tr5H79	5	-	11273491	11273517	11273491
tr5H80	5	-	11188169	11188196	11188169
tr5H81	5	-	11042563	11042591	11042563
tr5H82	5	-	10876063	10876089	10876063
tr5H83	5	-	10772657	10772684	10772657
tr5H84	5	-	10766433	10766461	10766433
tr5H85	5	-	10746278	10746306	10746278
tr5H86	5	-	10703413	10703440	10703413
tr5H87	5	-	10652236	10652264	10652236
tr5H88	5	-	10515243	10515270	10515243
tr5H89	5	-	10438390	10438417	10438390
tr5H90	5	-	10428809	10428830	10428809
tr5H91	5	-	10362112	10362139	10362112
tr5H92	5	-	10249125	10249153	10249125
tr5H93	5	-	10245324	10245352	10245324
tr5H94	5	-	10218619	10218647	10218619
tr5H95	5	-	10114849	10114876	10114849
tr5H96	5	-	10099107	10099135	10099107
tr5H97	5	-	10079307	10079335	10079307
tr5H98	5	-	9950151	9950179	9950151
tr5H99	5	-	9939361	9939389	9939361
tr5H100	5	-	9916725	9916753	9916725
tr5H101	5	-	9907705	9907732	9907705
tr5H102	5	-	9792275	9792302	9792275
tr5H103	5	-	9598226	9598254	9598226
tr5H104	5	-	9383667	9383694	9383667
tr5H105	5	-	9380129	9380157	9380129							scaffold_501064.1	-	2	1	9380128	9380147
tr5H106	5	-	9369819	9369847	9369819
tr5H107	5	-	7487275	7487308	7487275
tr5H108	5	-	7183813	7183834	7183813
tr5H109	5	-	7109433	7109466	7109433
tr5H110	5	-	6930628	6930656	6930628
tr5H111	5	-	6900727	6900754	6900727
tr5H112	5	-	6865686	6865714	6865686
tr5H113	5	-	6646509	6646537	6646509
tr5H114	5	-	6621932	6621960	6621932
tr5H115	5	-	6524076	6524103	6524076
tr5H116	5	-	6460500	6460526	6460500
tr5H117	5	-	6367860	6367893	6367860
tr5H118	5	-	6291317	6291344	6291317
tr5H119	5	-	6258581	6258609	6258581
tr5H120	5	-	6242803	6242830	6242803
tr5H121	5	-	6219123	6219151	6219123
tr5H122	5	-	6111424	6111452	6111424
tr5H123	5	-	5830714	5830743	5830714
tr5H124	5	-	5740508	5740535	5740508
tr5H125	5	-	5736885	5736914	5736885
tr5H126	5	-	5589783	5589811	5589783
tr5H127	5	-	5534082	5534109	5534082
tr5H128	5	-	5519731	5519759	5519731
tr5H129	5	-	5486517	5486544	5486517
tr5H130	5	-	5235179	5235206	5235179
tr5H131	5	-	5228884	5228911	5228884
tr5H132	5	-	5101783	5101810	5101783
tr5H133	5	-	4911674	4911703	4911674	transcript:fgenesh2_kg.5__641__AT3G28740.1	-	4	4	4911498	4912118	transcript:fgenesh2_kg.5__641__AT3G28740.1	-	4	4	4911483	4912118
tr5H134	5	-	4893761	4893787	4893761
tr5H135	5	-	4820952	4820980	4820952
tr5H136	5	-	4751620	4751648	4751620
tr5H137	5	-	4472580	4472608	4472580
tr5H138	5	-	4392157	4392184	4392157
tr5H139	5	-	4376273	4376300	4376273
tr5H140	5	-	4367732	4367760	4367732
tr5H141	5	-	4274036	4274064	4274036
tr5H142	5	-	4113831	4113859	4113831
tr5H143	5	-	4107000	4107027	4107000
tr5H144	5	-	4090092	4090118	4090092
tr5H145	5	-	4063181	4063208	4063181
tr5H146	5	-	3801785	3801813	3801785
tr5H147	5	-	3771805	3771832	3771805
tr5H148	5	-	3764751	3764779	3764751
tr5H149	5	-	3634967	3635000	3634967
tr5H150	5	-	3410401	3410428	3410401
tr5H151	5	-	3323981	3324007	3323981
tr5H152	5	-	3262902	3262928	3262902
tr5H153	5	-	3188648	3188676	3188648
tr5H154	5	-	3127557	3127585	3127557
tr5H155	5	-	3077408	3077436	3077408
tr5H156	5	-	2822052	2822080	2822052
tr5H157	5	-	2532418	2532444	2532418
tr5H158	5	-	2484299	2484327	2484299
tr5H159	5	-	2468439	2468467	2468439
tr5H160	5	-	2462563	2462591	2462563
tr5H161	5	-	2446689	2446717	2446689
tr5H162	5	-	2405579	2405606	2405579
tr5H163	5	-	2225430	2225457	2225430
tr5H164	5	-	2221095	2221125	2221095
tr5H165	5	-	2219023	2219050	2219023
tr5H166	5	-	2093102	2093132	2093102
tr5H167	5	-	2022263	2022290	2022263
tr5H168	5	-	2020544	2020570	2020544
tr5H169	5	-	1869059	1869087	1869059
tr5H170	5	-	1826483	1826514	1826483
tr5H171	5	-	1800820	1800851	1800820
tr5H172	5	-	1632404	1632432	1632404
tr5H173	5	-	1564129	1564157	1564129
tr5H174	5	-	1344580	1344608	1344580
tr5H175	5	-	1119333	1119361	1119333
tr5H176	5	-	1064271	1064299	1064271
tr5H177	5	-	1052452	1052479	1052452
tr5H178	5	-	937892	937921	937892
tr5H179	5	-	920715	920742	920715
tr5H180	5	-	899558	899586	899558
tr5H181	5	-	606171	606199	606171
tr5H182	5	-	596182	596209	596182
tr5H183	5	-	565183	565209	565183
tr5H184	5	-	539960	539987	539960
tr5H185	5	-	530187	530215	530187
tr5H186	5	-	396605	396633	396605
tr5H187	5	-	395630	395658	395630
tr5H188	5	-	374370	374398	374370
tr5H189	5	-	318735	318763	318735
tr5H190	5	-	269263	269291	269263							fgenesh2_kg.5__63__AT2G01540.1	-	2	2	267182	273276
tr5H191	5	-	228141	228169	228141
tr5H192	5	-	228075	228102	228075
tr5H193	5	-	167985	168006	167985
tr5H194	5	-	159863	159891	159863
8H1	8	+	6813	6841	6841
8H2	8	+	28237	28263	28263
8H3	8	+	144965	144993	144993							fgenesh2_kg.8__38__AT5G47500.1	+	2	2	142709	148769
8H4	8	+	391155	391183	391183
8H5	8	+	400881	400907	400907
8H6	8	+	450046	450074	450074
8H7	8	+	507432	507460	507460
8H8	8	+	507621	507648	507648
8H9	8	+	651780	651807	651807
8H10	8	+	715090	715117	715117
8H11	8	+	743968	743996	743996
8H12	8	+	794271	794299	794299
8H13	8	+	890072	890099	890099
8H14	8	+	909628	909661	909661
8H15	8	+	939753	939779	939779
8H16	8	+	1095814	1095842	1095842
8H17	8	+	1316954	1316982	1316982
8H18	8	+	1332771	1332797	1332797
8H19	8	+	1396707	1396734	1396734
8H20	8	+	1415480	1415508	1415508
8H21	8	+	1690440	1690467	1690467
8H22	8	+	1724552	1724580	1724580
8H23	8	+	1753355	1753383	1753383
8H24	8	+	2012636	2012664	2012664
8H25	8	+	2201257	2201283	2201283
8H26	8	+	2290146	2290174	2290174
8H27	8	+	2374754	2374782	2374782
8H28	8	+	2375285	2375312	2375312
8H29	8	+	2551655	2551683	2551683
8H30	8	+	2558109	2558137	2558137
8H31	8	+	2675230	2675258	2675258
8H32	8	+	2793218	2793245	2793245
8H33	8	+	2802132	2802160	2802160
8H34	8	+	2962623	2962651	2962651
8H35	8	+	3010518	3010547	3010547
8H36	8	+	3084950	3084976	3084976
8H37	8	+	3126300	3126327	3126327
8H38	8	+	3258208	3258236	3258236
8H39	8	+	3512306	3512334	3512334
8H40	8	+	3544608	3544636	3544636
8H41	8	+	3685730	3685757	3685757
8H42	8	+	3739477	3739504	3739504
8H43	8	+	3928207	3928235	3928235
8H44	8	+	4050799	4050829	4050829
8H45	8	+	4270523	4270551	4270551
8H46	8	+	4300979	4301007	4301007
8H47	8	+	4348456	4348483	4348483
8H48	8	+	4363837	4363865	4363865
8H49	8	+	4412894	4412922	4412922
8H50	8	+	4478999	4479027	4479027							fgenesh2_kg.8__480__AT5G43350.1	+	2	1	4458861	4480741
8H51	8	+	4500308	4500335	4500335
8H52	8	+	4612371	4612398	4612398
8H53	8	+	4708541	4708569	4708569
8H54	8	+	4753070	4753103	4753103
8H55	8	+	4775324	4775350	4775350
8H56	8	+	4900081	4900107	4900107
8H57	8	+	4902682	4902708	4902708
8H58	8	+	5038575	5038603	5038603
8H59	8	+	5097132	5097159	5097159
8H60	8	+	5097432	5097459	5097459
8H61	8	+	5101143	5101170	5101170
8H62	8	+	5104853	5104880	5104880
8H63	8	+	5563369	5563397	5563397
8H64	8	+	5564368	5564396	5564396
8H65	8	+	5587787	5587814	5587814
8H66	8	+	5592687	5592715	5592715
8H67	8	+	5595294	5595321	5595321
8H68	8	+	5608572	5608600	5608600
8H69	8	+	5661020	5661050	5661050
8H70	8	+	5691524	5691552	5691552
8H71	8	+	5739060	5739087	5739087
8H72	8	+	5824427	5824455	5824455							fgenesh2_kg.8__559__AT5G42785.1	+	2	2	5807097	5839554
8H73	8	+	5837090	5837118	5837118
8H74	8	+	5992024	5992051	5992051
8H75	8	+	6016080	6016108	6016108
8H76	8	+	6100300	6100327	6100327
8H77	8	+	6354838	6354866	6354866
8H78	8	+	6393381	6393409	6393409
8H79	8	+	6535129	6535155	6535155
8H80	8	+	6567614	6567642	6567642
8H81	8	+	6573130	6573158	6573158
8H82	8	+	6805126	6805155	6805155
8H83	8	+	6901979	6902006	6902006
8H84	8	+	6903449	6903476	6903476
8H85	8	+	7008945	7008973	7008973
8H86	8	+	7050411	7050439	7050439
8H87	8	+	7439012	7439040	7439040
8H88	8	+	7449688	7449716	7449716
8H89	8	+	9822270	9822303	9822303
8H90	8	+	9912441	9912470	9912470
8H91	8	+	10075215	10075242	10075242
8H92	8	+	10380804	10380831	10380831
8H93	8	+	10442217	10442245	10442245
8H94	8	+	10494433	10494461	10494461
8H95	8	+	10550675	10550703	10550703
8H96	8	+	10626793	10626824	10626824
8H97	8	+	10628763	10628790	10628790
8H98	8	+	10771115	10771146	10771146							transcript:fgenesh2_kg.8__673__AT5G48060.1	+	4	4	10771143	10771184
8H99	8	+	10913953	10913980	10913980
8H100	8	+	10977006	10977041	10977041
8H101	8	+	10987707	10987742	10987742
8H102	8	+	11055423	11055450	11055450
8H103	8	+	11060563	11060592	11060592
8H104	8	+	11123897	11123924	11123924
8H105	8	+	11152371	11152398	11152398
8H106	8	+	11162734	11162760	11162760
8H107	8	+	11257119	11257147	11257147
8H108	8	+	11431395	11431423	11431423
8H109	8	+	11433996	11434024	11434024
8H110	8	+	11436531	11436558	11436558
8H111	8	+	11440015	11440043	11440043
8H112	8	+	11477442	11477471	11477471
8H113	8	+	11482136	11482164	11482164
8H114	8	+	11576251	11576279	11576279
8H115	8	+	11609697	11609724	11609724
8H116	8	+	11839880	11839908	11839908							fgenesh2_kg.8__733__AT5G48545.1	+	2	2	11824763	11839948
8H117	8	+	11844277	11844305	11844305
8H118	8	+	11957882	11957909	11957909
8H119	8	+	12038819	12038847	12038847
8H120	8	+	12098100	12098127	12098127
8H121	8	+	12229870	12229898	12229898
8H122	8	+	12289847	12289874	12289874
8H123	8	+	12290140	12290167	12290167
8H124	8	+	12293024	12293050	12293050
8H125	8	+	12374872	12374900	12374900
8H126	8	+	12381638	12381666	12381666
8H127	8	+	12413192	12413220	12413220
8H128	8	+	12417237	12417265	12417265
8H129	8	+	12494281	12494309	12494309
8H130	8	+	12567555	12567582	12567582
8H131	8	+	12585233	12585260	12585260
8H132	8	+	12596700	12596727	12596727
8H133	8	+	12598573	12598600	12598600
8H134	8	+	12850994	12851021	12851021
8H135	8	+	12884511	12884538	12884538
8H136	8	+	12897942	12897969	12897969
8H137	8	+	12975444	12975472	12975472
8H138	8	+	12978309	12978337	12978337
8H139	8	+	13090818	13090846	13090846
8H140	8	+	13092032	13092060	13092060
8H141	8	+	13102266	13102294	13102294
8H142	8	+	13105352	13105380	13105380
8H143	8	+	13200866	13200894	13200894
8H144	8	+	13254974	13255002	13255002
8H145	8	+	13271690	13271717	13271717
8H146	8	+	13409069	13409097	13409097
8H147	8	+	13417066	13417094	13417094
8H148	8	+	13612243	13612269	13612269
8H149	8	+	13735585	13735613	13735613
8H150	8	+	13777014	13777042	13777042
8H151	8	+	13908311	13908339	13908339
8H152	8	+	14041747	14041775	14041775
8H153	8	+	14047606	14047633	14047633
8H154	8	+	14266379	14266407	14266407
8H155	8	+	14497246	14497273	14497273
8H156	8	+	14512733	14512760	14512760
8H157	8	+	14541303	14541329	14541329
8H158	8	+	14779088	14779115	14779115
8H159	8	+	14941063	14941091	14941091
8H160	8	+	15102576	15102604	15102604
8H161	8	+	15170741	15170762	15170762	transcript:fgenesh2_kg.8__1135__AT5G52510.1	+	1	1	15169096	15171048	transcript:fgenesh2_kg.8__1135__AT5G52510.1	+	5	2	15169067	15171048
8H162	8	+	15575754	15575782	15575782
8H163	8	+	15701105	15701138	15701138
8H164	8	+	15827112	15827140	15827140
8H165	8	+	15904982	15905009	15905009
8H166	8	+	16015443	16015469	16015469
8H167	8	+	16031573	16031601	16031601
8H168	8	+	16231796	16231822	16231822
8H169	8	+	16299545	16299572	16299572
8H170	8	+	16307950	16307978	16307978
8H171	8	+	16399241	16399269	16399269
8H172	8	+	16494086	16494113	16494113
8H173	8	+	16500728	16500755	16500755
8H174	8	+	16602125	16602154	16602154
8H175	8	+	16617115	16617143	16617143							fgenesh2_kg.8__1351__AT5G54550.1	+	1	1	16611451	16626503
8H176	8	+	16621177	16621205	16621205
8H177	8	+	16880231	16880259	16880259
8H178	8	+	16983594	16983621	16983621
8H179	8	+	17101474	17101500	17101500
8H180	8	+	17219965	17219991	17219991
8H181	8	+	17525480	17525508	17525508
8H182	8	+	17590953	17590981	17590981
8H183	8	+	17823750	17823775	17823775
8H184	8	+	17832332	17832359	17832359
8H185	8	+	17992571	17992599	17992599
8H186	8	+	18176511	18176539	18176539
8H187	8	+	18412585	18412617	18412617	transcript:fgenesh1_pm.C_scaffold_8001433	+	15	6	18412480	18412730	transcript:fgenesh1_pm.C_scaffold_8001433	+	15	6	18412480	18412730
8H188	8	+	18638147	18638175	18638175
8H189	8	+	18721215	18721243	18721243
8H190	8	+	18843448	18843475	18843475
8H191	8	+	18926110	18926140	18926140
8H192	8	+	19075334	19075363	19075363
8H193	8	+	19354406	19354434	19354434
8H194	8	+	19500080	19500113	19500113
8H195	8	+	19770905	19770932	19770932
8H196	8	+	19778249	19778277	19778277							fgenesh2_kg.8__2056__AT5G60890.1	+	2	2	19776266	19780792
8H197	8	+	20680261	20680287	20680287
8H198	8	+	20708536	20708565	20708565
8H199	8	+	20819146	20819174	20819174
8H200	8	+	21484015	21484043	21484043
8H201	8	+	21487261	21487289	21487289
8H202	8	+	21541423	21541453	21541453
8H203	8	+	21579670	21579698	21579698
8H204	8	+	21660506	21660534	21660534
8H205	8	+	21682484	21682512	21682512
8H206	8	+	21946686	21946713	21946713
8H207	8	+	21947792	21947820	21947820
8H208	8	+	22233071	22233098	22233098
8H209	8	+	22269697	22269725	22269725
8H210	8	+	22500788	22500815	22500815
8H211	8	+	22501840	22501868	22501868
8H212	8	+	22660168	22660195	22660195
8H213	8	+	22664744	22664772	22664772
8H214	8	+	22769479	22769508	22769508
8H215	8	+	22807973	22808000	22808000
8H216	8	+	22873003	22873031	22873031
tr8H1	8	-	22194026	22194054	22194026
tr8H2	8	-	22010393	22010420	22010393
tr8H3	8	-	21845840	21845860	21845840
tr8H4	8	-	21586099	21586127	21586099
tr8H5	8	-	21549456	21549484	21549456
tr8H6	8	-	21470842	21470870	21470842
tr8H7	8	-	21340772	21340799	21340772
tr8H8	8	-	21244097	21244125	21244097
tr8H9	8	-	21100045	21100073	21100045
tr8H10	8	-	20992481	20992507	20992481
tr8H11	8	-	20986163	20986193	20986163
tr8H12	8	-	20706463	20706491	20706463
tr8H13	8	-	20702611	20702639	20702611
tr8H14	8	-	20591560	20591589	20591560
tr8H15	8	-	20366765	20366793	20366765
tr8H16	8	-	20276454	20276481	20276454
tr8H17	8	-	19901987	19902015	19901987
tr8H18	8	-	19734706	19734732	19734706
tr8H19	8	-	19719978	19720006	19719978
tr8H20	8	-	19609934	19609962	19609934
tr8H21	8	-	19525261	19525289	19525261
tr8H22	8	-	19438852	19438880	19438852
tr8H23	8	-	19331295	19331322	19331295
tr8H24	8	-	19045424	19045452	19045424
tr8H25	8	-	19027499	19027526	19027499
tr8H26	8	-	19010838	19010866	19010838
tr8H27	8	-	18168387	18168415	18168387
tr8H28	8	-	18130591	18130619	18130591
tr8H29	8	-	18094698	18094727	18094698
tr8H30	8	-	18019621	18019649	18019621
tr8H31	8	-	17939125	17939153	17939125
tr8H32	8	-	17836858	17836885	17836858
tr8H33	8	-	17530261	17530289	17530261
tr8H34	8	-	17526664	17526695	17526664
tr8H35	8	-	17414505	17414533	17414505
tr8H36	8	-	17326097	17326125	17326097
tr8H37	8	-	17256528	17256556	17256528
tr8H38	8	-	16908817	16908844	16908817
tr8H39	8	-	16894163	16894189	16894163
tr8H40	8	-	16783198	16783225	16783198
tr8H41	8	-	16775303	16775330	16775303
tr8H42	8	-	16661851	16661880	16661851
tr8H43	8	-	16547020	16547048	16547020
tr8H44	8	-	16525041	16525069	16525041
tr8H45	8	-	16052421	16052449	16052421
tr8H46	8	-	15746228	15746255	15746228
tr8H47	8	-	15259392	15259420	15259392
tr8H48	8	-	15018428	15018458	15018428
tr8H49	8	-	14976747	14976774	14976747
tr8H50	8	-	14804232	14804260	14804232
tr8H51	8	-	14749708	14749736	14749708
tr8H52	8	-	14673616	14673643	14673616
tr8H53	8	-	14518125	14518151	14518125
tr8H54	8	-	14460303	14460329	14460303
tr8H55	8	-	14382916	14382941	14382916
tr8H56	8	-	14342883	14342911	14342883
tr8H57	8	-	14309229	14309256	14309229
tr8H58	8	-	14300143	14300171	14300143
tr8H59	8	-	14225537	14225563	14225537
tr8H60	8	-	13980419	13980446	13980419
tr8H61	8	-	13901480	13901507	13901480
tr8H62	8	-	13840107	13840134	13840107
tr8H63	8	-	13825335	13825363	13825335
tr8H64	8	-	13756591	13756619	13756591
tr8H65	8	-	13742707	13742734	13742707
tr8H66	8	-	13729179	13729206	13729179
tr8H67	8	-	13579443	13579471	13579443
tr8H68	8	-	13499737	13499765	13499737
tr8H69	8	-	13322902	13322928	13322902
tr8H70	8	-	13295449	13295476	13295449
tr8H71	8	-	13217961	13217989	13217961
tr8H72	8	-	12861827	12861860	12861827
tr8H73	8	-	12766843	12766871	12766843
tr8H74	8	-	12763569	12763597	12763569
tr8H75	8	-	12582904	12582930	12582904
tr8H76	8	-	12581183	12581209	12581183
tr8H77	8	-	12562333	12562360	12562333
tr8H78	8	-	12413253	12413281	12413253
tr8H79	8	-	12393881	12393908	12393881
tr8H80	8	-	12358684	12358712	12358684
tr8H81	8	-	12339892	12339919	12339892
tr8H82	8	-	12325773	12325801	12325773
tr8H83	8	-	12256150	12256178	12256150
tr8H84	8	-	12235899	12235926	12235899
tr8H85	8	-	12155399	12155427	12155399
tr8H86	8	-	12148050	12148078	12148050
tr8H87	8	-	12121429	12121457	12121429
tr8H88	8	-	12042779	12042807	12042779
tr8H89	8	-	11978014	11978041	11978014
tr8H90	8	-	11972535	11972563	11972535
tr8H91	8	-	11943329	11943356	11943329
tr8H92	8	-	11766718	11766745	11766718
tr8H93	8	-	11667574	11667602	11667574
tr8H94	8	-	11574521	11574547	11574521
tr8H95	8	-	11541490	11541518	11541490
tr8H96	8	-	11401110	11401138	11401110
tr8H97	8	-	11388370	11388398	11388370
tr8H98	8	-	11333436	11333463	11333436
tr8H99	8	-	11282315	11282343	11282315
tr8H100	8	-	10995080	10995106	10995080
tr8H101	8	-	10914704	10914731	10914704
tr8H102	8	-	10547470	10547499	10547470
tr8H103	8	-	10323506	10323533	10323506
tr8H104	8	-	10065683	10065711	10065683
tr8H105	8	-	10056268	10056296	10056268
tr8H106	8	-	9865592	9865620	9865592
tr8H107	8	-	6992466	6992492	6992466
tr8H108	8	-	6922635	6922663	6922635
tr8H109	8	-	6664367	6664392	6664367
tr8H110	8	-	6485256	6485284	6485256
tr8H111	8	-	6397066	6397094	6397066
tr8H112	8	-	6387135	6387163	6387135
tr8H113	8	-	5885083	5885109	5885083
tr8H114	8	-	5850592	5850620	5850592
tr8H115	8	-	5796944	5796973	5796944
tr8H116	8	-	5729334	5729361	5729334
tr8H117	8	-	5590840	5590868	5590840
tr8H118	8	-	5506244	5506274	5506244
tr8H119	8	-	5019985	5020013	5019985
tr8H120	8	-	4988519	4988547	4988519
tr8H121	8	-	4909010	4909040	4909010
tr8H122	8	-	4824877	4824904	4824877
tr8H123	8	-	4770930	4770957	4770930
tr8H124	8	-	4703128	4703155	4703128
tr8H125	8	-	4619632	4619660	4619632
tr8H126	8	-	4596496	4596524	4596496
tr8H127	8	-	4575068	4575096	4575068
tr8H128	8	-	4539265	4539293	4539265
tr8H129	8	-	4527523	4527551	4527523
tr8H130	8	-	4453134	4453162	4453134
tr8H131	8	-	4391722	4391750	4391722
tr8H132	8	-	4366076	4366104	4366076
tr8H133	8	-	4074369	4074395	4074369
tr8H134	8	-	3702943	3702971	3702943
tr8H135	8	-	3701665	3701692	3701665
tr8H136	8	-	3682782	3682809	3682782
tr8H137	8	-	3442285	3442312	3442285
tr8H138	8	-	3351427	3351455	3351427
tr8H139	8	-	3278559	3278586	3278559
tr8H140	8	-	3097084	3097111	3097084
tr8H141	8	-	3020426	3020452	3020426
tr8H142	8	-	2908774	2908802	2908774
tr8H143	8	-	2752587	2752614	2752587
tr8H144	8	-	2742679	2742707	2742679
tr8H145	8	-	2722053	2722081	2722053
tr8H146	8	-	2704911	2704938	2704911
tr8H147	8	-	2654640	2654668	2654640
tr8H148	8	-	2599359	2599386	2599359
tr8H149	8	-	2572474	2572502	2572474
tr8H150	8	-	2561764	2561792	2561764
tr8H151	8	-	2492871	2492900	2492871
tr8H152	8	-	2489150	2489177	2489150
tr8H153	8	-	2467745	2467774	2467745
tr8H154	8	-	2405952	2405980	2405952
tr8H155	8	-	2282496	2282522	2282496
tr8H156	8	-	2262634	2262662	2262634
tr8H157	8	-	2250216	2250243	2250216
tr8H158	8	-	2245216	2245244	2245216
tr8H159	8	-	2243408	2243435	2243408
tr8H160	8	-	2206976	2207004	2206976
tr8H161	8	-	1751645	1751673	1751645
tr8H162	8	-	1695462	1695490	1695462
tr8H163	8	-	1546565	1546593	1546565
tr8H164	8	-	1527359	1527387	1527359
tr8H165	8	-	1526272	1526300	1526272
tr8H166	8	-	1475667	1475694	1475667
tr8H167	8	-	1417623	1417651	1417623
tr8H168	8	-	1408612	1408639	1408612
tr8H169	8	-	1231391	1231421	1231391
tr8H170	8	-	972455	972482	972455
tr8H171	8	-	739370	739397	739370
tr8H172	8	-	693552	693580	693552
tr8H173	8	-	604450	604476	604450
tr8H174	8	-	468317	468345	468317
tr8H175	8	-	361448	361476	361448
tr8H176	8	-	361161	361189	361161
tr8H177	8	-	280945	280973	280945
tr8H178	8	-	147506	147533	147506							fgenesh2_kg.8__38__AT5G47500.1	+	2	2	142709	148769
tr8H179	8	-	26520	26547	26520
4H1	4	+	106243	106270	106270
4H2	4	+	178942	178971	178971
4H3	4	+	426452	426480	426480
4H4	4	+	471386	471414	471414							transcript:scaffold_400102.1	-	1	1	471408	471918
4H5	4	+	583310	583337	583337
4H6	4	+	605818	605845	605845
4H7	4	+	618290	618318	618318
4H8	4	+	619802	619829	619829
4H9	4	+	677072	677099	677099
4H10	4	+	678418	678447	678447
4H11	4	+	770572	770600	770600
4H12	4	+	802703	802731	802731
4H13	4	+	842475	842501	842501
4H14	4	+	1082481	1082509	1082509
4H15	4	+	1275343	1275369	1275369
4H16	4	+	1282568	1282595	1282595
4H17	4	+	1449741	1449769	1449769
4H18	4	+	1482745	1482778	1482778
4H19	4	+	1781163	1781191	1781191
4H20	4	+	1829510	1829536	1829536
4H21	4	+	1845044	1845072	1845072
4H22	4	+	1920052	1920080	1920080
4H23	4	+	2057666	2057694	2057694
4H24	4	+	2112127	2112155	2112155
4H25	4	+	2127535	2127563	2127563
4H26	4	+	2540647	2540683	2540683
4H27	4	+	2549914	2549950	2549950
4H28	4	+	2555844	2555872	2555872
4H29	4	+	2590449	2590475	2590475
4H30	4	+	2635087	2635113	2635113
4H31	4	+	2636481	2636508	2636508
4H32	4	+	2645499	2645526	2645526
4H33	4	+	2862271	2862299	2862299
4H34	4	+	2873994	2874022	2874022
4H35	4	+	2890267	2890295	2890295
4H36	4	+	2900505	2900538	2900538
4H37	4	+	2936904	2936931	2936931
4H38	4	+	2981719	2981746	2981746
4H39	4	+	3007703	3007731	3007731
4H40	4	+	3100547	3100574	3100574
4H41	4	+	3123255	3123288	3123288
4H42	4	+	3133874	3133902	3133902
4H43	4	+	3135848	3135875	3135875
4H44	4	+	3326569	3326596	3326596
4H45	4	+	3441359	3441385	3441385
4H46	4	+	3515314	3515341	3515341
4H47	4	+	3537102	3537130	3537130
4H48	4	+	3584238	3584264	3584264
4H49	4	+	3627236	3627263	3627263
4H50	4	+	3653926	3653954	3653954
4H51	4	+	3713071	3713098	3713098
4H52	4	+	3817234	3817260	3817260
4H53	4	+	4007964	4007991	4007991
4H54	4	+	4041272	4041300	4041300
4H55	4	+	4074579	4074606	4074606
4H56	4	+	4131581	4131608	4131608
4H57	4	+	4260417	4260445	4260445
4H58	4	+	4545006	4545034	4545034
4H59	4	+	4555497	4555525	4555525
4H60	4	+	4572719	4572747	4572747
4H61	4	+	4776215	4776243	4776243
4H62	4	+	4827218	4827245	4827245
4H63	4	+	4906969	4906995	4906995
4H64	4	+	4962862	4962884	4962884
4H65	4	+	4964422	4964449	4964449
4H66	4	+	4977009	4977037	4977037
4H67	4	+	5133000	5133028	5133028
4H68	4	+	5203181	5203209	5203209
4H69	4	+	5346551	5346578	5346578
4H70	4	+	5352853	5352881	5352881
4H71	4	+	5400966	5400994	5400994
4H72	4	+	5522807	5522834	5522834
4H73	4	+	5527261	5527289	5527289
4H74	4	+	5576278	5576305	5576305
4H75	4	+	5622239	5622272	5622272
4H76	4	+	5648000	5648027	5648027
4H77	4	+	5651393	5651420	5651420
4H78	4	+	5654958	5654984	5654984
4H79	4	+	5698659	5698687	5698687
4H80	4	+	5704007	5704033	5704033
4H81	4	+	5770900	5770928	5770928
4H82	4	+	5829709	5829736	5829736
4H83	4	+	6015888	6015915	6015915
4H84	4	+	6052681	6052708	6052708
4H85	4	+	6198313	6198341	6198341
4H86	4	+	6204495	6204523	6204523
4H87	4	+	6396027	6396055	6396055
4H88	4	+	6418670	6418706	6418706
4H89	4	+	6429334	6429370	6429370
4H90	4	+	6502757	6502785	6502785
4H91	4	+	6542873	6542901	6542901
4H92	4	+	6604961	6604988	6604988
4H93	4	+	6676403	6676430	6676430
4H94	4	+	6700535	6700563	6700563
4H95	4	+	6713279	6713307	6713307
4H96	4	+	6753735	6753763	6753763
4H97	4	+	6832212	6832245	6832245
4H98	4	+	7127416	7127443	7127443
4H99	4	+	9721958	9721987	9721987
4H100	4	+	9856852	9856880	9856880
4H101	4	+	9861147	9861174	9861174
4H102	4	+	10053424	10053452	10053452
4H103	4	+	10116444	10116472	10116472
4H104	4	+	10513647	10513675	10513675
4H105	4	+	10567201	10567228	10567228
4H106	4	+	10653013	10653040	10653040
4H107	4	+	10850250	10850278	10850278
4H108	4	+	10872102	10872129	10872129
4H109	4	+	10907634	10907662	10907662
4H110	4	+	10960314	10960342	10960342
4H111	4	+	10961658	10961686	10961686
4H112	4	+	11136764	11136792	11136792
4H113	4	+	11137831	11137859	11137859
4H114	4	+	11231039	11231071	11231071
4H115	4	+	11383866	11383894	11383894
4H116	4	+	11481417	11481445	11481445
4H117	4	+	11644592	11644619	11644619
4H118	4	+	11672554	11672581	11672581
4H119	4	+	11763814	11763842	11763842
4H120	4	+	11905435	11905463	11905463
4H121	4	+	12199063	12199090	12199090
4H122	4	+	12217311	12217339	12217339
4H123	4	+	12219907	12219935	12219935
4H124	4	+	12343232	12343260	12343260
4H125	4	+	12372505	12372533	12372533
4H126	4	+	12613259	12613287	12613287
4H127	4	+	12681437	12681465	12681465							fgenesh2_kg.4__821__AT2G28510.1	-	2	2	12660200	12682675
4H128	4	+	12692612	12692639	12692639
4H129	4	+	12771009	12771037	12771037
4H130	4	+	12771127	12771155	12771155
4H131	4	+	12855944	12855971	12855971
4H132	4	+	12982260	12982286	12982286
4H133	4	+	13096988	13097013	13097013
4H134	4	+	13314182	13314209	13314209
4H135	4	+	13374049	13374077	13374077
4H136	4	+	13403633	13403660	13403660
4H137	4	+	13532369	13532395	13532395
4H138	4	+	13823535	13823563	13823563							fgenesh2_kg.4__961__AT2G29940.1	+	1	1	13798077	13829235
4H139	4	+	13838723	13838750	13838750
4H140	4	+	13854474	13854502	13854502
4H141	4	+	13930396	13930424	13930424
4H142	4	+	14006933	14006960	14006960
4H143	4	+	14371695	14371721	14371721
4H144	4	+	14656123	14656151	14656151
4H145	4	+	14707227	14707252	14707252
4H146	4	+	14767227	14767255	14767255
4H147	4	+	14989917	14989945	14989945
4H148	4	+	15168168	15168195	15168195
4H149	4	+	15202031	15202059	15202059
4H150	4	+	15210541	15210569	15210569
4H151	4	+	15210902	15210932	15210932
4H152	4	+	15470868	15470896	15470896
4H153	4	+	15615832	15615862	15615862
4H154	4	+	15711525	15711552	15711552
4H155	4	+	15775315	15775345	15775345
4H156	4	+	16464808	16464837	16464837
4H157	4	+	16476111	16476139	16476139
4H158	4	+	16817395	16817422	16817422
4H159	4	+	16858924	16858952	16858952
4H160	4	+	17079698	17079725	17079725
4H161	4	+	17145620	17145649	17145649
4H162	4	+	17500859	17500886	17500886
4H163	4	+	17510757	17510785	17510785
4H164	4	+	17699812	17699838	17699838
4H165	4	+	17708044	17708071	17708071
4H166	4	+	17724496	17724523	17724523
4H167	4	+	17960666	17960694	17960694
4H168	4	+	18093371	18093399	18093399
4H169	4	+	18183064	18183091	18183091
4H170	4	+	18308801	18308829	18308829
4H171	4	+	18312555	18312583	18312583
4H172	4	+	18618217	18618244	18618244
4H173	4	+	18772159	18772185	18772185
4H174	4	+	19186979	19187007	19187007
4H175	4	+	19192244	19192271	19192271
4H176	4	+	19262959	19262986	19262986
4H177	4	+	19483209	19483237	19483237
4H178	4	+	19718617	19718645	19718645
4H179	4	+	19743782	19743809	19743809
4H180	4	+	19754589	19754617	19754617
4H181	4	+	19773441	19773468	19773468
4H182	4	+	19944248	19944275	19944275
4H183	4	+	20182849	20182875	20182875
4H184	4	+	20287159	20287187	20287187
4H185	4	+	20454044	20454071	20454071
4H186	4	+	20698433	20698461	20698461
4H187	4	+	20765713	20765741	20765741
4H188	4	+	20855737	20855765	20855765
4H189	4	+	20892793	20892820	20892820
4H190	4	+	20988717	20988743	20988743
4H191	4	+	21729643	21729671	21729671
4H192	4	+	21745874	21745902	21745902
4H193	4	+	22013357	22013385	22013385
4H194	4	+	22521725	22521752	22521752
4H195	4	+	22670336	22670364	22670364
4H196	4	+	22743597	22743620	22743620	transcript:scaffold_403649.1	-	3	3	22743370	22743966	transcript:scaffold_403649.1	-	3	3	22743350	22743966
4H197	4	+	22800664	22800692	22800692
4H198	4	+	23022036	23022063	23022063
4H199	4	+	23142175	23142203	23142203
4H200	4	+	23188467	23188495	23188495
4H201	4	+	23212692	23212720	23212720							fgenesh2_kg.4__3026__AT2G47820.1	+	2	2	23211583	23212774
4H202	4	+	23298383	23298411	23298411
4H203	4	+	23302920	23302948	23302948
tr4H1	4	-	23247611	23247639	23247611
tr4H2	4	-	23135661	23135689	23135661
tr4H3	4	-	23083589	23083617	23083589
tr4H4	4	-	22799282	22799309	22799282
tr4H5	4	-	21936817	21936843	21936817
tr4H6	4	-	21213998	21214026	21213998
tr4H7	4	-	21088912	21088940	21088912
tr4H8	4	-	21016383	21016410	21016383
tr4H9	4	-	20905968	20905995	20905968
tr4H10	4	-	20804543	20804570	20804543
tr4H11	4	-	20751984	20752012	20751984
tr4H12	4	-	20750254	20750282	20750254
tr4H13	4	-	20441884	20441913	20441884
tr4H14	4	-	20342731	20342759	20342731
tr4H15	4	-	20303690	20303711	20303690							fgenesh2_kg.4__2304__AT2G41640.1	+	2	2	20292850	20334181
tr4H16	4	-	19774082	19774110	19774082
tr4H17	4	-	19629868	19629896	19629868
tr4H18	4	-	19539562	19539592	19539562	transcript:fgenesh2_kg.4__2110__AT2G40100.1	+	2	1	19539394	19539906	transcript:fgenesh2_kg.4__2110__AT2G40100.1	+	2	1	19539305	19539906
tr4H19	4	-	19520700	19520728	19520700
tr4H20	4	-	19514375	19514403	19514375
tr4H21	4	-	19490632	19490661	19490632
tr4H22	4	-	19300398	19300426	19300398
tr4H23	4	-	19165371	19165399	19165371
tr4H24	4	-	19112622	19112648	19112622
tr4H25	4	-	18928584	18928612	18928584							fgenesh2_kg.4__1980__AT2G39010.1	+	2	2	18928339	18929461
tr4H26	4	-	18847692	18847720	18847692
tr4H27	4	-	18760769	18760795	18760769
tr4H28	4	-	18602440	18602468	18602440
tr4H29	4	-	18177101	18177127	18177101
tr4H30	4	-	18135970	18135998	18135970
tr4H31	4	-	17924265	17924293	17924265
tr4H32	4	-	17759652	17759680	17759652
tr4H33	4	-	17597248	17597276	17597248
tr4H34	4	-	17558389	17558417	17558389
tr4H35	4	-	16696791	16696818	16696791
tr4H36	4	-	15763576	15763603	15763576
tr4H37	4	-	15615859	15615885	15615859
tr4H38	4	-	15551139	15551167	15551139
tr4H39	4	-	15492796	15492822	15492796
tr4H40	4	-	15426203	15426230	15426203
tr4H41	4	-	15358762	15358790	15358762
tr4H42	4	-	15251623	15251650	15251623
tr4H43	4	-	15202253	15202283	15202253
tr4H44	4	-	14803657	14803685	14803657
tr4H45	4	-	14692341	14692368	14692341
tr4H46	4	-	14671757	14671784	14671757
tr4H47	4	-	14661515	14661542	14661515
tr4H48	4	-	14660328	14660355	14660328
tr4H49	4	-	14526939	14526966	14526939
tr4H50	4	-	14503157	14503184	14503157
tr4H51	4	-	14464362	14464390	14464362
tr4H52	4	-	14398381	14398409	14398381
tr4H53	4	-	14396217	14396245	14396217
tr4H54	4	-	14371870	14371896	14371870
tr4H55	4	-	13938463	13938491	13938463
tr4H56	4	-	13824155	13824182	13824155							fgenesh2_kg.4__961__AT2G29940.1	+	1	1	13798077	13829235
tr4H57	4	-	13819023	13819051	13819023
tr4H58	4	-	13800227	13800255	13800227							fgenesh2_kg.4__961__AT2G29940.1	+	1	1	13798077	13829235
tr4H59	4	-	13752565	13752593	13752565
tr4H60	4	-	13750957	13750985	13750957
tr4H61	4	-	13719916	13719944	13719916
tr4H62	4	-	13673044	13673072	13673044
tr4H63	4	-	13656776	13656803	13656776
tr4H64	4	-	13557444	13557472	13557444
tr4H65	4	-	13493300	13493328	13493300
tr4H66	4	-	13309962	13309989	13309962
tr4H67	4	-	13226115	13226142	13226115
tr4H68	4	-	12692656	12692684	12692656
tr4H69	4	-	12663696	12663724	12663696							fgenesh2_kg.4__821__AT2G28510.1	-	2	2	12660200	12682675
tr4H70	4	-	12654920	12654948	12654920
tr4H71	4	-	12603512	12603540	12603512
tr4H72	4	-	12552320	12552348	12552320
tr4H73	4	-	12364690	12364718	12364690
tr4H74	4	-	12311844	12311870	12311844
tr4H75	4	-	12235473	12235500	12235473
tr4H76	4	-	12092973	12093000	12092973
tr4H77	4	-	11822845	11822872	11822845
tr4H78	4	-	11788489	11788517	11788489
tr4H79	4	-	11781330	11781356	11781330
tr4H80	4	-	11697358	11697385	11697358
tr4H81	4	-	11641489	11641516	11641489
tr4H82	4	-	11618534	11618561	11618534
tr4H83	4	-	11607998	11608024	11607998
tr4H84	4	-	11565862	11565888	11565862
tr4H85	4	-	11505768	11505796	11505768
tr4H86	4	-	11486854	11486881	11486854
tr4H87	4	-	11300659	11300687	11300659
tr4H88	4	-	11101394	11101420	11101394
tr4H89	4	-	10872205	10872231	10872205
tr4H90	4	-	10832861	10832887	10832861
tr4H91	4	-	10821814	10821842	10821814
tr4H92	4	-	10820139	10820166	10820139
tr4H93	4	-	10746923	10746952	10746923
tr4H94	4	-	10672547	10672577	10672547
tr4H95	4	-	10664255	10664283	10664255
tr4H96	4	-	10659211	10659241	10659211
tr4H97	4	-	10599762	10599790	10599762
tr4H98	4	-	10540862	10540888	10540862
tr4H99	4	-	10517834	10517861	10517834
tr4H100	4	-	10283469	10283495	10283469
tr4H101	4	-	9950173	9950200	9950173
tr4H102	4	-	9725707	9725734	9725707
tr4H103	4	-	6715792	6715820	6715792
tr4H104	4	-	6703049	6703077	6703049
tr4H105	4	-	6588835	6588863	6588835
tr4H106	4	-	6572496	6572526	6572496
tr4H107	4	-	6555078	6555108	6555078
tr4H108	4	-	6544170	6544198	6544170
tr4H109	4	-	6476699	6476720	6476699
tr4H110	4	-	6420890	6420923	6420890
tr4H111	4	-	6207482	6207508	6207482
tr4H112	4	-	5806540	5806567	5806540
tr4H113	4	-	5735620	5735648	5735620
tr4H114	4	-	5726675	5726703	5726675
tr4H115	4	-	5607006	5607032	5607006
tr4H116	4	-	5588778	5588804	5588778
tr4H117	4	-	5484597	5484625	5484597
tr4H118	4	-	5448975	5449003	5448975
tr4H119	4	-	5323080	5323106	5323080
tr4H120	4	-	5284209	5284237	5284209
tr4H121	4	-	5273546	5273573	5273546
tr4H122	4	-	5267315	5267341	5267315
tr4H123	4	-	5136123	5136150	5136123
tr4H124	4	-	4988411	4988439	4988411
tr4H125	4	-	4851211	4851238	4851211
tr4H126	4	-	4818864	4818891	4818864
tr4H127	4	-	4750152	4750180	4750152
tr4H128	4	-	4706377	4706405	4706377
tr4H129	4	-	4362421	4362449	4362421
tr4H130	4	-	4278759	4278787	4278759
tr4H131	4	-	4168799	4168828	4168799
tr4H132	4	-	4159766	4159795	4159766
tr4H133	4	-	4121131	4121158	4121131
tr4H134	4	-	4114067	4114095	4114067
tr4H135	4	-	4019387	4019414	4019387
tr4H136	4	-	3988193	3988220	3988193
tr4H137	4	-	3880642	3880673	3880642
tr4H138	4	-	3845913	3845944	3845913
tr4H139	4	-	3588466	3588494	3588466
tr4H140	4	-	3567910	3567937	3567910
tr4H141	4	-	3435866	3435893	3435866
tr4H142	4	-	3358958	3358985	3358958
tr4H143	4	-	3249438	3249466	3249438
tr4H144	4	-	3247900	3247928	3247900
tr4H145	4	-	2993657	2993684	2993657
tr4H146	4	-	2992696	2992724	2992696
tr4H147	4	-	2985248	2985275	2985248
tr4H148	4	-	2904520	2904550	2904520
tr4H149	4	-	2857666	2857692	2857666
tr4H150	4	-	2818456	2818484	2818456
tr4H151	4	-	2685687	2685716	2685687
tr4H152	4	-	2641007	2641035	2641007
tr4H153	4	-	2635354	2635382	2635354
tr4H154	4	-	2628913	2628940	2628913
tr4H155	4	-	2427138	2427166	2427138
tr4H156	4	-	2388727	2388755	2388727
tr4H157	4	-	2376683	2376710	2376683
tr4H158	4	-	2357080	2357111	2357080
tr4H159	4	-	2283094	2283121	2283094
tr4H160	4	-	2232797	2232825	2232797
tr4H161	4	-	1935863	1935890	1935863
tr4H162	4	-	1854829	1854857	1854829
tr4H163	4	-	1663025	1663051	1663025
tr4H164	4	-	1637506	1637534	1637506
tr4H165	4	-	1585113	1585141	1585113
tr4H166	4	-	1408990	1409018	1408990
tr4H167	4	-	1231589	1231615	1231589
tr4H168	4	-	1164132	1164161	1164132
tr4H169	4	-	903545	903572	903545
tr4H170	4	-	886782	886810	886782
tr4H171	4	-	842463	842490	842463
tr4H172	4	-	745991	746019	745991
tr4H173	4	-	665221	665246	665221
tr4H174	4	-	433889	433915	433889
tr4H175	4	-	327005	327033	327005
tr4H176	4	-	280480	280508	280480
3H1	3	+	50665	50693	50693
3H2	3	+	56037	56065	56065
3H3	3	+	64280	64308	64308
3H4	3	+	262100	262127	262127
3H5	3	+	266980	267008	267008							fgenesh2_kg.3__82__AT3G01320.1	-	2	2	262328	312228
3H6	3	+	268508	268536	268536
3H7	3	+	664075	664101	664101
3H8	3	+	814609	814637	814637
3H9	3	+	915040	915068	915068							fgenesh2_kg.3__256__AT3G03090.1	-	2	2	902092	915317
3H10	3	+	1378730	1378758	1378758
3H11	3	+	1459298	1459325	1459325
3H12	3	+	1610039	1610067	1610067
3H13	3	+	1750851	1750879	1750879
3H14	3	+	1863745	1863773	1863773
3H15	3	+	2394111	2394141	2394141
3H16	3	+	2471551	2471579	2471579
3H17	3	+	2613276	2613304	2613304
3H18	3	+	3402283	3402311	3402311
3H19	3	+	3521933	3521961	3521961							fgenesh2_kg.3__896__AT3G08920.1	+	2	2	3520958	3522098
3H20	3	+	3952592	3952619	3952619
3H21	3	+	3953512	3953538	3953538
3H22	3	+	4024729	4024757	4024757
3H23	3	+	4213219	4213246	4213246
3H24	3	+	4489707	4489735	4489735
3H25	3	+	4780380	4780408	4780408
3H26	3	+	4811503	4811531	4811531
3H27	3	+	4922415	4922444	4922444
3H28	3	+	5135300	5135327	5135327
3H29	3	+	5218613	5218640	5218640
3H30	3	+	5537566	5537594	5537594
3H31	3	+	5872535	5872562	5872562
3H32	3	+	6021177	6021205	6021205
3H33	3	+	6179139	6179167	6179167
3H34	3	+	6355953	6355980	6355980
3H35	3	+	6439037	6439064	6439064
3H36	3	+	6450028	6450056	6450056
3H37	3	+	6512801	6512829	6512829
3H38	3	+	6585668	6585696	6585696
3H39	3	+	6651737	6651765	6651765
3H40	3	+	6808516	6808544	6808544
3H41	3	+	6916285	6916313	6916313							fgenesh2_kg.3__1795__AT3G16410.1	+	2	2	6911643	6916394
3H42	3	+	6925789	6925815	6925815
3H43	3	+	7030776	7030804	7030804
3H44	3	+	7076681	7076707	7076707
3H45	3	+	7117221	7117248	7117248
3H46	3	+	7187324	7187352	7187352
3H47	3	+	7702695	7702723	7702723
3H48	3	+	7775018	7775044	7775044
3H49	3	+	8005776	8005803	8005803
3H50	3	+	8020898	8020926	8020926
3H51	3	+	8108079	8108107	8108107
3H52	3	+	8123983	8124009	8124009
3H53	3	+	8124761	8124789	8124789
3H54	3	+	8345556	8345584	8345584
3H55	3	+	8358620	8358647	8358647
3H56	3	+	8705160	8705188	8705188
3H57	3	+	8892850	8892878	8892878
3H58	3	+	9002212	9002239	9002239
3H59	3	+	9028190	9028217	9028217
3H60	3	+	9254984	9255014	9255014
3H61	3	+	9274504	9274532	9274532
3H62	3	+	9581487	9581515	9581515
3H63	3	+	9593614	9593641	9593641
3H64	3	+	9669158	9669184	9669184
3H65	3	+	9736273	9736300	9736300
3H66	3	+	9920980	9921009	9921009
3H67	3	+	9929701	9929729	9929729
3H68	3	+	9962691	9962717	9962717
3H69	3	+	10297757	10297785	10297785
3H70	3	+	10352393	10352418	10352418	transcript:scaffold_302755.1	-	1	1	10350935	10353982	transcript:scaffold_302755.1	-	1	1	10350915	10354002
3H71	3	+	10486470	10486498	10486498
3H72	3	+	10711323	10711350	10711350
3H73	3	+	10777752	10777780	10777780
3H74	3	+	10904067	10904093	10904093
3H75	3	+	10987487	10987515	10987515
3H76	3	+	11038285	11038311	11038311
3H77	3	+	11180669	11180697	11180697
3H78	3	+	11191263	11191289	11191289
3H79	3	+	11194770	11194796	11194796
3H80	3	+	11214852	11214880	11214880
3H81	3	+	11433229	11433258	11433258
3H82	3	+	11548385	11548413	11548413
3H83	3	+	11759835	11759863	11759863
3H84	3	+	11882044	11882072	11882072
3H85	3	+	11998479	11998507	11998507
3H86	3	+	12211187	12211214	12211214
3H87	3	+	12329425	12329452	12329452
3H88	3	+	12442345	12442373	12442373
3H89	3	+	12531861	12531888	12531888
3H90	3	+	12698007	12698035	12698035
3H91	3	+	12710421	12710449	12710449
3H92	3	+	12998812	12998838	12998838
3H93	3	+	13100663	13100690	13100690
3H94	3	+	13208104	13208132	13208132
3H95	3	+	13228936	13228964	13228964
3H96	3	+	13413417	13413444	13413444
3H97	3	+	13462438	13462465	13462465
3H98	3	+	13639585	13639614	13639614
3H99	3	+	13666648	13666675	13666675
3H100	3	+	13707911	13707939	13707939
3H101	3	+	13743581	13743610	13743610
3H102	3	+	13798728	13798755	13798755
3H103	3	+	13959417	13959446	13959446
3H104	3	+	14036841	14036870	14036870
3H105	3	+	14061624	14061653	14061653
3H106	3	+	14068722	14068748	14068748
3H107	3	+	14129788	14129813	14129813							fgenesh2_kg.3__2876__AT2G05590.2	+	2	2	14072906	14139000
3H108	3	+	14132876	14132902	14132902
3H109	3	+	14137864	14137891	14137891							fgenesh2_kg.3__2876__AT2G05590.2	+	2	2	14072906	14139000
3H110	3	+	14348886	14348913	14348913
3H111	3	+	14406150	14406178	14406178
3H112	3	+	14409065	14409093	14409093
3H113	3	+	14432380	14432408	14432408
3H114	3	+	14433070	14433098	14433098
3H115	3	+	14494889	14494917	14494917
3H116	3	+	14578763	14578791	14578791
3H117	3	+	14602542	14602569	14602569
3H118	3	+	14710304	14710332	14710332
3H119	3	+	14801303	14801331	14801331
3H120	3	+	14818301	14818329	14818329
3H121	3	+	14880347	14880375	14880375
3H122	3	+	14881712	14881739	14881739
3H123	3	+	15123122	15123150	15123150
3H124	3	+	17459139	17459166	17459166
3H125	3	+	17908893	17908917	17908917
3H126	3	+	17961454	17961482	17961482
3H127	3	+	18020757	18020784	18020784
3H128	3	+	18066533	18066561	18066561
3H129	3	+	18134822	18134848	18134848							fgenesh2_kg.3__3007__AT2G13370.1	-	2	1	18112191	18137980
3H130	3	+	18212806	18212839	18212839
3H131	3	+	18284802	18284830	18284830
3H132	3	+	18288443	18288471	18288471
3H133	3	+	18329328	18329355	18329355
3H134	3	+	18346238	18346265	18346265
3H135	3	+	18357956	18357988	18357988
3H136	3	+	18456063	18456091	18456091
3H137	3	+	18478766	18478792	18478792
3H138	3	+	18531718	18531745	18531745
3H139	3	+	18860856	18860884	18860884
3H140	3	+	18892061	18892089	18892089
3H141	3	+	18939834	18939862	18939862
3H142	3	+	19038127	19038154	19038154
3H143	3	+	19070119	19070144	19070144
3H144	3	+	19117994	19118021	19118021
3H145	3	+	19269781	19269809	19269809
3H146	3	+	19409654	19409681	19409681
3H147	3	+	19430065	19430092	19430092
3H148	3	+	19465699	19465723	19465723
3H149	3	+	19472151	19472179	19472179
3H150	3	+	19630871	19630899	19630899
3H151	3	+	19641465	19641491	19641491
3H152	3	+	19662058	19662085	19662085
3H153	3	+	19665906	19665933	19665933
3H154	3	+	19667836	19667863	19667863
3H155	3	+	19672226	19672254	19672254
3H156	3	+	19741512	19741539	19741539
3H157	3	+	19786976	19787004	19787004
3H158	3	+	19806897	19806925	19806925
3H159	3	+	19850084	19850112	19850112
3H160	3	+	19973054	19973083	19973083
3H161	3	+	20001823	20001850	20001850
3H162	3	+	20187103	20187130	20187130
3H163	3	+	20353306	20353333	20353333
3H164	3	+	20419094	20419122	20419122
3H165	3	+	20476025	20476053	20476053
3H166	3	+	20492374	20492404	20492404
3H167	3	+	20607292	20607319	20607319
3H168	3	+	20623470	20623498	20623498
3H169	3	+	20688998	20689026	20689026
3H170	3	+	20799705	20799733	20799733
3H171	3	+	20817225	20817252	20817252
3H172	3	+	20829758	20829785	20829785
3H173	3	+	21156013	21156041	21156041
3H174	3	+	21268569	21268596	21268596
3H175	3	+	21288640	21288668	21288668							fgenesh2_kg.3__3245__AT2G16570.1	-	2	2	21280734	21295988
3H176	3	+	21402639	21402667	21402667
3H177	3	+	21420938	21420967	21420967
3H178	3	+	21486336	21486363	21486363
3H179	3	+	21574635	21574663	21574663
3H180	3	+	21838638	21838666	21838666
3H181	3	+	21877058	21877086	21877086
3H182	3	+	22026638	22026666	22026666
3H183	3	+	22151639	22151667	22151667
3H184	3	+	22313519	22313545	22313545
3H185	3	+	22374248	22374276	22374276
3H186	3	+	22375720	22375748	22375748
3H187	3	+	22558988	22559016	22559016
3H188	3	+	22572030	22572057	22572057
3H189	3	+	22612810	22612838	22612838
3H190	3	+	22633983	22634010	22634010
3H191	3	+	22844318	22844346	22844346
3H192	3	+	23080165	23080193	23080193
3H193	3	+	23106867	23106896	23106896
3H194	3	+	23117250	23117278	23117278
3H195	3	+	23193361	23193389	23193389
3H196	3	+	23389983	23390011	23390011
3H197	3	+	23558365	23558393	23558393
3H198	3	+	23588473	23588501	23588501
3H199	3	+	23681380	23681406	23681406
3H200	3	+	23769546	23769574	23769574
3H201	3	+	24021546	24021572	24021572
tr3H1	3	-	24103741	24103767	24103741
tr3H2	3	-	23988483	23988509	23988483
tr3H3	3	-	23941964	23941992	23941964
tr3H4	3	-	23935402	23935430	23935402							fgenesh2_kg.3__3589__AT2G20580.1	+	2	2	23928109	23939977
tr3H5	3	-	23887483	23887511	23887483
tr3H6	3	-	23748164	23748191	23748164
tr3H7	3	-	23692929	23692957	23692929
tr3H8	3	-	23606280	23606308	23606280
tr3H9	3	-	23590542	23590569	23590542
tr3H10	3	-	23583271	23583299	23583271
tr3H11	3	-	23550106	23550134	23550106
tr3H12	3	-	23530664	23530690	23530664
tr3H13	3	-	23462001	23462028	23462001
tr3H14	3	-	23241008	23241035	23241008
tr3H15	3	-	23233352	23233379	23233352
tr3H16	3	-	23112442	23112469	23112442
tr3H17	3	-	23079285	23079313	23079285
tr3H18	3	-	23074294	23074321	23074294
tr3H19	3	-	23047797	23047825	23047797
tr3H20	3	-	23044419	23044445	23044419
tr3H21	3	-	23020562	23020590	23020562
tr3H22	3	-	22994286	22994314	22994286
tr3H23	3	-	22874377	22874404	22874377
tr3H24	3	-	22832613	22832638	22832613
tr3H25	3	-	22706441	22706469	22706441
tr3H26	3	-	22647526	22647554	22647526
tr3H27	3	-	22642880	22642908	22642880
tr3H28	3	-	22602963	22602991	22602963
tr3H29	3	-	22572266	22572294	22572266
tr3H30	3	-	22414550	22414578	22414550
tr3H31	3	-	22386082	22386110	22386082
tr3H32	3	-	22385888	22385913	22385888
tr3H33	3	-	22251926	22251953	22251926
tr3H34	3	-	22217582	22217610	22217582
tr3H35	3	-	22215707	22215735	22215707
tr3H36	3	-	22190645	22190671	22190645
tr3H37	3	-	22140179	22140207	22140179
tr3H38	3	-	22126282	22126313	22126282
tr3H39	3	-	22113125	22113155	22113125
tr3H40	3	-	21941019	21941046	21941019
tr3H41	3	-	21901982	21902010	21901982
tr3H42	3	-	21899760	21899787	21899760
tr3H43	3	-	21896764	21896792	21896764
tr3H44	3	-	21817699	21817726	21817699
tr3H45	3	-	21678452	21678487	21678452
tr3H46	3	-	21667815	21667850	21667815
tr3H47	3	-	21637625	21637652	21637625
tr3H48	3	-	21616099	21616127	21616099
tr3H49	3	-	21590027	21590053	21590027
tr3H50	3	-	21582823	21582850	21582823
tr3H51	3	-	21458448	21458476	21458448
tr3H52	3	-	21456019	21456047	21456019
tr3H53	3	-	21454297	21454325	21454297
tr3H54	3	-	21426268	21426296	21426268
tr3H55	3	-	21422413	21422441	21422413
tr3H56	3	-	21301650	21301677	21301650
tr3H57	3	-	21171310	21171338	21171310
tr3H58	3	-	21102373	21102400	21102373
tr3H59	3	-	20964721	20964748	20964721
tr3H60	3	-	20832780	20832807	20832780
tr3H61	3	-	20797427	20797455	20797427
tr3H62	3	-	20737975	20738003	20737975
tr3H63	3	-	20650447	20650473	20650447
tr3H64	3	-	20382861	20382888	20382861
tr3H65	3	-	20324632	20324659	20324632
tr3H66	3	-	20293949	20293979	20293949
tr3H67	3	-	20039748	20039776	20039748
tr3H68	3	-	20028686	20028713	20028686
tr3H69	3	-	19996263	19996291	19996263
tr3H70	3	-	19817671	19817699	19817671
tr3H71	3	-	19687475	19687502	19687475
tr3H72	3	-	19625683	19625709	19625683
tr3H73	3	-	19612408	19612435	19612408
tr3H74	3	-	19518579	19518607	19518579
tr3H75	3	-	19508518	19508546	19508518
tr3H76	3	-	19361565	19361593	19361565
tr3H77	3	-	19311842	19311870	19311842
tr3H78	3	-	19183936	19183964	19183936
tr3H79	3	-	19153717	19153745	19153717
tr3H80	3	-	19141558	19141585	19141558
tr3H81	3	-	19122721	19122749	19122721
tr3H82	3	-	19112001	19112027	19112001
tr3H83	3	-	18953377	18953404	18953377
tr3H84	3	-	18951469	18951496	18951469
tr3H85	3	-	18886211	18886238	18886211
tr3H86	3	-	18877504	18877526	18877504
tr3H87	3	-	18864916	18864945	18864916
tr3H88	3	-	18523545	18523573	18523545
tr3H89	3	-	18514449	18514475	18514449
tr3H90	3	-	18338808	18338835	18338808
tr3H91	3	-	18265931	18265959	18265931
tr3H92	3	-	18117462	18117490	18117462							fgenesh2_kg.3__3007__AT2G13370.1	-	2	1	18112191	18137980
tr3H93	3	-	18114113	18114140	18114113
tr3H94	3	-	18079517	18079544	18079517
tr3H95	3	-	18035796	18035823	18035796
tr3H96	3	-	17909660	17909687	17909660
tr3H97	3	-	17905256	17905283	17905256
tr3H98	3	-	17629876	17629902	17629876
tr3H99	3	-	17485726	17485754	17485726
tr3H100	3	-	14894375	14894403	14894375
tr3H101	3	-	14801725	14801753	14801725
tr3H102	3	-	14776609	14776640	14776609
tr3H103	3	-	14748293	14748321	14748293
tr3H104	3	-	14623642	14623670	14623642
tr3H105	3	-	14414299	14414327	14414299
tr3H106	3	-	14412603	14412629	14412603
tr3H107	3	-	14390617	14390644	14390617
tr3H108	3	-	14345116	14345143	14345116
tr3H109	3	-	14316559	14316586	14316559
tr3H110	3	-	14226034	14226060	14226034
tr3H111	3	-	14134665	14134693	14134665							fgenesh2_kg.3__2876__AT2G05590.2	+	2	2	14072906	14139000
tr3H112	3	-	14104487	14104513	14104487
tr3H113	3	-	14098122	14098150	14098122							fgenesh2_kg.3__2876__AT2G05590.2	+	2	2	14072906	14139000
tr3H114	3	-	13923420	13923448	13923420
tr3H115	3	-	13901849	13901875	13901849
tr3H116	3	-	13847817	13847839	13847817	transcript:fgenesh2_kg.3__2844__AT2G05320.1	+	1	1	13847318	13848610	transcript:fgenesh2_kg.3__2844__AT2G05320.1	+	2	1	13847318	13848610
tr3H117	3	-	13807547	13807573	13807547
tr3H118	3	-	13619309	13619338	13619309	transcript:scaffold_303271.1	-	2	2	13619212	13619564	transcript:scaffold_303271.1	-	2	2	13619192	13619564
tr3H119	3	-	13328496	13328524	13328496
tr3H120	3	-	13281461	13281489	13281461
tr3H121	3	-	13241849	13241879	13241849
tr3H122	3	-	13166261	13166288	13166261
tr3H123	3	-	13135424	13135451	13135424
tr3H124	3	-	13074392	13074420	13074392
tr3H125	3	-	13073639	13073667	13073639
tr3H126	3	-	12955971	12956000	12955971
tr3H127	3	-	12911853	12911881	12911853
tr3H128	3	-	12780479	12780507	12780479
tr3H129	3	-	12622644	12622671	12622644
tr3H130	3	-	12556733	12556760	12556733
tr3H131	3	-	12546759	12546781	12546759
tr3H132	3	-	12498166	12498193	12498166
tr3H133	3	-	12358562	12358590	12358562
tr3H134	3	-	12222157	12222185	12222157
tr3H135	3	-	12165686	12165713	12165686
tr3H136	3	-	12114273	12114300	12114273
tr3H137	3	-	12052871	12052898	12052871
tr3H138	3	-	12050411	12050438	12050411
tr3H139	3	-	11995750	11995778	11995750
tr3H140	3	-	11829445	11829472	11829445
[truncated: 1,419 more rows]

## Sheet: Alyu20kcg_trans_exon
HelitronID	Chr	[+/-]	Start	End	InsertPos	transcript_id exon	Strand	Zones	ZoneID	Zonestart	ZoneEnd
trscaffold_1106H1	scaffold_1106	-	844	872	844
scaffold_1074H1	scaffold_1074	+	2690	2718	2718
scaffold_955H1	scaffold_955	+	266	294	294
trscaffold_1041H1	scaffold_1041	-	1251	1279	1251
scaffold_918H1	scaffold_918	+	1683	1711	1711
scaffold_1014H1	scaffold_1014	+	2398	2424	2424
scaffold_875H1	scaffold_875	+	1088	1115	1115
scaffold_866H1	scaffold_866	+	2917	2950	2950
scaffold_1019H1	scaffold_1019	+	2789	2816	2816
trscaffold_853H1	scaffold_853	-	2555	2581	2555
trscaffold_970H1	scaffold_970	-	1502	1530	1502
scaffold_834H1	scaffold_834	+	1601	1629	1629
scaffold_882H1	scaffold_882	+	2938	2965	2965
scaffold_877H1	scaffold_877	+	2498	2525	2525	transcript:scaffold_87700002.1	+	1	1	2436	2625
trscaffold_802H1	scaffold_802	-	3407	3434	3407
scaffold_782H1	scaffold_782	+	1952	1980	1980
scaffold_755H1	scaffold_755	+	96	124	124
scaffold_753H1	scaffold_753	+	2865	2892	2892
trscaffold_741H1	scaffold_741	-	4342	4370	4342
scaffold_723H1	scaffold_723	+	3779	3806	3806
scaffold_697H1	scaffold_697	+	4235	4262	4262	transcript:fgenesh2_kg.697__2__AT5G63870.2	+	10	9	4252	4336
scaffold_699H1	scaffold_699	+	4179	4207	4207
trscaffold_636H1	scaffold_636	-	3782	3810	3782
trscaffold_614H1	scaffold_614	-	1369	1398	1369
scaffold_630H1	scaffold_630	+	3768	3790	3790
trscaffold_591H1	scaffold_591	-	722	750	722
scaffold_677H1	scaffold_677	+	4892	4920	4920
trscaffold_575H1	scaffold_575	-	2449	2477	2449
trscaffold_569H1	scaffold_569	-	2305	2333	2305
scaffold_610H1	scaffold_610	+	3530	3558	3558
scaffold_610H2	scaffold_610	+	4283	4311	4311
trscaffold_807H1	scaffold_807	-	5573	5600	5573
trscaffold_509H1	scaffold_509	-	2834	2861	2834
trscaffold_469H1	scaffold_469	-	3919	3947	3919
trscaffold_469H2	scaffold_469	-	514	542	514
trscaffold_482H1	scaffold_482	-	3729	3757	3729
trscaffold_482H2	scaffold_482	-	3631	3658	3631
scaffold_493H1	scaffold_493	+	6874	6905	6905
scaffold_475H1	scaffold_475	+	3530	3558	3558
scaffold_475H2	scaffold_475	+	7209	7237	7237
scaffold_551H1	scaffold_551	+	1157	1183	1183
trscaffold_439H1	scaffold_439	-	389	416	389
trscaffold_428H1	scaffold_428	-	3857	3884	3857
scaffold_426H1	scaffold_426	+	5989	6016	6016
trscaffold_419H1	scaffold_419	-	2275	2302	2275
scaffold_398H1	scaffold_398	+	5830	5858	5858
trscaffold_383H1	scaffold_383	-	7658	7686	7658
trscaffold_386H1	scaffold_386	-	4565	4591	4565
trscaffold_386H2	scaffold_386	-	689	719	689
scaffold_385H1	scaffold_385	+	2041	2069	2069
scaffold_385H2	scaffold_385	+	5532	5560	5560
trscaffold_372H1	scaffold_372	-	3823	3851	3823
trscaffold_372H2	scaffold_372	-	1422	1450	1422
trscaffold_372H3	scaffold_372	-	1040	1068	1040
scaffold_365H1	scaffold_365	+	1607	1635	1635
trscaffold_365H1	scaffold_365	-	1758	1786	1758
scaffold_346H1	scaffold_346	+	6396	6422	6422
scaffold_340H1	scaffold_340	+	2734	2760	2760
trscaffold_340H1	scaffold_340	-	1922	1949	1922
scaffold_287H1	scaffold_287	+	7394	7421	7421
trscaffold_287H1	scaffold_287	-	1595	1623	1595
scaffold_268H1	scaffold_268	+	196	221	221
scaffold_270H1	scaffold_270	+	10894	10921	10921
scaffold_248H1	scaffold_248	+	4670	4698	4698
scaffold_253H1	scaffold_253	+	7901	7929	7929
scaffold_252H1	scaffold_252	+	2083	2111	2111
scaffold_278H1	scaffold_278	+	2687	2715	2715
trscaffold_243H1	scaffold_243	-	182	208	182
scaffold_244H1	scaffold_244	+	3463	3484	3484
scaffold_244H2	scaffold_244	+	7504	7525	7525
scaffold_244H3	scaffold_244	+	8863	8884	8884
trscaffold_231H1	scaffold_231	-	6567	6595	6567
scaffold_235H1	scaffold_235	+	8988	9021	9021
scaffold_203H1	scaffold_203	+	12079	12106	12106
scaffold_205H1	scaffold_205	+	10133	10154	10154	transcript:fgenesh2_kg.205__1__AT5G52510.1	+	5	3	9040	10484
trscaffold_234H1	scaffold_234	-	824	852	824
trscaffold_197H1	scaffold_197	-	8817	8845	8817
trscaffold_197H2	scaffold_197	-	8379	8406	8379
trscaffold_226H1	scaffold_226	-	5391	5419	5391
trscaffold_195H1	scaffold_195	-	11515	11540	11515
trscaffold_196H1	scaffold_196	-	10522	10550	10522
trscaffold_196H2	scaffold_196	-	6220	6248	6220
trscaffold_196H3	scaffold_196	-	3301	3328	3301
trscaffold_173H1	scaffold_173	-	1358	1388	1358
trscaffold_170H1	scaffold_170	-	13939	13970	13939
scaffold_164H1	scaffold_164	+	1203	1231	1231
scaffold_163H1	scaffold_163	+	3418	3446	3446
trscaffold_159H1	scaffold_159	-	14811	14839	14811
scaffold_169H1	scaffold_169	+	14270	14298	14298
trscaffold_141H1	scaffold_141	-	2356	2383	2356
trscaffold_129H1	scaffold_129	-	11088	11114	11088
trscaffold_133H1	scaffold_133	-	6382	6410	6382
scaffold_126H1	scaffold_126	+	16379	16405	16405
scaffold_120H1	scaffold_120	+	16776	16803	16803
scaffold_115H1	scaffold_115	+	17440	17468	17468
scaffold_113H1	scaffold_113	+	16434	16462	16462
trscaffold_118H1	scaffold_118	-	16851	16879	16851
trscaffold_118H2	scaffold_118	-	772	800	772
trscaffold_118H3	scaffold_118	-	132	158	132
scaffold_99H1	scaffold_99	+	19441	19469	19469
trscaffold_90H1	scaffold_90	-	11430	11455	11430
scaffold_85H1	scaffold_85	+	9761	9789	9789
trscaffold_76H1	scaffold_76	-	7949	7977	7949
trscaffold_66H1	scaffold_66	-	9637	9663	9637
scaffold_74H1	scaffold_74	+	27160	27187	27187
trscaffold_74H1	scaffold_74	-	29357	29383	29357
scaffold_63H1	scaffold_63	+	28822	28849	28849
trscaffold_70H1	scaffold_70	-	4409	4439	4409
scaffold_61H1	scaffold_61	+	5016	5038	5038
scaffold_61H2	scaffold_61	+	15061	15088	15088
trscaffold_61H1	scaffold_61	-	9443	9471	9443
trscaffold_92H1	scaffold_92	-	7165	7193	7165
scaffold_53H1	scaffold_53	+	22389	22417	22417
trscaffold_109H1	scaffold_109	-	5950	5978	5950
scaffold_65H1	scaffold_65	+	811	839	839
scaffold_47H1	scaffold_47	+	12870	12897	12897
scaffold_37H1	scaffold_37	+	27566	27592	27592
scaffold_37H2	scaffold_37	+	28618	28646	28646
scaffold_39H1	scaffold_39	+	35696	35724	35724	fgenesh2_kg.39__5__AT2G47940.1	-	2	2	19374	50448
scaffold_52H1	scaffold_52	+	51664	51689	51689
trscaffold_43H1	scaffold_43	-	18424	18452	18424
scaffold_54H1	scaffold_54	+	4647	4669	4669
scaffold_54H2	scaffold_54	+	10906	10933	10933
scaffold_54H3	scaffold_54	+	18011	18038	18038
scaffold_59H1	scaffold_59	+	4383	4410	4410
scaffold_22H1	scaffold_22	+	49430	49458	49458
trscaffold_22H1	scaffold_22	-	15955	15983	15955
scaffold_27H1	scaffold_27	+	54851	54879	54879
trscaffold_27H1	scaffold_27	-	55363	55390	55363
scaffold_48H1	scaffold_48	+	8902	8930	8930
trscaffold_34H1	scaffold_34	-	18655	18683	18655
scaffold_41H1	scaffold_41	+	68794	68821	68821
scaffold_26H1	scaffold_26	+	139965	139992	139992
scaffold_9H1	scaffold_9	+	171244	171272	171272
scaffold_9H2	scaffold_9	+	312176	312204	312204
scaffold_9H3	scaffold_9	+	367369	367397	367397
scaffold_9H4	scaffold_9	+	426486	426516	426516
scaffold_9H5	scaffold_9	+	469590	469618	469618
scaffold_9H6	scaffold_9	+	469645	469673	469673
scaffold_9H7	scaffold_9	+	474266	474292	474292
scaffold_9H8	scaffold_9	+	502767	502795	502795
scaffold_9H9	scaffold_9	+	708672	708698	708698
scaffold_9H10	scaffold_9	+	838612	838639	838639
scaffold_9H11	scaffold_9	+	969505	969532	969532
scaffold_9H12	scaffold_9	+	1076954	1076981	1076981
scaffold_9H13	scaffold_9	+	1376162	1376189	1376189
scaffold_9H14	scaffold_9	+	1393311	1393331	1393331
scaffold_9H15	scaffold_9	+	1701524	1701552	1701552
scaffold_9H16	scaffold_9	+	1729474	1729501	1729501
scaffold_9H17	scaffold_9	+	1734139	1734167	1734167
scaffold_9H18	scaffold_9	+	1826299	1826325	1826325
scaffold_9H19	scaffold_9	+	1833834	1833860	1833860
trscaffold_9H1	scaffold_9	-	1732156	1732184	1732156
trscaffold_9H2	scaffold_9	-	1579845	1579873	1579845
trscaffold_9H3	scaffold_9	-	1347104	1347132	1347104
trscaffold_9H4	scaffold_9	-	1345977	1346005	1345977
trscaffold_9H5	scaffold_9	-	1322680	1322707	1322680
trscaffold_9H6	scaffold_9	-	1319663	1319691	1319663
trscaffold_9H7	scaffold_9	-	1227505	1227533	1227505
trscaffold_9H8	scaffold_9	-	1206787	1206815	1206787	fgenesh2_kg.9__57__AT4G13030.1	-	2	2	1145285	1211674
trscaffold_9H9	scaffold_9	-	1165896	1165924	1165896
trscaffold_9H10	scaffold_9	-	1146899	1146925	1146899	fgenesh2_kg.9__57__AT4G13030.1	-	2	2	1145285	1211674
trscaffold_9H11	scaffold_9	-	1139739	1139767	1139739
trscaffold_9H12	scaffold_9	-	1057522	1057550	1057522
trscaffold_9H13	scaffold_9	-	984829	984856	984829
trscaffold_9H14	scaffold_9	-	953171	953201	953171
trscaffold_9H15	scaffold_9	-	929390	929420	929390
trscaffold_9H16	scaffold_9	-	825896	825923	825896
trscaffold_9H17	scaffold_9	-	764044	764072	764044
trscaffold_9H18	scaffold_9	-	587147	587175	587147
trscaffold_9H19	scaffold_9	-	415587	415615	415587
trscaffold_9H20	scaffold_9	-	308061	308089	308061
trscaffold_9H21	scaffold_9	-	173096	173124	173096
trscaffold_9H22	scaffold_9	-	171660	171688	171660
trscaffold_9H23	scaffold_9	-	101980	102007	101980
trscaffold_9H24	scaffold_9	-	100972	100999	100972
2H1	2	+	624638	624665	624665	fgenesh2_kg.2__102__AT1G63840.1	+	2	2	623511	624744
2H2	2	+	646818	646846	646846
2H3	2	+	683904	683930	683930
2H4	2	+	727246	727274	727274
2H5	2	+	763920	763947	763947
2H6	2	+	778682	778709	778709
2H7	2	+	806884	806912	806912
2H8	2	+	883854	883882	883882
2H9	2	+	1051134	1051161	1051161
2H10	2	+	1102165	1102192	1102192
2H11	2	+	1174963	1174991	1174991
2H12	2	+	1372013	1372039	1372039
2H13	2	+	1423665	1423693	1423693
2H14	2	+	1437835	1437863	1437863
2H15	2	+	1443994	1444022	1444022
2H16	2	+	1653151	1653178	1653178
2H17	2	+	1658504	1658530	1658530
2H18	2	+	1762614	1762642	1762642
2H19	2	+	1832108	1832136	1832136
2H20	2	+	1906187	1906214	1906214
2H21	2	+	2130947	2130975	2130975
2H22	2	+	2185774	2185802	2185802
2H23	2	+	2188119	2188148	2188148
2H24	2	+	2301594	2301625	2301625
2H25	2	+	2400538	2400566	2400566
2H26	2	+	2448162	2448190	2448190
2H27	2	+	2495330	2495358	2495358
2H28	2	+	2616386	2616414	2616414
2H29	2	+	2624231	2624259	2624259
2H30	2	+	2636623	2636650	2636650
2H31	2	+	2661963	2661992	2661992
2H32	2	+	2970270	2970298	2970298
2H33	2	+	3057021	3057049	3057049
2H34	2	+	3183218	3183246	3183246
2H35	2	+	3235064	3235091	3235091
2H36	2	+	3255401	3255428	3255428
2H37	2	+	3273050	3273078	3273078
2H38	2	+	3333858	3333885	3333885
2H39	2	+	3353990	3354018	3354018
2H40	2	+	3409274	3409302	3409302
2H41	2	+	3580491	3580519	3580519
2H42	2	+	3627278	3627305	3627305
2H43	2	+	3735732	3735760	3735760
2H44	2	+	3779449	3779478	3779478
2H45	2	+	3926450	3926478	3926478
2H46	2	+	3929925	3929953	3929953
2H47	2	+	3963849	3963876	3963876
2H48	2	+	3994753	3994779	3994779
2H49	2	+	4027198	4027226	4027226
2H50	2	+	4136496	4136522	4136522
2H51	2	+	4233284	4233312	4233312
2H52	2	+	4329983	4330016	4330016
2H53	2	+	4414238	4414266	4414266
2H54	2	+	4428904	4428932	4428932
2H55	2	+	4472872	4472899	4472899
2H56	2	+	4558839	4558866	4558866
2H57	2	+	4560991	4561019	4561019
2H58	2	+	4586328	4586359	4586359
2H59	2	+	4648508	4648535	4648535
2H60	2	+	4653749	4653775	4653775
2H61	2	+	4683347	4683375	4683375
2H62	2	+	4684173	4684199	4684199
2H63	2	+	4747342	4747370	4747370
2H64	2	+	4820000	4820028	4820028
2H65	2	+	4831699	4831725	4831725
2H66	2	+	4876681	4876707	4876707
2H67	2	+	4997996	4998024	4998024
2H68	2	+	7583010	7583038	7583038
2H69	2	+	7932493	7932521	7932521
2H70	2	+	7961839	7961867	7961867
2H71	2	+	8160153	8160181	8160181
2H72	2	+	8171167	8171195	8171195
2H73	2	+	8204785	8204812	8204812
2H74	2	+	8303839	8303865	8303865
2H75	2	+	8333248	8333276	8333276
2H76	2	+	8375349	8375376	8375376
2H77	2	+	8390780	8390808	8390808
2H78	2	+	8418730	8418756	8418756
2H79	2	+	8926086	8926114	8926114
2H80	2	+	8928532	8928560	8928560
2H81	2	+	8948978	8949005	8949005
2H82	2	+	9175599	9175634	9175634
2H83	2	+	9213266	9213294	9213294
2H84	2	+	9229259	9229287	9229287
2H85	2	+	9251569	9251596	9251596
2H86	2	+	9259399	9259427	9259427
2H87	2	+	9368678	9368705	9368705
2H88	2	+	9581751	9581779	9581779
2H89	2	+	9631095	9631122	9631122
2H90	2	+	9645525	9645553	9645553
2H91	2	+	9698428	9698457	9698457
2H92	2	+	9782932	9782959	9782959
2H93	2	+	9955386	9955414	9955414
2H94	2	+	9974306	9974333	9974333
2H95	2	+	10013481	10013509	10013509
2H96	2	+	10057601	10057627	10057627
2H97	2	+	10128058	10128086	10128086
2H98	2	+	10213928	10213953	10213953
2H99	2	+	10275942	10275970	10275970
2H100	2	+	10363341	10363369	10363369
2H101	2	+	10368266	10368293	10368293
2H102	2	+	10428208	10428236	10428236
2H103	2	+	10434400	10434428	10434428
2H104	2	+	10679250	10679278	10679278
2H105	2	+	10751565	10751592	10751592
2H106	2	+	10851046	10851072	10851072
2H107	2	+	10962012	10962040	10962040
2H108	2	+	11536525	11536553	11536553
2H109	2	+	11575579	11575606	11575606
2H110	2	+	11643918	11643946	11643946
2H111	2	+	11649624	11649652	11649652
2H112	2	+	11654660	11654688	11654688
2H113	2	+	11686250	11686278	11686278
2H114	2	+	11692896	11692924	11692924
2H115	2	+	11741571	11741599	11741599
2H116	2	+	11743530	11743556	11743556
2H117	2	+	11932433	11932461	11932461
2H118	2	+	11956161	11956189	11956189
2H119	2	+	12046123	12046153	12046153
2H120	2	+	12250164	12250192	12250192
2H121	2	+	12343590	12343618	12343618	fgenesh2_kg.2__953__AT1G67280.1	-	2	2	12340248	12353222
2H122	2	+	12397059	12397087	12397087
2H123	2	+	12798536	12798564	12798564
2H124	2	+	12905520	12905548	12905548	fgenesh2_kg.2__1055__AT1G67980.1	-	2	2	12904559	12906241
2H125	2	+	13032689	13032717	13032717
2H126	2	+	13235465	13235493	13235493	fgenesh2_kg.2__1109__AT1G68570.1	+	2	2	13231675	13235592
2H127	2	+	13283779	13283806	13283806
2H128	2	+	13304899	13304926	13304926
2H129	2	+	13311776	13311803	13311803
2H130	2	+	13579637	13579664	13579664
2H131	2	+	13769647	13769674	13769674
2H132	2	+	13816344	13816372	13816372
2H133	2	+	13855760	13855790	13855790
2H134	2	+	13983740	13983767	13983767
2H135	2	+	14019069	14019096	14019096
2H136	2	+	14122706	14122734	14122734
2H137	2	+	14416588	14416614	14416614
2H138	2	+	14590219	14590245	14590245
2H139	2	+	14711449	14711477	14711477
2H140	2	+	14908939	14908966	14908966
2H141	2	+	15005872	15005900	15005900
2H142	2	+	15228178	15228206	15228206
2H143	2	+	15274955	15274983	15274983
2H144	2	+	15569841	15569866	15569866
2H145	2	+	15678548	15678576	15678576
2H146	2	+	15982890	15982917	15982917
2H147	2	+	16135706	16135734	16135734
2H148	2	+	16444948	16444976	16444976
2H149	2	+	16570310	16570338	16570338
2H150	2	+	16605858	16605885	16605885
2H151	2	+	16765842	16765872	16765872
2H152	2	+	17039846	17039874	17039874
2H153	2	+	17045815	17045841	17045841
2H154	2	+	17422770	17422798	17422798
2H155	2	+	17869618	17869638	17869638
2H156	2	+	18013839	18013867	18013867
2H157	2	+	18066121	18066149	18066149
2H158	2	+	18461594	18461621	18461621
2H159	2	+	18739915	18739945	18739945
2H160	2	+	18916728	18916756	18916756
2H161	2	+	18918333	18918360	18918360
2H162	2	+	19190804	19190832	19190832
tr2H1	2	-	19292785	19292812	19292785
tr2H2	2	-	19288857	19288883	19288857
tr2H3	2	-	18990541	18990572	18990541
tr2H4	2	-	18702326	18702354	18702326	fgenesh2_kg.2__2250__AT1G79520.1	-	2	1	18702030	18707172
tr2H5	2	-	18651267	18651295	18651267
tr2H6	2	-	18308798	18308826	18308798
tr2H7	2	-	17968578	17968605	17968578
tr2H8	2	-	17470075	17470103	17470075
tr2H9	2	-	17436617	17436645	17436617
tr2H10	2	-	17356975	17357003	17356975
tr2H11	2	-	17216400	17216428	17216400
tr2H12	2	-	17164032	17164060	17164032
tr2H13	2	-	17155430	17155456	17155430
tr2H14	2	-	17153428	17153456	17153428
tr2H15	2	-	16575344	16575373	16575344
tr2H16	2	-	16571216	16571244	16571216
tr2H17	2	-	16553559	16553585	16553559
tr2H18	2	-	16346028	16346056	16346028
tr2H19	2	-	15979709	15979737	15979709
tr2H20	2	-	15897182	15897210	15897182
tr2H21	2	-	15890578	15890606	15890578
tr2H22	2	-	15565454	15565480	15565454
tr2H23	2	-	15443903	15443931	15443903
tr2H24	2	-	15299669	15299696	15299669
tr2H25	2	-	15134283	15134311	15134283
tr2H26	2	-	15125998	15126026	15125998
tr2H27	2	-	15096321	15096348	15096321
tr2H28	2	-	15033412	15033440	15033412
tr2H29	2	-	14979467	14979495	14979467
tr2H30	2	-	14917410	14917438	14917410
tr2H31	2	-	14879017	14879044	14879017
tr2H32	2	-	14802157	14802185	14802157
tr2H33	2	-	14645083	14645112	14645083
tr2H34	2	-	14631682	14631712	14631682
tr2H35	2	-	14600508	14600536	14600508
tr2H36	2	-	14493835	14493862	14493835
tr2H37	2	-	14406774	14406801	14406774
tr2H38	2	-	14348354	14348380	14348354
tr2H39	2	-	14294575	14294603	14294575
tr2H40	2	-	14171865	14171893	14171865
tr2H41	2	-	14154756	14154783	14154756
tr2H42	2	-	14020035	14020064	14020035
tr2H43	2	-	13908618	13908645	13908618
tr2H44	2	-	13901870	13901898	13901870
tr2H45	2	-	13856071	13856099	13856071
tr2H46	2	-	13813679	13813707	13813679
tr2H47	2	-	13585964	13585991	13585964
tr2H48	2	-	13409868	13409894	13409868
tr2H49	2	-	13159129	13159156	13159129
tr2H50	2	-	13041604	13041629	13041604
tr2H51	2	-	12566308	12566336	12566308	fgenesh2_kg.2__985__AT4G06570.1	+	2	2	12564849	12573097
tr2H52	2	-	12248431	12248459	12248431
tr2H53	2	-	12234262	12234290	12234262
tr2H54	2	-	12055947	12055975	12055947
tr2H55	2	-	12054451	12054479	12054451
tr2H56	2	-	11991295	11991324	11991295
tr2H57	2	-	11961106	11961134	11961106
tr2H58	2	-	11880893	11880921	11880893	transcript:Al_scaffold_0002_1302	-	2	2	11880590	11880893
tr2H59	2	-	11808132	11808161	11808132
tr2H60	2	-	11738168	11738196	11738168
tr2H61	2	-	11689877	11689907	11689877
tr2H62	2	-	11688299	11688325	11688299
tr2H63	2	-	11674929	11674955	11674929
tr2H64	2	-	11650839	11650866	11650839
tr2H65	2	-	11546031	11546058	11546031	fgenesh2_kg.2__891__AT1G66540.1	+	2	2	11540952	11574264
tr2H66	2	-	11513293	11513321	11513293
tr2H67	2	-	11354711	11354739	11354711
tr2H68	2	-	11351283	11351311	11351283
tr2H69	2	-	11343943	11343971	11343943
tr2H70	2	-	11060806	11060833	11060806
tr2H71	2	-	11043478	11043504	11043478
tr2H72	2	-	11014152	11014179	11014152
tr2H73	2	-	10874178	10874205	10874178
tr2H74	2	-	10651922	10651950	10651922
tr2H75	2	-	10577022	10577049	10577022
tr2H76	2	-	10575592	10575618	10575592
tr2H77	2	-	10350231	10350258	10350231
tr2H78	2	-	10314312	10314339	10314312
tr2H79	2	-	10312718	10312748	10312718
tr2H80	2	-	10128258	10128286	10128258
tr2H81	2	-	9989599	9989625	9989599
tr2H82	2	-	9976733	9976760	9976733
tr2H83	2	-	9920250	9920277	9920250
tr2H84	2	-	9878318	9878345	9878318
tr2H85	2	-	9772707	9772735	9772707
tr2H86	2	-	9771754	9771782	9771754
tr2H87	2	-	9631476	9631504	9631476
tr2H88	2	-	9603545	9603573	9603545
tr2H89	2	-	9456654	9456682	9456654
tr2H90	2	-	9315932	9315960	9315932
tr2H91	2	-	9093432	9093461	9093432
tr2H92	2	-	9081750	9081783	9081750
tr2H93	2	-	9057474	9057503	9057474
tr2H94	2	-	9039250	9039279	9039250
tr2H95	2	-	8761806	8761841	8761806
tr2H96	2	-	8734221	8734247	8734221
tr2H97	2	-	8591057	8591084	8591057
tr2H98	2	-	8473270	8473300	8473270
tr2H99	2	-	8469672	8469700	8469672
tr2H100	2	-	8210653	8210681	8210653
tr2H101	2	-	8198335	8198361	8198335
tr2H102	2	-	8184377	8184404	8184377
tr2H103	2	-	8168894	8168921	8168894
tr2H104	2	-	7989081	7989109	7989081
tr2H105	2	-	7935592	7935620	7935592
tr2H106	2	-	7733585	7733612	7733585
tr2H107	2	-	7583152	7583180	7583152
tr2H108	2	-	7579818	7579846	7579818
tr2H109	2	-	7549311	7549339	7549311
tr2H110	2	-	7544188	7544216	7544188
tr2H111	2	-	7442933	7442966	7442933
tr2H112	2	-	4937633	4937661	4937633
tr2H113	2	-	4817025	4817052	4817025
tr2H114	2	-	4744132	4744163	4744132
tr2H115	2	-	4697627	4697655	4697627
tr2H116	2	-	4556423	4556451	4556423
tr2H117	2	-	4468541	4468569	4468541
tr2H118	2	-	4458589	4458616	4458589
tr2H119	2	-	4416027	4416054	4416027
tr2H120	2	-	4358449	4358477	4358449
tr2H121	2	-	4264948	4264976	4264948
tr2H122	2	-	4177004	4177032	4177004	fgenesh2_kg.2__522__AT1G58370.1	-	2	2	4169343	4183545
tr2H123	2	-	4176365	4176392	4176365
tr2H124	2	-	4117707	4117735	4117707
tr2H125	2	-	4113061	4113088	4113061
tr2H126	2	-	4104350	4104378	4104350
tr2H127	2	-	4070292	4070318	4070292
tr2H128	2	-	4057904	4057931	4057904
tr2H129	2	-	3989241	3989268	3989241
tr2H130	2	-	3979658	3979686	3979658
tr2H131	2	-	3849569	3849597	3849569
tr2H132	2	-	3751042	3751070	3751042
tr2H133	2	-	3674517	3674544	3674517
tr2H134	2	-	3587975	3588003	3587975
tr2H135	2	-	3587164	3587192	3587164
tr2H136	2	-	3476047	3476075	3476047
tr2H137	2	-	3253443	3253470	3253443
tr2H138	2	-	3068950	3068978	3068950
tr2H139	2	-	2982422	2982450	2982422
tr2H140	2	-	2618160	2618187	2618160
tr2H141	2	-	2597039	2597066	2597039
tr2H142	2	-	2527265	2527293	2527265
tr2H143	2	-	2441248	2441275	2441248
tr2H144	2	-	2311974	2312002	2311974
tr2H145	2	-	2226252	2226280	2226252
tr2H146	2	-	2225401	2225429	2225401
tr2H147	2	-	2217468	2217496	2217468
tr2H148	2	-	2199833	2199858	2199833
tr2H149	2	-	2128769	2128797	2128769
tr2H150	2	-	2115599	2115626	2115599
tr2H151	2	-	2108160	2108188	2108160
tr2H152	2	-	2084062	2084090	2084062
tr2H153	2	-	1956318	1956345	1956318
tr2H154	2	-	1813176	1813203	1813176
tr2H155	2	-	1770825	1770853	1770825
tr2H156	2	-	1769772	1769800	1769772
tr2H157	2	-	1525122	1525149	1525122
tr2H158	2	-	1407176	1407204	1407176
tr2H159	2	-	1189589	1189616	1189589
tr2H160	2	-	1128658	1128685	1128658
tr2H161	2	-	1066883	1066916	1066883
tr2H162	2	-	980175	980202	980175
tr2H163	2	-	961053	961079	961053
tr2H164	2	-	634570	634597	634570
tr2H165	2	-	411552	411578	411552
tr2H166	2	-	324180	324208	324180
tr2H167	2	-	82451	82477	82451
5H1	5	+	286571	286599	286599
5H2	5	+	297152	297180	297180
5H3	5	+	303441	303469	303469	fgenesh2_kg.5__65__AT2G01570.1	-	2	2	301459	305824
5H4	5	+	416594	416620	416620
5H5	5	+	437441	437469	437469
5H6	5	+	589886	589912	589912
5H7	5	+	624510	624538	624538
5H8	5	+	838719	838746	838746
5H9	5	+	929591	929619	929619
5H10	5	+	1057679	1057707	1057707
5H11	5	+	1113582	1113610	1113610
5H12	5	+	1456677	1456705	1456705
5H13	5	+	1476203	1476231	1476231
5H14	5	+	1669462	1669490	1669490
5H15	5	+	1706707	1706734	1706734
5H16	5	+	1718345	1718371	1718371
5H17	5	+	1737605	1737633	1737633
5H18	5	+	1798650	1798678	1798678
5H19	5	+	1818797	1818826	1818826
5H20	5	+	1871231	1871259	1871259
5H21	5	+	1972063	1972091	1972091
5H22	5	+	2019872	2019895	2019895
5H23	5	+	2034357	2034385	2034385
5H24	5	+	2150407	2150434	2150434
5H25	5	+	2157609	2157636	2157636
5H26	5	+	2225335	2225361	2225361
5H27	5	+	2257206	2257233	2257233
5H28	5	+	2404790	2404818	2404818
5H29	5	+	2408661	2408688	2408688
5H30	5	+	2427169	2427197	2427197
5H31	5	+	2474065	2474093	2474093
5H32	5	+	2521271	2521299	2521299
5H33	5	+	2740214	2740242	2740242
5H34	5	+	2753178	2753206	2753206
5H35	5	+	2932913	2932939	2932939
5H36	5	+	2964372	2964400	2964400
5H37	5	+	2983802	2983831	2983831
5H38	5	+	2990510	2990537	2990537
5H39	5	+	3110807	3110834	3110834
5H40	5	+	3215288	3215315	3215315	transcript:fgenesh2_kg.5__464__AT3G26900.2	-	13	12	3215166	3215360
5H41	5	+	3396510	3396538	3396538
5H42	5	+	3403173	3403200	3403200
5H43	5	+	3414287	3414313	3414313
5H44	5	+	3699801	3699831	3699831
5H45	5	+	3833044	3833071	3833071
5H46	5	+	3848468	3848496	3848496
5H47	5	+	3851507	3851533	3851533
5H48	5	+	3883964	3883986	3883986
5H49	5	+	3917111	3917139	3917139
5H50	5	+	3999331	3999357	3999357
5H51	5	+	4044284	4044312	4044312
5H52	5	+	4208434	4208461	4208461
5H53	5	+	4270938	4270966	4270966
5H54	5	+	4277674	4277702	4277702
5H55	5	+	4305937	4305964	4305964
5H56	5	+	4308952	4308976	4308976
5H57	5	+	4370513	4370541	4370541
5H58	5	+	4485559	4485592	4485592
5H59	5	+	4783812	4783840	4783840
5H60	5	+	4811305	4811331	4811331
5H61	5	+	4812319	4812347	4812347
5H62	5	+	4839658	4839686	4839686
5H63	5	+	4971270	4971298	4971298
5H64	5	+	4979793	4979820	4979820
5H65	5	+	4990456	4990482	4990482
5H66	5	+	5005813	5005840	5005840
5H67	5	+	5083374	5083401	5083401
5H68	5	+	5090068	5090094	5090094
5H69	5	+	5117522	5117553	5117553
5H70	5	+	5415131	5415159	5415159
5H71	5	+	5466086	5466115	5466115
5H72	5	+	5516140	5516168	5516168
5H73	5	+	5549821	5549848	5549848
5H74	5	+	5570504	5570532	5570532
5H75	5	+	5832928	5832956	5832956
5H76	5	+	5853617	5853649	5853649
5H77	5	+	6094194	6094222	6094222
5H78	5	+	6262972	6263000	6263000
5H79	5	+	6292340	6292368	6292368
5H80	5	+	6500062	6500088	6500088
5H81	5	+	6666780	6666807	6666807
5H82	5	+	6782655	6782682	6782682
5H83	5	+	9268711	9268739	9268739
5H84	5	+	9280563	9280591	9280591
5H85	5	+	9503876	9503904	9503904
5H86	5	+	9808862	9808888	9808888
5H87	5	+	9825674	9825702	9825702
5H88	5	+	9930933	9930960	9930960
5H89	5	+	10048371	10048399	10048399
5H90	5	+	10114588	10114616	10114616
5H91	5	+	10189432	10189465	10189465
5H92	5	+	10200284	10200312	10200312
5H93	5	+	10279098	10279126	10279126
5H94	5	+	10299177	10299205	10299205
5H95	5	+	10372850	10372878	10372878
5H96	5	+	10633454	10633482	10633482
5H97	5	+	10679569	10679595	10679595
5H98	5	+	10689226	10689255	10689255
5H99	5	+	10697464	10697492	10697492
5H100	5	+	10791510	10791536	10791536
5H101	5	+	10824130	10824157	10824157
5H102	5	+	10913547	10913575	10913575
5H103	5	+	10959426	10959454	10959454
5H104	5	+	11136452	11136479	11136479
5H105	5	+	11273401	11273427	11273427
5H106	5	+	11412379	11412407	11412407
5H107	5	+	11423350	11423378	11423378
5H108	5	+	11575266	11575295	11575295
5H109	5	+	11617772	11617801	11617801
5H110	5	+	11644035	11644063	11644063
5H111	5	+	11721255	11721282	11721282
5H112	5	+	11723885	11723913	11723913
5H113	5	+	11742896	11742923	11742923
5H114	5	+	11745219	11745247	11745247
5H115	5	+	11829313	11829340	11829340
5H116	5	+	11862235	11862263	11862263
5H117	5	+	11868998	11869026	11869026
5H118	5	+	11915788	11915814	11915814
5H119	5	+	11979372	11979399	11979399
5H120	5	+	12033376	12033404	12033404
5H121	5	+	12055860	12055889	12055889
5H122	5	+	12356896	12356924	12356924
5H123	5	+	12511113	12511141	12511141
5H124	5	+	12651273	12651301	12651301
5H125	5	+	12683287	12683316	12683316
5H126	5	+	13003618	13003646	13003646
5H127	5	+	13043122	13043150	13043150
5H128	5	+	13250738	13250765	13250765
5H129	5	+	13544703	13544730	13544730
5H130	5	+	13632866	13632894	13632894
5H131	5	+	13776172	13776198	13776198
5H132	5	+	14012464	14012492	14012492
5H133	5	+	14022439	14022467	14022467	transcript:fgenesh2_kg.5__1225__AT3G48790.1	+	9	2	14022386	14022480
5H134	5	+	14524049	14524075	14524075
5H135	5	+	14550577	14550605	14550605
5H136	5	+	14557345	14557373	14557373
5H137	5	+	14601592	14601620	14601620
5H138	5	+	15028661	15028689	15028689
5H139	5	+	15109163	15109191	15109191
5H140	5	+	15111203	15111231	15111231
5H141	5	+	15178146	15178174	15178174
5H142	5	+	15334106	15334134	15334134
5H143	5	+	15349532	15349561	15349561
5H144	5	+	15436156	15436184	15436184
5H145	5	+	15522081	15522109	15522109
5H146	5	+	15710850	15710877	15710877
5H147	5	+	15779122	15779150	15779150
5H148	5	+	15818944	15818971	15818971
5H149	5	+	15914552	15914579	15914579
5H150	5	+	16669985	16670012	16670012
5H151	5	+	16722523	16722551	16722551
5H152	5	+	16907692	16907720	16907720
5H153	5	+	17008157	17008182	17008182
5H154	5	+	17181966	17181993	17181993
5H155	5	+	17211146	17211174	17211174
5H156	5	+	17358165	17358192	17358192
5H157	5	+	17358870	17358898	17358898
5H158	5	+	17436146	17436174	17436174
5H159	5	+	17576967	17576997	17576997
5H160	5	+	17702313	17702340	17702340
5H161	5	+	17881315	17881343	17881343
5H162	5	+	18116557	18116580	18116580	transcript:fgenesh2_kg.5__2121__AT3G56880.1	+	4	3	18116371	18116837
5H163	5	+	18239861	18239890	18239890
5H164	5	+	18249630	18249656	18249656
5H165	5	+	18953723	18953751	18953751
5H166	5	+	19119505	19119533	19119533
5H167	5	+	19148539	19148567	19148567
5H168	5	+	19266323	19266351	19266351
5H169	5	+	19389669	19389697	19389697
5H170	5	+	19549710	19549738	19549738
5H171	5	+	19854604	19854631	19854631
5H172	5	+	19929309	19929334	19929334
5H173	5	+	19935252	19935280	19935280
5H174	5	+	20296707	20296735	20296735
5H175	5	+	20364969	20364997	20364997
5H176	5	+	20426465	20426491	20426491
5H177	5	+	20497771	20497797	20497797
5H178	5	+	20537514	20537541	20537541
5H179	5	+	20671331	20671359	20671359
5H180	5	+	20687586	20687614	20687614
5H181	5	+	20702354	20702382	20702382	transcript:fgenesh2_kg.5__2715__AT3G62100.1	-	5	3	20702382	20702578
5H182	5	+	20919497	20919523	20919523
5H183	5	+	20994743	20994770	20994770
5H184	5	+	21043802	21043830	21043830
5H185	5	+	21088479	21088507	21088507
tr5H1	5	-	21126310	21126338	21126310	fgenesh2_kg.5__2825__AT3G63280.1	+	2	1	21126050	21129667
tr5H2	5	-	21106852	21106880	21106852
tr5H3	5	-	20897713	20897740	20897713
tr5H4	5	-	20797061	20797088	20797061	transcript:fgenesh2_kg.5__2734__AT3G62380.1	-	7	5	20796928	20797078
tr5H5	5	-	20638723	20638749	20638723
tr5H6	5	-	20401989	20402018	20401989
tr5H7	5	-	20366889	20366917	20366889
tr5H8	5	-	20224925	20224953	20224925
tr5H9	5	-	20106935	20106962	20106935
tr5H10	5	-	19962923	19962950	19962923
tr5H11	5	-	19902759	19902786	19902759
tr5H12	5	-	19777313	19777346	19777313
tr5H13	5	-	19634149	19634177	19634149
tr5H14	5	-	19569626	19569653	19569626
tr5H15	5	-	19420465	19420492	19420465
tr5H16	5	-	19252164	19252189	19252164
tr5H17	5	-	18551072	18551100	18551072
tr5H18	5	-	18255119	18255147	18255119
tr5H19	5	-	18247713	18247742	18247713
tr5H20	5	-	18208925	18208953	18208925
tr5H21	5	-	17699498	17699526	17699498
tr5H22	5	-	17357133	17357160	17357133
tr5H23	5	-	17274586	17274614	17274586
tr5H24	5	-	17269197	17269225	17269197
tr5H25	5	-	16896692	16896718	16896692
tr5H26	5	-	16590346	16590375	16590346
tr5H27	5	-	16396810	16396838	16396810
tr5H28	5	-	16394125	16394153	16394125
tr5H29	5	-	16209465	16209493	16209465
tr5H30	5	-	16127955	16127983	16127955
tr5H31	5	-	15723277	15723305	15723277
tr5H32	5	-	15698889	15698919	15698889
tr5H33	5	-	15652229	15652257	15652229
tr5H34	5	-	15621826	15621854	15621826
tr5H35	5	-	15602696	15602724	15602696
tr5H36	5	-	15485133	15485160	15485133
tr5H37	5	-	15431850	15431878	15431850
tr5H38	5	-	15233129	15233157	15233129
tr5H39	5	-	15168173	15168200	15168173
tr5H40	5	-	15070696	15070723	15070696
tr5H41	5	-	15024791	15024819	15024791	fgenesh2_kg.5__1372__AT3G50260.1	+	2	2	15024773	15026498
tr5H42	5	-	14981799	14981827	14981799
tr5H43	5	-	14831013	14831040	14831013
tr5H44	5	-	14797358	14797385	14797358
tr5H45	5	-	14724973	14725001	14724973
tr5H46	5	-	14680970	14680998	14680970
tr5H47	5	-	14643611	14643636	14643611
tr5H48	5	-	14250598	14250625	14250598
tr5H49	5	-	14219674	14219701	14219674
tr5H50	5	-	14144902	14144930	14144902
tr5H51	5	-	13773403	13773433	13773403
tr5H52	5	-	13624915	13624942	13624915
tr5H53	5	-	13584526	13584552	13584526
tr5H54	5	-	13583395	13583421	13583395
tr5H55	5	-	13201577	13201606	13201577
tr5H56	5	-	13019712	13019739	13019712
tr5H57	5	-	12974915	12974943	12974915
tr5H58	5	-	12908461	12908489	12908461
tr5H59	5	-	12882236	12882265	12882236	transcript:scaffold_501609.1	+	1	1	12881900	12882456
tr5H60	5	-	12825939	12825967	12825939
tr5H61	5	-	12741448	12741475	12741448
tr5H62	5	-	12697281	12697311	12697281
tr5H63	5	-	12634886	12634913	12634886
tr5H64	5	-	12507652	12507679	12507652
tr5H65	5	-	12430729	12430757	12430729
tr5H66	5	-	12242849	12242875	12242849
tr5H67	5	-	12126086	12126114	12126086
tr5H68	5	-	12083294	12083320	12083294
tr5H69	5	-	12000722	12000750	12000722
tr5H70	5	-	11934070	11934098	11934070
tr5H71	5	-	11783957	11783988	11783957
tr5H72	5	-	11756241	11756269	11756241
tr5H73	5	-	11740416	11740443	11740416
tr5H74	5	-	11729739	11729766	11729739
tr5H75	5	-	11634013	11634041	11634013
tr5H76	5	-	11544948	11544974	11544948
tr5H77	5	-	11459584	11459611	11459584
tr5H78	5	-	11399582	11399610	11399582
tr5H79	5	-	11273491	11273517	11273491
tr5H80	5	-	11188169	11188196	11188169
tr5H81	5	-	11042563	11042591	11042563
tr5H82	5	-	10876063	10876089	10876063
tr5H83	5	-	10772657	10772684	10772657
tr5H84	5	-	10766433	10766461	10766433
tr5H85	5	-	10746278	10746306	10746278
tr5H86	5	-	10703413	10703440	10703413
tr5H87	5	-	10652236	10652264	10652236
tr5H88	5	-	10515243	10515270	10515243
tr5H89	5	-	10438390	10438417	10438390
tr5H90	5	-	10428809	10428830	10428809
tr5H91	5	-	10362112	10362139	10362112
tr5H92	5	-	10249125	10249153	10249125
tr5H93	5	-	10245324	10245352	10245324
tr5H94	5	-	10218619	10218647	10218619
tr5H95	5	-	10114849	10114876	10114849
tr5H96	5	-	10099107	10099135	10099107
tr5H97	5	-	10079307	10079335	10079307
tr5H98	5	-	9950151	9950179	9950151
tr5H99	5	-	9939361	9939389	9939361
tr5H100	5	-	9916725	9916753	9916725
tr5H101	5	-	9907705	9907732	9907705
tr5H102	5	-	9792275	9792302	9792275
tr5H103	5	-	9598226	9598254	9598226
tr5H104	5	-	9383667	9383694	9383667
tr5H105	5	-	9380129	9380157	9380129	scaffold_501064.1	-	2	1	9380128	9380147
tr5H106	5	-	9369819	9369847	9369819
tr5H107	5	-	7487275	7487308	7487275
tr5H108	5	-	7183813	7183834	7183813
tr5H109	5	-	7109433	7109466	7109433
tr5H110	5	-	6930628	6930656	6930628
tr5H111	5	-	6900727	6900754	6900727
tr5H112	5	-	6865686	6865714	6865686
tr5H113	5	-	6646509	6646537	6646509
tr5H114	5	-	6621932	6621960	6621932
tr5H115	5	-	6524076	6524103	6524076
tr5H116	5	-	6460500	6460526	6460500
tr5H117	5	-	6367860	6367893	6367860
tr5H118	5	-	6291317	6291344	6291317
tr5H119	5	-	6258581	6258609	6258581
tr5H120	5	-	6242803	6242830	6242803
tr5H121	5	-	6219123	6219151	6219123
tr5H122	5	-	6111424	6111452	6111424
tr5H123	5	-	5830714	5830743	5830714
tr5H124	5	-	5740508	5740535	5740508
tr5H125	5	-	5736885	5736914	5736885
tr5H126	5	-	5589783	5589811	5589783
tr5H127	5	-	5534082	5534109	5534082
tr5H128	5	-	5519731	5519759	5519731
tr5H129	5	-	5486517	5486544	5486517
tr5H130	5	-	5235179	5235206	5235179
tr5H131	5	-	5228884	5228911	5228884
tr5H132	5	-	5101783	5101810	5101783
tr5H133	5	-	4911674	4911703	4911674	transcript:fgenesh2_kg.5__641__AT3G28740.1	-	4	4	4911483	4912118
tr5H134	5	-	4893761	4893787	4893761
tr5H135	5	-	4820952	4820980	4820952
tr5H136	5	-	4751620	4751648	4751620
tr5H137	5	-	4472580	4472608	4472580
tr5H138	5	-	4392157	4392184	4392157
tr5H139	5	-	4376273	4376300	4376273
tr5H140	5	-	4367732	4367760	4367732
tr5H141	5	-	4274036	4274064	4274036
tr5H142	5	-	4113831	4113859	4113831
tr5H143	5	-	4107000	4107027	4107000
tr5H144	5	-	4090092	4090118	4090092
tr5H145	5	-	4063181	4063208	4063181
tr5H146	5	-	3801785	3801813	3801785
tr5H147	5	-	3771805	3771832	3771805
tr5H148	5	-	3764751	3764779	3764751
tr5H149	5	-	3634967	3635000	3634967
tr5H150	5	-	3410401	3410428	3410401
tr5H151	5	-	3323981	3324007	3323981
tr5H152	5	-	3262902	3262928	3262902
tr5H153	5	-	3188648	3188676	3188648
tr5H154	5	-	3127557	3127585	3127557
tr5H155	5	-	3077408	3077436	3077408
tr5H156	5	-	2822052	2822080	2822052
tr5H157	5	-	2532418	2532444	2532418
tr5H158	5	-	2484299	2484327	2484299
tr5H159	5	-	2468439	2468467	2468439
tr5H160	5	-	2462563	2462591	2462563
tr5H161	5	-	2446689	2446717	2446689
tr5H162	5	-	2405579	2405606	2405579
tr5H163	5	-	2225430	2225457	2225430
tr5H164	5	-	2221095	2221125	2221095
tr5H165	5	-	2219023	2219050	2219023
tr5H166	5	-	2093102	2093132	2093102
tr5H167	5	-	2022263	2022290	2022263
tr5H168	5	-	2020544	2020570	2020544
tr5H169	5	-	1869059	1869087	1869059
tr5H170	5	-	1826483	1826514	1826483
tr5H171	5	-	1800820	1800851	1800820
tr5H172	5	-	1632404	1632432	1632404
tr5H173	5	-	1564129	1564157	1564129
tr5H174	5	-	1344580	1344608	1344580
tr5H175	5	-	1119333	1119361	1119333
tr5H176	5	-	1064271	1064299	1064271
tr5H177	5	-	1052452	1052479	1052452
tr5H178	5	-	937892	937921	937892
tr5H179	5	-	920715	920742	920715
tr5H180	5	-	899558	899586	899558
tr5H181	5	-	606171	606199	606171
tr5H182	5	-	596182	596209	596182
tr5H183	5	-	565183	565209	565183
tr5H184	5	-	539960	539987	539960
tr5H185	5	-	530187	530215	530187
tr5H186	5	-	396605	396633	396605
tr5H187	5	-	395630	395658	395630
tr5H188	5	-	374370	374398	374370
tr5H189	5	-	318735	318763	318735
tr5H190	5	-	269263	269291	269263	fgenesh2_kg.5__63__AT2G01540.1	-	2	2	267182	273276
tr5H191	5	-	228141	228169	228141
tr5H192	5	-	228075	228102	228075
tr5H193	5	-	167985	168006	167985
tr5H194	5	-	159863	159891	159863
8H1	8	+	6813	6841	6841
8H2	8	+	28237	28263	28263
8H3	8	+	144965	144993	144993	fgenesh2_kg.8__38__AT5G47500.1	+	2	2	142709	148769
8H4	8	+	391155	391183	391183
8H5	8	+	400881	400907	400907
8H6	8	+	450046	450074	450074
8H7	8	+	507432	507460	507460
8H8	8	+	507621	507648	507648
8H9	8	+	651780	651807	651807
8H10	8	+	715090	715117	715117
8H11	8	+	743968	743996	743996
8H12	8	+	794271	794299	794299
8H13	8	+	890072	890099	890099
8H14	8	+	909628	909661	909661
8H15	8	+	939753	939779	939779
8H16	8	+	1095814	1095842	1095842
8H17	8	+	1316954	1316982	1316982
8H18	8	+	1332771	1332797	1332797
8H19	8	+	1396707	1396734	1396734
8H20	8	+	1415480	1415508	1415508
8H21	8	+	1690440	1690467	1690467
8H22	8	+	1724552	1724580	1724580
8H23	8	+	1753355	1753383	1753383
8H24	8	+	2012636	2012664	2012664
8H25	8	+	2201257	2201283	2201283
8H26	8	+	2290146	2290174	2290174
8H27	8	+	2374754	2374782	2374782
8H28	8	+	2375285	2375312	2375312
8H29	8	+	2551655	2551683	2551683
8H30	8	+	2558109	2558137	2558137
8H31	8	+	2675230	2675258	2675258
8H32	8	+	2793218	2793245	2793245
8H33	8	+	2802132	2802160	2802160
8H34	8	+	2962623	2962651	2962651
8H35	8	+	3010518	3010547	3010547
8H36	8	+	3084950	3084976	3084976
8H37	8	+	3126300	3126327	3126327
8H38	8	+	3258208	3258236	3258236
8H39	8	+	3512306	3512334	3512334
8H40	8	+	3544608	3544636	3544636
8H41	8	+	3685730	3685757	3685757
8H42	8	+	3739477	3739504	3739504
8H43	8	+	3928207	3928235	3928235
8H44	8	+	4050799	4050829	4050829
8H45	8	+	4270523	4270551	4270551
8H46	8	+	4300979	4301007	4301007
8H47	8	+	4348456	4348483	4348483
8H48	8	+	4363837	4363865	4363865
8H49	8	+	4412894	4412922	4412922
8H50	8	+	4478999	4479027	4479027	fgenesh2_kg.8__480__AT5G43350.1	+	2	1	4458861	4480741
8H51	8	+	4500308	4500335	4500335
8H52	8	+	4612371	4612398	4612398
8H53	8	+	4708541	4708569	4708569
8H54	8	+	4753070	4753103	4753103
8H55	8	+	4775324	4775350	4775350
8H56	8	+	4900081	4900107	4900107
8H57	8	+	4902682	4902708	4902708
8H58	8	+	5038575	5038603	5038603
8H59	8	+	5097132	5097159	5097159
8H60	8	+	5097432	5097459	5097459
8H61	8	+	5101143	5101170	5101170
8H62	8	+	5104853	5104880	5104880
8H63	8	+	5563369	5563397	5563397
8H64	8	+	5564368	5564396	5564396
8H65	8	+	5587787	5587814	5587814
8H66	8	+	5592687	5592715	5592715
8H67	8	+	5595294	5595321	5595321
8H68	8	+	5608572	5608600	5608600
8H69	8	+	5661020	5661050	5661050
8H70	8	+	5691524	5691552	5691552
8H71	8	+	5739060	5739087	5739087
8H72	8	+	5824427	5824455	5824455	fgenesh2_kg.8__559__AT5G42785.1	+	2	2	5807097	5839554
8H73	8	+	5837090	5837118	5837118
8H74	8	+	5992024	5992051	5992051
8H75	8	+	6016080	6016108	6016108
8H76	8	+	6100300	6100327	6100327
8H77	8	+	6354838	6354866	6354866
8H78	8	+	6393381	6393409	6393409
8H79	8	+	6535129	6535155	6535155
8H80	8	+	6567614	6567642	6567642
8H81	8	+	6573130	6573158	6573158
8H82	8	+	6805126	6805155	6805155
8H83	8	+	6901979	6902006	6902006
8H84	8	+	6903449	6903476	6903476
8H85	8	+	7008945	7008973	7008973
8H86	8	+	7050411	7050439	7050439
8H87	8	+	7439012	7439040	7439040
8H88	8	+	7449688	7449716	7449716
8H89	8	+	9822270	9822303	9822303
8H90	8	+	9912441	9912470	9912470
8H91	8	+	10075215	10075242	10075242
8H92	8	+	10380804	10380831	10380831
8H93	8	+	10442217	10442245	10442245
8H94	8	+	10494433	10494461	10494461
8H95	8	+	10550675	10550703	10550703
8H96	8	+	10626793	10626824	10626824
8H97	8	+	10628763	10628790	10628790
8H98	8	+	10771115	10771146	10771146	transcript:fgenesh2_kg.8__673__AT5G48060.1	+	4	4	10771143	10771184
8H99	8	+	10913953	10913980	10913980
8H100	8	+	10977006	10977041	10977041
8H101	8	+	10987707	10987742	10987742
8H102	8	+	11055423	11055450	11055450
8H103	8	+	11060563	11060592	11060592
8H104	8	+	11123897	11123924	11123924
8H105	8	+	11152371	11152398	11152398
8H106	8	+	11162734	11162760	11162760
8H107	8	+	11257119	11257147	11257147
8H108	8	+	11431395	11431423	11431423
8H109	8	+	11433996	11434024	11434024
8H110	8	+	11436531	11436558	11436558
8H111	8	+	11440015	11440043	11440043
8H112	8	+	11477442	11477471	11477471
8H113	8	+	11482136	11482164	11482164
8H114	8	+	11576251	11576279	11576279
8H115	8	+	11609697	11609724	11609724
8H116	8	+	11839880	11839908	11839908	fgenesh2_kg.8__733__AT5G48545.1	+	2	2	11824763	11839948
8H117	8	+	11844277	11844305	11844305
8H118	8	+	11957882	11957909	11957909
8H119	8	+	12038819	12038847	12038847
8H120	8	+	12098100	12098127	12098127
8H121	8	+	12229870	12229898	12229898
8H122	8	+	12289847	12289874	12289874
8H123	8	+	12290140	12290167	12290167
8H124	8	+	12293024	12293050	12293050
8H125	8	+	12374872	12374900	12374900
8H126	8	+	12381638	12381666	12381666
8H127	8	+	12413192	12413220	12413220
8H128	8	+	12417237	12417265	12417265
8H129	8	+	12494281	12494309	12494309
8H130	8	+	12567555	12567582	12567582
8H131	8	+	12585233	12585260	12585260
8H132	8	+	12596700	12596727	12596727
8H133	8	+	12598573	12598600	12598600
8H134	8	+	12850994	12851021	12851021
8H135	8	+	12884511	12884538	12884538
8H136	8	+	12897942	12897969	12897969
8H137	8	+	12975444	12975472	12975472
8H138	8	+	12978309	12978337	12978337
8H139	8	+	13090818	13090846	13090846
8H140	8	+	13092032	13092060	13092060
8H141	8	+	13102266	13102294	13102294
8H142	8	+	13105352	13105380	13105380
8H143	8	+	13200866	13200894	13200894
8H144	8	+	13254974	13255002	13255002
8H145	8	+	13271690	13271717	13271717
8H146	8	+	13409069	13409097	13409097
8H147	8	+	13417066	13417094	13417094
8H148	8	+	13612243	13612269	13612269
8H149	8	+	13735585	13735613	13735613
8H150	8	+	13777014	13777042	13777042
8H151	8	+	13908311	13908339	13908339
8H152	8	+	14041747	14041775	14041775
8H153	8	+	14047606	14047633	14047633
8H154	8	+	14266379	14266407	14266407
8H155	8	+	14497246	14497273	14497273
8H156	8	+	14512733	14512760	14512760
8H157	8	+	14541303	14541329	14541329
8H158	8	+	14779088	14779115	14779115
8H159	8	+	14941063	14941091	14941091
8H160	8	+	15102576	15102604	15102604
8H161	8	+	15170741	15170762	15170762	transcript:fgenesh2_kg.8__1135__AT5G52510.1	+	5	2	15169067	15171048
8H162	8	+	15575754	15575782	15575782
8H163	8	+	15701105	15701138	15701138
8H164	8	+	15827112	15827140	15827140
8H165	8	+	15904982	15905009	15905009
8H166	8	+	16015443	16015469	16015469
8H167	8	+	16031573	16031601	16031601
8H168	8	+	16231796	16231822	16231822
8H169	8	+	16299545	16299572	16299572
8H170	8	+	16307950	16307978	16307978
8H171	8	+	16399241	16399269	16399269
8H172	8	+	16494086	16494113	16494113
8H173	8	+	16500728	16500755	16500755
8H174	8	+	16602125	16602154	16602154
8H175	8	+	16617115	16617143	16617143	fgenesh2_kg.8__1351__AT5G54550.1	+	1	1	16611451	16626503
8H176	8	+	16621177	16621205	16621205
8H177	8	+	16880231	16880259	16880259
8H178	8	+	16983594	16983621	16983621
8H179	8	+	17101474	17101500	17101500
8H180	8	+	17219965	17219991	17219991
8H181	8	+	17525480	17525508	17525508
8H182	8	+	17590953	17590981	17590981
8H183	8	+	17823750	17823775	17823775
8H184	8	+	17832332	17832359	17832359
8H185	8	+	17992571	17992599	17992599
8H186	8	+	18176511	18176539	18176539
8H187	8	+	18412585	18412617	18412617	transcript:fgenesh1_pm.C_scaffold_8001433	+	15	6	18412480	18412730
8H188	8	+	18638147	18638175	18638175
8H189	8	+	18721215	18721243	18721243
8H190	8	+	18843448	18843475	18843475
8H191	8	+	18926110	18926140	18926140
8H192	8	+	19075334	19075363	19075363
8H193	8	+	19354406	19354434	19354434
8H194	8	+	19500080	19500113	19500113
8H195	8	+	19770905	19770932	19770932
8H196	8	+	19778249	19778277	19778277	fgenesh2_kg.8__2056__AT5G60890.1	+	2	2	19776266	19780792
8H197	8	+	20680261	20680287	20680287
8H198	8	+	20708536	20708565	20708565
8H199	8	+	20819146	20819174	20819174
8H200	8	+	21484015	21484043	21484043
8H201	8	+	21487261	21487289	21487289
8H202	8	+	21541423	21541453	21541453
8H203	8	+	21579670	21579698	21579698
8H204	8	+	21660506	21660534	21660534
8H205	8	+	21682484	21682512	21682512
8H206	8	+	21946686	21946713	21946713
8H207	8	+	21947792	21947820	21947820
8H208	8	+	22233071	22233098	22233098
8H209	8	+	22269697	22269725	22269725
8H210	8	+	22500788	22500815	22500815
8H211	8	+	22501840	22501868	22501868
8H212	8	+	22660168	22660195	22660195
8H213	8	+	22664744	22664772	22664772
8H214	8	+	22769479	22769508	22769508
8H215	8	+	22807973	22808000	22808000
8H216	8	+	22873003	22873031	22873031
tr8H1	8	-	22194026	22194054	22194026
tr8H2	8	-	22010393	22010420	22010393
tr8H3	8	-	21845840	21845860	21845840
tr8H4	8	-	21586099	21586127	21586099
tr8H5	8	-	21549456	21549484	21549456
tr8H6	8	-	21470842	21470870	21470842
tr8H7	8	-	21340772	21340799	21340772
tr8H8	8	-	21244097	21244125	21244097
tr8H9	8	-	21100045	21100073	21100045
tr8H10	8	-	20992481	20992507	20992481
tr8H11	8	-	20986163	20986193	20986163
tr8H12	8	-	20706463	20706491	20706463
tr8H13	8	-	20702611	20702639	20702611
tr8H14	8	-	20591560	20591589	20591560
tr8H15	8	-	20366765	20366793	20366765
tr8H16	8	-	20276454	20276481	20276454
tr8H17	8	-	19901987	19902015	19901987
tr8H18	8	-	19734706	19734732	19734706
tr8H19	8	-	19719978	19720006	19719978
tr8H20	8	-	19609934	19609962	19609934
tr8H21	8	-	19525261	19525289	19525261
tr8H22	8	-	19438852	19438880	19438852
tr8H23	8	-	19331295	19331322	19331295
tr8H24	8	-	19045424	19045452	19045424
tr8H25	8	-	19027499	19027526	19027499
tr8H26	8	-	19010838	19010866	19010838
tr8H27	8	-	18168387	18168415	18168387
tr8H28	8	-	18130591	18130619	18130591
tr8H29	8	-	18094698	18094727	18094698
tr8H30	8	-	18019621	18019649	18019621
tr8H31	8	-	17939125	17939153	17939125
tr8H32	8	-	17836858	17836885	17836858
tr8H33	8	-	17530261	17530289	17530261
tr8H34	8	-	17526664	17526695	17526664
tr8H35	8	-	17414505	17414533	17414505
tr8H36	8	-	17326097	17326125	17326097
tr8H37	8	-	17256528	17256556	17256528
tr8H38	8	-	16908817	16908844	16908817
tr8H39	8	-	16894163	16894189	16894163
tr8H40	8	-	16783198	16783225	16783198
tr8H41	8	-	16775303	16775330	16775303
tr8H42	8	-	16661851	16661880	16661851
tr8H43	8	-	16547020	16547048	16547020
tr8H44	8	-	16525041	16525069	16525041
tr8H45	8	-	16052421	16052449	16052421
tr8H46	8	-	15746228	15746255	15746228
tr8H47	8	-	15259392	15259420	15259392
tr8H48	8	-	15018428	15018458	15018428
tr8H49	8	-	14976747	14976774	14976747
tr8H50	8	-	14804232	14804260	14804232
tr8H51	8	-	14749708	14749736	14749708
tr8H52	8	-	14673616	14673643	14673616
tr8H53	8	-	14518125	14518151	14518125
tr8H54	8	-	14460303	14460329	14460303
tr8H55	8	-	14382916	14382941	14382916
tr8H56	8	-	14342883	14342911	14342883
tr8H57	8	-	14309229	14309256	14309229
tr8H58	8	-	14300143	14300171	14300143
tr8H59	8	-	14225537	14225563	14225537
tr8H60	8	-	13980419	13980446	13980419
tr8H61	8	-	13901480	13901507	13901480
tr8H62	8	-	13840107	13840134	13840107
tr8H63	8	-	13825335	13825363	13825335
tr8H64	8	-	13756591	13756619	13756591
tr8H65	8	-	13742707	13742734	13742707
tr8H66	8	-	13729179	13729206	13729179
tr8H67	8	-	13579443	13579471	13579443
tr8H68	8	-	13499737	13499765	13499737
tr8H69	8	-	13322902	13322928	13322902
tr8H70	8	-	13295449	13295476	13295449
tr8H71	8	-	13217961	13217989	13217961
tr8H72	8	-	12861827	12861860	12861827
tr8H73	8	-	12766843	12766871	12766843
tr8H74	8	-	12763569	12763597	12763569
tr8H75	8	-	12582904	12582930	12582904
tr8H76	8	-	12581183	12581209	12581183
tr8H77	8	-	12562333	12562360	12562333
tr8H78	8	-	12413253	12413281	12413253
tr8H79	8	-	12393881	12393908	12393881
tr8H80	8	-	12358684	12358712	12358684
tr8H81	8	-	12339892	12339919	12339892
tr8H82	8	-	12325773	12325801	12325773
tr8H83	8	-	12256150	12256178	12256150
tr8H84	8	-	12235899	12235926	12235899
tr8H85	8	-	12155399	12155427	12155399
tr8H86	8	-	12148050	12148078	12148050
tr8H87	8	-	12121429	12121457	12121429
tr8H88	8	-	12042779	12042807	12042779
tr8H89	8	-	11978014	11978041	11978014
tr8H90	8	-	11972535	11972563	11972535
tr8H91	8	-	11943329	11943356	11943329
tr8H92	8	-	11766718	11766745	11766718
tr8H93	8	-	11667574	11667602	11667574
tr8H94	8	-	11574521	11574547	11574521
tr8H95	8	-	11541490	11541518	11541490
tr8H96	8	-	11401110	11401138	11401110
tr8H97	8	-	11388370	11388398	11388370
tr8H98	8	-	11333436	11333463	11333436
tr8H99	8	-	11282315	11282343	11282315
tr8H100	8	-	10995080	10995106	10995080
tr8H101	8	-	10914704	10914731	10914704
tr8H102	8	-	10547470	10547499	10547470
tr8H103	8	-	10323506	10323533	10323506
tr8H104	8	-	10065683	10065711	10065683
tr8H105	8	-	10056268	10056296	10056268
tr8H106	8	-	9865592	9865620	9865592
tr8H107	8	-	6992466	6992492	6992466
tr8H108	8	-	6922635	6922663	6922635
tr8H109	8	-	6664367	6664392	6664367
tr8H110	8	-	6485256	6485284	6485256
tr8H111	8	-	6397066	6397094	6397066
tr8H112	8	-	6387135	6387163	6387135
tr8H113	8	-	5885083	5885109	5885083
tr8H114	8	-	5850592	5850620	5850592
tr8H115	8	-	5796944	5796973	5796944
tr8H116	8	-	5729334	5729361	5729334
tr8H117	8	-	5590840	5590868	5590840
tr8H118	8	-	5506244	5506274	5506244
tr8H119	8	-	5019985	5020013	5019985
tr8H120	8	-	4988519	4988547	4988519
tr8H121	8	-	4909010	4909040	4909010
tr8H122	8	-	4824877	4824904	4824877
tr8H123	8	-	4770930	4770957	4770930
tr8H124	8	-	4703128	4703155	4703128
tr8H125	8	-	4619632	4619660	4619632
tr8H126	8	-	4596496	4596524	4596496
tr8H127	8	-	4575068	4575096	4575068
tr8H128	8	-	4539265	4539293	4539265
tr8H129	8	-	4527523	4527551	4527523
tr8H130	8	-	4453134	4453162	4453134
tr8H131	8	-	4391722	4391750	4391722
tr8H132	8	-	4366076	4366104	4366076
tr8H133	8	-	4074369	4074395	4074369
tr8H134	8	-	3702943	3702971	3702943
tr8H135	8	-	3701665	3701692	3701665
tr8H136	8	-	3682782	3682809	3682782
tr8H137	8	-	3442285	3442312	3442285
tr8H138	8	-	3351427	3351455	3351427
tr8H139	8	-	3278559	3278586	3278559
tr8H140	8	-	3097084	3097111	3097084
tr8H141	8	-	3020426	3020452	3020426
tr8H142	8	-	2908774	2908802	2908774
tr8H143	8	-	2752587	2752614	2752587
tr8H144	8	-	2742679	2742707	2742679
tr8H145	8	-	2722053	2722081	2722053
tr8H146	8	-	2704911	2704938	2704911
tr8H147	8	-	2654640	2654668	2654640
tr8H148	8	-	2599359	2599386	2599359
tr8H149	8	-	2572474	2572502	2572474
tr8H150	8	-	2561764	2561792	2561764
tr8H151	8	-	2492871	2492900	2492871
tr8H152	8	-	2489150	2489177	2489150
tr8H153	8	-	2467745	2467774	2467745
tr8H154	8	-	2405952	2405980	2405952
tr8H155	8	-	2282496	2282522	2282496
tr8H156	8	-	2262634	2262662	2262634
tr8H157	8	-	2250216	2250243	2250216
tr8H158	8	-	2245216	2245244	2245216
tr8H159	8	-	2243408	2243435	2243408
tr8H160	8	-	2206976	2207004	2206976
tr8H161	8	-	1751645	1751673	1751645
tr8H162	8	-	1695462	1695490	1695462
tr8H163	8	-	1546565	1546593	1546565
tr8H164	8	-	1527359	1527387	1527359
tr8H165	8	-	1526272	1526300	1526272
tr8H166	8	-	1475667	1475694	1475667
tr8H167	8	-	1417623	1417651	1417623
tr8H168	8	-	1408612	1408639	1408612
tr8H169	8	-	1231391	1231421	1231391
tr8H170	8	-	972455	972482	972455
tr8H171	8	-	739370	739397	739370
tr8H172	8	-	693552	693580	693552
tr8H173	8	-	604450	604476	604450
tr8H174	8	-	468317	468345	468317
tr8H175	8	-	361448	361476	361448
tr8H176	8	-	361161	361189	361161
tr8H177	8	-	280945	280973	280945
tr8H178	8	-	147506	147533	147506	fgenesh2_kg.8__38__AT5G47500.1	+	2	2	142709	148769
tr8H179	8	-	26520	26547	26520
4H1	4	+	106243	106270	106270
4H2	4	+	178942	178971	178971
4H3	4	+	426452	426480	426480
4H4	4	+	471386	471414	471414	transcript:scaffold_400102.1	-	1	1	471408	471918
4H5	4	+	583310	583337	583337
4H6	4	+	605818	605845	605845
4H7	4	+	618290	618318	618318
4H8	4	+	619802	619829	619829
4H9	4	+	677072	677099	677099
4H10	4	+	678418	678447	678447
4H11	4	+	770572	770600	770600
4H12	4	+	802703	802731	802731
4H13	4	+	842475	842501	842501
4H14	4	+	1082481	1082509	1082509
4H15	4	+	1275343	1275369	1275369
4H16	4	+	1282568	1282595	1282595
4H17	4	+	1449741	1449769	1449769
4H18	4	+	1482745	1482778	1482778
4H19	4	+	1781163	1781191	1781191
4H20	4	+	1829510	1829536	1829536
4H21	4	+	1845044	1845072	1845072
4H22	4	+	1920052	1920080	1920080
4H23	4	+	2057666	2057694	2057694
4H24	4	+	2112127	2112155	2112155
4H25	4	+	2127535	2127563	2127563
4H26	4	+	2540647	2540683	2540683
4H27	4	+	2549914	2549950	2549950
4H28	4	+	2555844	2555872	2555872
4H29	4	+	2590449	2590475	2590475
4H30	4	+	2635087	2635113	2635113
4H31	4	+	2636481	2636508	2636508
4H32	4	+	2645499	2645526	2645526
4H33	4	+	2862271	2862299	2862299
4H34	4	+	2873994	2874022	2874022
4H35	4	+	2890267	2890295	2890295
4H36	4	+	2900505	2900538	2900538
4H37	4	+	2936904	2936931	2936931
4H38	4	+	2981719	2981746	2981746
4H39	4	+	3007703	3007731	3007731
4H40	4	+	3100547	3100574	3100574
4H41	4	+	3123255	3123288	3123288
4H42	4	+	3133874	3133902	3133902
4H43	4	+	3135848	3135875	3135875
4H44	4	+	3326569	3326596	3326596
4H45	4	+	3441359	3441385	3441385
4H46	4	+	3515314	3515341	3515341
4H47	4	+	3537102	3537130	3537130
4H48	4	+	3584238	3584264	3584264
4H49	4	+	3627236	3627263	3627263
4H50	4	+	3653926	3653954	3653954
4H51	4	+	3713071	3713098	3713098
4H52	4	+	3817234	3817260	3817260
4H53	4	+	4007964	4007991	4007991
4H54	4	+	4041272	4041300	4041300
4H55	4	+	4074579	4074606	4074606
4H56	4	+	4131581	4131608	4131608
4H57	4	+	4260417	4260445	4260445
4H58	4	+	4545006	4545034	4545034
4H59	4	+	4555497	4555525	4555525
4H60	4	+	4572719	4572747	4572747
4H61	4	+	4776215	4776243	4776243
4H62	4	+	4827218	4827245	4827245
4H63	4	+	4906969	4906995	4906995
4H64	4	+	4962862	4962884	4962884
4H65	4	+	4964422	4964449	4964449
4H66	4	+	4977009	4977037	4977037
4H67	4	+	5133000	5133028	5133028
4H68	4	+	5203181	5203209	5203209
4H69	4	+	5346551	5346578	5346578
4H70	4	+	5352853	5352881	5352881
4H71	4	+	5400966	5400994	5400994
4H72	4	+	5522807	5522834	5522834
4H73	4	+	5527261	5527289	5527289
4H74	4	+	5576278	5576305	5576305
4H75	4	+	5622239	5622272	5622272
4H76	4	+	5648000	5648027	5648027
4H77	4	+	5651393	5651420	5651420
4H78	4	+	5654958	5654984	5654984
4H79	4	+	5698659	5698687	5698687
4H80	4	+	5704007	5704033	5704033
4H81	4	+	5770900	5770928	5770928
4H82	4	+	5829709	5829736	5829736
4H83	4	+	6015888	6015915	6015915
4H84	4	+	6052681	6052708	6052708
4H85	4	+	6198313	6198341	6198341
4H86	4	+	6204495	6204523	6204523
4H87	4	+	6396027	6396055	6396055
4H88	4	+	6418670	6418706	6418706
4H89	4	+	6429334	6429370	6429370
4H90	4	+	6502757	6502785	6502785
4H91	4	+	6542873	6542901	6542901
4H92	4	+	6604961	6604988	6604988
4H93	4	+	6676403	6676430	6676430
4H94	4	+	6700535	6700563	6700563
4H95	4	+	6713279	6713307	6713307
4H96	4	+	6753735	6753763	6753763
4H97	4	+	6832212	6832245	6832245
4H98	4	+	7127416	7127443	7127443
4H99	4	+	9721958	9721987	9721987
4H100	4	+	9856852	9856880	9856880
4H101	4	+	9861147	9861174	9861174
4H102	4	+	10053424	10053452	10053452
4H103	4	+	10116444	10116472	10116472
4H104	4	+	10513647	10513675	10513675
4H105	4	+	10567201	10567228	10567228
4H106	4	+	10653013	10653040	10653040
4H107	4	+	10850250	10850278	10850278
4H108	4	+	10872102	10872129	10872129
4H109	4	+	10907634	10907662	10907662
4H110	4	+	10960314	10960342	10960342
4H111	4	+	10961658	10961686	10961686
4H112	4	+	11136764	11136792	11136792
4H113	4	+	11137831	11137859	11137859
4H114	4	+	11231039	11231071	11231071
4H115	4	+	11383866	11383894	11383894
4H116	4	+	11481417	11481445	11481445
4H117	4	+	11644592	11644619	11644619
4H118	4	+	11672554	11672581	11672581
4H119	4	+	11763814	11763842	11763842
4H120	4	+	11905435	11905463	11905463
4H121	4	+	12199063	12199090	12199090
4H122	4	+	12217311	12217339	12217339
4H123	4	+	12219907	12219935	12219935
4H124	4	+	12343232	12343260	12343260
4H125	4	+	12372505	12372533	12372533
4H126	4	+	12613259	12613287	12613287
4H127	4	+	12681437	12681465	12681465	fgenesh2_kg.4__821__AT2G28510.1	-	2	2	12660200	12682675
4H128	4	+	12692612	12692639	12692639
4H129	4	+	12771009	12771037	12771037
4H130	4	+	12771127	12771155	12771155
4H131	4	+	12855944	12855971	12855971
4H132	4	+	12982260	12982286	12982286
4H133	4	+	13096988	13097013	13097013
4H134	4	+	13314182	13314209	13314209
4H135	4	+	13374049	13374077	13374077
4H136	4	+	13403633	13403660	13403660
4H137	4	+	13532369	13532395	13532395
4H138	4	+	13823535	13823563	13823563	fgenesh2_kg.4__961__AT2G29940.1	+	1	1	13798077	13829235
4H139	4	+	13838723	13838750	13838750
4H140	4	+	13854474	13854502	13854502
4H141	4	+	13930396	13930424	13930424
4H142	4	+	14006933	14006960	14006960
4H143	4	+	14371695	14371721	14371721
4H144	4	+	14656123	14656151	14656151
4H145	4	+	14707227	14707252	14707252
4H146	4	+	14767227	14767255	14767255
4H147	4	+	14989917	14989945	14989945
4H148	4	+	15168168	15168195	15168195
4H149	4	+	15202031	15202059	15202059
4H150	4	+	15210541	15210569	15210569
4H151	4	+	15210902	15210932	15210932
4H152	4	+	15470868	15470896	15470896
4H153	4	+	15615832	15615862	15615862
4H154	4	+	15711525	15711552	15711552
4H155	4	+	15775315	15775345	15775345
4H156	4	+	16464808	16464837	16464837
4H157	4	+	16476111	16476139	16476139
4H158	4	+	16817395	16817422	16817422
4H159	4	+	16858924	16858952	16858952
4H160	4	+	17079698	17079725	17079725
4H161	4	+	17145620	17145649	17145649
4H162	4	+	17500859	17500886	17500886
4H163	4	+	17510757	17510785	17510785
4H164	4	+	17699812	17699838	17699838
4H165	4	+	17708044	17708071	17708071
4H166	4	+	17724496	17724523	17724523
4H167	4	+	17960666	17960694	17960694
4H168	4	+	18093371	18093399	18093399
4H169	4	+	18183064	18183091	18183091
4H170	4	+	18308801	18308829	18308829
4H171	4	+	18312555	18312583	18312583
4H172	4	+	18618217	18618244	18618244
4H173	4	+	18772159	18772185	18772185
4H174	4	+	19186979	19187007	19187007
4H175	4	+	19192244	19192271	19192271
4H176	4	+	19262959	19262986	19262986
4H177	4	+	19483209	19483237	19483237
4H178	4	+	19718617	19718645	19718645
4H179	4	+	19743782	19743809	19743809
4H180	4	+	19754589	19754617	19754617
4H181	4	+	19773441	19773468	19773468
4H182	4	+	19944248	19944275	19944275
4H183	4	+	20182849	20182875	20182875
4H184	4	+	20287159	20287187	20287187
4H185	4	+	20454044	20454071	20454071
4H186	4	+	20698433	20698461	20698461
4H187	4	+	20765713	20765741	20765741
4H188	4	+	20855737	20855765	20855765
4H189	4	+	20892793	20892820	20892820
4H190	4	+	20988717	20988743	20988743
4H191	4	+	21729643	21729671	21729671
4H192	4	+	21745874	21745902	21745902
4H193	4	+	22013357	22013385	22013385
4H194	4	+	22521725	22521752	22521752
4H195	4	+	22670336	22670364	22670364
4H196	4	+	22743597	22743620	22743620	transcript:scaffold_403649.1	-	3	3	22743350	22743966
4H197	4	+	22800664	22800692	22800692
4H198	4	+	23022036	23022063	23022063
4H199	4	+	23142175	23142203	23142203
4H200	4	+	23188467	23188495	23188495
4H201	4	+	23212692	23212720	23212720	fgenesh2_kg.4__3026__AT2G47820.1	+	2	2	23211583	23212774
4H202	4	+	23298383	23298411	23298411
4H203	4	+	23302920	23302948	23302948
tr4H1	4	-	23247611	23247639	23247611
tr4H2	4	-	23135661	23135689	23135661
tr4H3	4	-	23083589	23083617	23083589
tr4H4	4	-	22799282	22799309	22799282
tr4H5	4	-	21936817	21936843	21936817
tr4H6	4	-	21213998	21214026	21213998
tr4H7	4	-	21088912	21088940	21088912
tr4H8	4	-	21016383	21016410	21016383
tr4H9	4	-	20905968	20905995	20905968
tr4H10	4	-	20804543	20804570	20804543
tr4H11	4	-	20751984	20752012	20751984
tr4H12	4	-	20750254	20750282	20750254
tr4H13	4	-	20441884	20441913	20441884
tr4H14	4	-	20342731	20342759	20342731
tr4H15	4	-	20303690	20303711	20303690	fgenesh2_kg.4__2304__AT2G41640.1	+	2	2	20292850	20334181
tr4H16	4	-	19774082	19774110	19774082
tr4H17	4	-	19629868	19629896	19629868
tr4H18	4	-	19539562	19539592	19539562	transcript:fgenesh2_kg.4__2110__AT2G40100.1	+	2	1	19539305	19539906
tr4H19	4	-	19520700	19520728	19520700
tr4H20	4	-	19514375	19514403	19514375
tr4H21	4	-	19490632	19490661	19490632
tr4H22	4	-	19300398	19300426	19300398
tr4H23	4	-	19165371	19165399	19165371
tr4H24	4	-	19112622	19112648	19112622
tr4H25	4	-	18928584	18928612	18928584	fgenesh2_kg.4__1980__AT2G39010.1	+	2	2	18928339	18929461
tr4H26	4	-	18847692	18847720	18847692
tr4H27	4	-	18760769	18760795	18760769
tr4H28	4	-	18602440	18602468	18602440
tr4H29	4	-	18177101	18177127	18177101
tr4H30	4	-	18135970	18135998	18135970
tr4H31	4	-	17924265	17924293	17924265
tr4H32	4	-	17759652	17759680	17759652
tr4H33	4	-	17597248	17597276	17597248
tr4H34	4	-	17558389	17558417	17558389
tr4H35	4	-	16696791	16696818	16696791
tr4H36	4	-	15763576	15763603	15763576
tr4H37	4	-	15615859	15615885	15615859
tr4H38	4	-	15551139	15551167	15551139
tr4H39	4	-	15492796	15492822	15492796
tr4H40	4	-	15426203	15426230	15426203
tr4H41	4	-	15358762	15358790	15358762
tr4H42	4	-	15251623	15251650	15251623
tr4H43	4	-	15202253	15202283	15202253
tr4H44	4	-	14803657	14803685	14803657
tr4H45	4	-	14692341	14692368	14692341
tr4H46	4	-	14671757	14671784	14671757
tr4H47	4	-	14661515	14661542	14661515
tr4H48	4	-	14660328	14660355	14660328
tr4H49	4	-	14526939	14526966	14526939
tr4H50	4	-	14503157	14503184	14503157
tr4H51	4	-	14464362	14464390	14464362
tr4H52	4	-	14398381	14398409	14398381
tr4H53	4	-	14396217	14396245	14396217
tr4H54	4	-	14371870	14371896	14371870
tr4H55	4	-	13938463	13938491	13938463
tr4H56	4	-	13824155	13824182	13824155	fgenesh2_kg.4__961__AT2G29940.1	+	1	1	13798077	13829235
tr4H57	4	-	13819023	13819051	13819023
tr4H58	4	-	13800227	13800255	13800227	fgenesh2_kg.4__961__AT2G29940.1	+	1	1	13798077	13829235
tr4H59	4	-	13752565	13752593	13752565
tr4H60	4	-	13750957	13750985	13750957
tr4H61	4	-	13719916	13719944	13719916
tr4H62	4	-	13673044	13673072	13673044
tr4H63	4	-	13656776	13656803	13656776
tr4H64	4	-	13557444	13557472	13557444
tr4H65	4	-	13493300	13493328	13493300
tr4H66	4	-	13309962	13309989	13309962
tr4H67	4	-	13226115	13226142	13226115
tr4H68	4	-	12692656	12692684	12692656
tr4H69	4	-	12663696	12663724	12663696	fgenesh2_kg.4__821__AT2G28510.1	-	2	2	12660200	12682675
tr4H70	4	-	12654920	12654948	12654920
tr4H71	4	-	12603512	12603540	12603512
tr4H72	4	-	12552320	12552348	12552320
tr4H73	4	-	12364690	12364718	12364690
tr4H74	4	-	12311844	12311870	12311844
tr4H75	4	-	12235473	12235500	12235473
tr4H76	4	-	12092973	12093000	12092973
tr4H77	4	-	11822845	11822872	11822845
tr4H78	4	-	11788489	11788517	11788489
tr4H79	4	-	11781330	11781356	11781330
tr4H80	4	-	11697358	11697385	11697358
tr4H81	4	-	11641489	11641516	11641489
tr4H82	4	-	11618534	11618561	11618534
tr4H83	4	-	11607998	11608024	11607998
tr4H84	4	-	11565862	11565888	11565862
tr4H85	4	-	11505768	11505796	11505768
tr4H86	4	-	11486854	11486881	11486854
tr4H87	4	-	11300659	11300687	11300659
tr4H88	4	-	11101394	11101420	11101394
tr4H89	4	-	10872205	10872231	10872205
tr4H90	4	-	10832861	10832887	10832861
tr4H91	4	-	10821814	10821842	10821814
tr4H92	4	-	10820139	10820166	10820139
tr4H93	4	-	10746923	10746952	10746923
tr4H94	4	-	10672547	10672577	10672547
tr4H95	4	-	10664255	10664283	10664255
tr4H96	4	-	10659211	10659241	10659211
tr4H97	4	-	10599762	10599790	10599762
tr4H98	4	-	10540862	10540888	10540862
tr4H99	4	-	10517834	10517861	10517834
tr4H100	4	-	10283469	10283495	10283469
tr4H101	4	-	9950173	9950200	9950173
tr4H102	4	-	9725707	9725734	9725707
tr4H103	4	-	6715792	6715820	6715792
tr4H104	4	-	6703049	6703077	6703049
tr4H105	4	-	6588835	6588863	6588835
tr4H106	4	-	6572496	6572526	6572496
tr4H107	4	-	6555078	6555108	6555078
tr4H108	4	-	6544170	6544198	6544170
tr4H109	4	-	6476699	6476720	6476699
tr4H110	4	-	6420890	6420923	6420890
tr4H111	4	-	6207482	6207508	6207482
tr4H112	4	-	5806540	5806567	5806540
tr4H113	4	-	5735620	5735648	5735620
tr4H114	4	-	5726675	5726703	5726675
tr4H115	4	-	5607006	5607032	5607006
tr4H116	4	-	5588778	5588804	5588778
tr4H117	4	-	5484597	5484625	5484597
tr4H118	4	-	5448975	5449003	5448975
tr4H119	4	-	5323080	5323106	5323080
tr4H120	4	-	5284209	5284237	5284209
tr4H121	4	-	5273546	5273573	5273546
tr4H122	4	-	5267315	5267341	5267315
tr4H123	4	-	5136123	5136150	5136123
tr4H124	4	-	4988411	4988439	4988411
tr4H125	4	-	4851211	4851238	4851211
tr4H126	4	-	4818864	4818891	4818864
tr4H127	4	-	4750152	4750180	4750152
tr4H128	4	-	4706377	4706405	4706377
tr4H129	4	-	4362421	4362449	4362421
tr4H130	4	-	4278759	4278787	4278759
tr4H131	4	-	4168799	4168828	4168799
tr4H132	4	-	4159766	4159795	4159766
tr4H133	4	-	4121131	4121158	4121131
tr4H134	4	-	4114067	4114095	4114067
tr4H135	4	-	4019387	4019414	4019387
tr4H136	4	-	3988193	3988220	3988193
tr4H137	4	-	3880642	3880673	3880642
tr4H138	4	-	3845913	3845944	3845913
tr4H139	4	-	3588466	3588494	3588466
tr4H140	4	-	3567910	3567937	3567910
tr4H141	4	-	3435866	3435893	3435866
tr4H142	4	-	3358958	3358985	3358958
tr4H143	4	-	3249438	3249466	3249438
tr4H144	4	-	3247900	3247928	3247900
tr4H145	4	-	2993657	2993684	2993657
tr4H146	4	-	2992696	2992724	2992696
tr4H147	4	-	2985248	2985275	2985248
tr4H148	4	-	2904520	2904550	2904520
tr4H149	4	-	2857666	2857692	2857666
tr4H150	4	-	2818456	2818484	2818456
tr4H151	4	-	2685687	2685716	2685687
tr4H152	4	-	2641007	2641035	2641007
tr4H153	4	-	2635354	2635382	2635354
tr4H154	4	-	2628913	2628940	2628913
tr4H155	4	-	2427138	2427166	2427138
tr4H156	4	-	2388727	2388755	2388727
tr4H157	4	-	2376683	2376710	2376683
tr4H158	4	-	2357080	2357111	2357080
tr4H159	4	-	2283094	2283121	2283094
tr4H160	4	-	2232797	2232825	2232797
tr4H161	4	-	1935863	1935890	1935863
tr4H162	4	-	1854829	1854857	1854829
tr4H163	4	-	1663025	1663051	1663025
tr4H164	4	-	1637506	1637534	1637506
tr4H165	4	-	1585113	1585141	1585113
tr4H166	4	-	1408990	1409018	1408990
tr4H167	4	-	1231589	1231615	1231589
tr4H168	4	-	1164132	1164161	1164132
tr4H169	4	-	903545	903572	903545
tr4H170	4	-	886782	886810	886782
tr4H171	4	-	842463	842490	842463
tr4H172	4	-	745991	746019	745991
tr4H173	4	-	665221	665246	665221
tr4H174	4	-	433889	433915	433889
tr4H175	4	-	327005	327033	327005
tr4H176	4	-	280480	280508	280480
3H1	3	+	50665	50693	50693
3H2	3	+	56037	56065	56065
3H3	3	+	64280	64308	64308
3H4	3	+	262100	262127	262127
3H5	3	+	266980	267008	267008	fgenesh2_kg.3__82__AT3G01320.1	-	2	2	262328	312228
3H6	3	+	268508	268536	268536
3H7	3	+	664075	664101	664101
3H8	3	+	814609	814637	814637
3H9	3	+	915040	915068	915068	fgenesh2_kg.3__256__AT3G03090.1	-	2	2	902092	915317
3H10	3	+	1378730	1378758	1378758
3H11	3	+	1459298	1459325	1459325
3H12	3	+	1610039	1610067	1610067
3H13	3	+	1750851	1750879	1750879
3H14	3	+	1863745	1863773	1863773
3H15	3	+	2394111	2394141	2394141
3H16	3	+	2471551	2471579	2471579
3H17	3	+	2613276	2613304	2613304
3H18	3	+	3402283	3402311	3402311
3H19	3	+	3521933	3521961	3521961	fgenesh2_kg.3__896__AT3G08920.1	+	2	2	3520958	3522098
3H20	3	+	3952592	3952619	3952619
3H21	3	+	3953512	3953538	3953538
3H22	3	+	4024729	4024757	4024757
3H23	3	+	4213219	4213246	4213246
3H24	3	+	4489707	4489735	4489735
3H25	3	+	4780380	4780408	4780408
3H26	3	+	4811503	4811531	4811531
3H27	3	+	4922415	4922444	4922444
3H28	3	+	5135300	5135327	5135327
3H29	3	+	5218613	5218640	5218640
3H30	3	+	5537566	5537594	5537594
3H31	3	+	5872535	5872562	5872562
3H32	3	+	6021177	6021205	6021205
3H33	3	+	6179139	6179167	6179167
3H34	3	+	6355953	6355980	6355980
3H35	3	+	6439037	6439064	6439064
3H36	3	+	6450028	6450056	6450056
3H37	3	+	6512801	6512829	6512829
3H38	3	+	6585668	6585696	6585696
3H39	3	+	6651737	6651765	6651765
3H40	3	+	6808516	6808544	6808544
3H41	3	+	6916285	6916313	6916313	fgenesh2_kg.3__1795__AT3G16410.1	+	2	2	6911643	6916394
3H42	3	+	6925789	6925815	6925815
3H43	3	+	7030776	7030804	7030804
3H44	3	+	7076681	7076707	7076707
3H45	3	+	7117221	7117248	7117248
3H46	3	+	7187324	7187352	7187352
3H47	3	+	7702695	7702723	7702723
3H48	3	+	7775018	7775044	7775044
3H49	3	+	8005776	8005803	8005803
3H50	3	+	8020898	8020926	8020926
3H51	3	+	8108079	8108107	8108107
3H52	3	+	8123983	8124009	8124009
3H53	3	+	8124761	8124789	8124789
3H54	3	+	8345556	8345584	8345584
3H55	3	+	8358620	8358647	8358647
3H56	3	+	8705160	8705188	8705188
3H57	3	+	8892850	8892878	8892878
3H58	3	+	9002212	9002239	9002239
3H59	3	+	9028190	9028217	9028217
3H60	3	+	9254984	9255014	9255014
3H61	3	+	9274504	9274532	9274532
3H62	3	+	9581487	9581515	9581515
3H63	3	+	9593614	9593641	9593641
3H64	3	+	9669158	9669184	9669184
3H65	3	+	9736273	9736300	9736300
3H66	3	+	9920980	9921009	9921009
3H67	3	+	9929701	9929729	9929729
3H68	3	+	9962691	9962717	9962717
3H69	3	+	10297757	10297785	10297785
3H70	3	+	10352393	10352418	10352418	transcript:scaffold_302755.1	-	1	1	10350915	10354002
3H71	3	+	10486470	10486498	10486498
3H72	3	+	10711323	10711350	10711350
3H73	3	+	10777752	10777780	10777780
3H74	3	+	10904067	10904093	10904093
3H75	3	+	10987487	10987515	10987515
3H76	3	+	11038285	11038311	11038311
3H77	3	+	11180669	11180697	11180697
3H78	3	+	11191263	11191289	11191289
3H79	3	+	11194770	11194796	11194796
3H80	3	+	11214852	11214880	11214880
3H81	3	+	11433229	11433258	11433258
3H82	3	+	11548385	11548413	11548413
3H83	3	+	11759835	11759863	11759863
3H84	3	+	11882044	11882072	11882072
3H85	3	+	11998479	11998507	11998507
3H86	3	+	12211187	12211214	12211214
3H87	3	+	12329425	12329452	12329452
3H88	3	+	12442345	12442373	12442373
3H89	3	+	12531861	12531888	12531888
3H90	3	+	12698007	12698035	12698035
3H91	3	+	12710421	12710449	12710449
3H92	3	+	12998812	12998838	12998838
3H93	3	+	13100663	13100690	13100690
3H94	3	+	13208104	13208132	13208132
3H95	3	+	13228936	13228964	13228964
3H96	3	+	13413417	13413444	13413444
3H97	3	+	13462438	13462465	13462465
3H98	3	+	13639585	13639614	13639614
3H99	3	+	13666648	13666675	13666675
3H100	3	+	13707911	13707939	13707939
3H101	3	+	13743581	13743610	13743610
3H102	3	+	13798728	13798755	13798755
3H103	3	+	13959417	13959446	13959446
3H104	3	+	14036841	14036870	14036870
3H105	3	+	14061624	14061653	14061653
3H106	3	+	14068722	14068748	14068748
3H107	3	+	14129788	14129813	14129813	fgenesh2_kg.3__2876__AT2G05590.2	+	2	2	14072906	14139000
3H108	3	+	14132876	14132902	14132902
3H109	3	+	14137864	14137891	14137891	fgenesh2_kg.3__2876__AT2G05590.2	+	2	2	14072906	14139000
3H110	3	+	14348886	14348913	14348913
3H111	3	+	14406150	14406178	14406178
3H112	3	+	14409065	14409093	14409093
3H113	3	+	14432380	14432408	14432408
3H114	3	+	14433070	14433098	14433098
3H115	3	+	14494889	14494917	14494917
3H116	3	+	14578763	14578791	14578791
3H117	3	+	14602542	14602569	14602569
3H118	3	+	14710304	14710332	14710332
3H119	3	+	14801303	14801331	14801331
3H120	3	+	14818301	14818329	14818329
3H121	3	+	14880347	14880375	14880375
3H122	3	+	14881712	14881739	14881739
3H123	3	+	15123122	15123150	15123150
3H124	3	+	17459139	17459166	17459166
3H125	3	+	17908893	17908917	17908917
3H126	3	+	17961454	17961482	17961482
3H127	3	+	18020757	18020784	18020784
3H128	3	+	18066533	18066561	18066561
3H129	3	+	18134822	18134848	18134848	fgenesh2_kg.3__3007__AT2G13370.1	-	2	1	18112191	18137980
3H130	3	+	18212806	18212839	18212839
3H131	3	+	18284802	18284830	18284830
3H132	3	+	18288443	18288471	18288471
3H133	3	+	18329328	18329355	18329355
3H134	3	+	18346238	18346265	18346265
3H135	3	+	18357956	18357988	18357988
3H136	3	+	18456063	18456091	18456091
3H137	3	+	18478766	18478792	18478792
3H138	3	+	18531718	18531745	18531745
3H139	3	+	18860856	18860884	18860884
3H140	3	+	18892061	18892089	18892089
3H141	3	+	18939834	18939862	18939862
3H142	3	+	19038127	19038154	19038154
3H143	3	+	19070119	19070144	19070144
3H144	3	+	19117994	19118021	19118021
3H145	3	+	19269781	19269809	19269809
3H146	3	+	19409654	19409681	19409681
3H147	3	+	19430065	19430092	19430092
3H148	3	+	19465699	19465723	19465723
3H149	3	+	19472151	19472179	19472179
3H150	3	+	19630871	19630899	19630899
3H151	3	+	19641465	19641491	19641491
3H152	3	+	19662058	19662085	19662085
3H153	3	+	19665906	19665933	19665933
3H154	3	+	19667836	19667863	19667863
3H155	3	+	19672226	19672254	19672254
3H156	3	+	19741512	19741539	19741539
3H157	3	+	19786976	19787004	19787004
3H158	3	+	19806897	19806925	19806925
3H159	3	+	19850084	19850112	19850112
3H160	3	+	19973054	19973083	19973083
3H161	3	+	20001823	20001850	20001850
3H162	3	+	20187103	20187130	20187130
3H163	3	+	20353306	20353333	20353333
3H164	3	+	20419094	20419122	20419122
3H165	3	+	20476025	20476053	20476053
3H166	3	+	20492374	20492404	20492404
3H167	3	+	20607292	20607319	20607319
3H168	3	+	20623470	20623498	20623498
3H169	3	+	20688998	20689026	20689026
3H170	3	+	20799705	20799733	20799733
3H171	3	+	20817225	20817252	20817252
3H172	3	+	20829758	20829785	20829785
3H173	3	+	21156013	21156041	21156041
3H174	3	+	21268569	21268596	21268596
3H175	3	+	21288640	21288668	21288668	fgenesh2_kg.3__3245__AT2G16570.1	-	2	2	21280734	21295988
3H176	3	+	21402639	21402667	21402667
3H177	3	+	21420938	21420967	21420967
3H178	3	+	21486336	21486363	21486363
3H179	3	+	21574635	21574663	21574663
3H180	3	+	21838638	21838666	21838666
3H181	3	+	21877058	21877086	21877086
3H182	3	+	22026638	22026666	22026666
3H183	3	+	22151639	22151667	22151667
3H184	3	+	22313519	22313545	22313545
3H185	3	+	22374248	22374276	22374276
3H186	3	+	22375720	22375748	22375748
3H187	3	+	22558988	22559016	22559016
3H188	3	+	22572030	22572057	22572057
3H189	3	+	22612810	22612838	22612838
3H190	3	+	22633983	22634010	22634010
3H191	3	+	22844318	22844346	22844346
3H192	3	+	23080165	23080193	23080193
3H193	3	+	23106867	23106896	23106896
3H194	3	+	23117250	23117278	23117278
3H195	3	+	23193361	23193389	23193389
3H196	3	+	23389983	23390011	23390011
3H197	3	+	23558365	23558393	23558393
3H198	3	+	23588473	23588501	23588501
3H199	3	+	23681380	23681406	23681406
3H200	3	+	23769546	23769574	23769574
3H201	3	+	24021546	24021572	24021572
tr3H1	3	-	24103741	24103767	24103741
tr3H2	3	-	23988483	23988509	23988483
tr3H3	3	-	23941964	23941992	23941964
tr3H4	3	-	23935402	23935430	23935402	fgenesh2_kg.3__3589__AT2G20580.1	+	2	2	23928109	23939977
tr3H5	3	-	23887483	23887511	23887483
tr3H6	3	-	23748164	23748191	23748164
tr3H7	3	-	23692929	23692957	23692929
tr3H8	3	-	23606280	23606308	23606280
tr3H9	3	-	23590542	23590569	23590542
tr3H10	3	-	23583271	23583299	23583271
tr3H11	3	-	23550106	23550134	23550106
tr3H12	3	-	23530664	23530690	23530664
tr3H13	3	-	23462001	23462028	23462001
tr3H14	3	-	23241008	23241035	23241008
tr3H15	3	-	23233352	23233379	23233352
tr3H16	3	-	23112442	23112469	23112442
tr3H17	3	-	23079285	23079313	23079285
tr3H18	3	-	23074294	23074321	23074294
tr3H19	3	-	23047797	23047825	23047797
tr3H20	3	-	23044419	23044445	23044419
tr3H21	3	-	23020562	23020590	23020562
tr3H22	3	-	22994286	22994314	22994286
tr3H23	3	-	22874377	22874404	22874377
tr3H24	3	-	22832613	22832638	22832613
tr3H25	3	-	22706441	22706469	22706441
tr3H26	3	-	22647526	22647554	22647526
tr3H27	3	-	22642880	22642908	22642880
tr3H28	3	-	22602963	22602991	22602963
tr3H29	3	-	22572266	22572294	22572266
tr3H30	3	-	22414550	22414578	22414550
tr3H31	3	-	22386082	22386110	22386082
tr3H32	3	-	22385888	22385913	22385888
tr3H33	3	-	22251926	22251953	22251926
tr3H34	3	-	22217582	22217610	22217582
tr3H35	3	-	22215707	22215735	22215707
tr3H36	3	-	22190645	22190671	22190645
tr3H37	3	-	22140179	22140207	22140179
tr3H38	3	-	22126282	22126313	22126282
tr3H39	3	-	22113125	22113155	22113125
tr3H40	3	-	21941019	21941046	21941019
tr3H41	3	-	21901982	21902010	21901982
tr3H42	3	-	21899760	21899787	21899760
tr3H43	3	-	21896764	21896792	21896764
tr3H44	3	-	21817699	21817726	21817699
tr3H45	3	-	21678452	21678487	21678452
tr3H46	3	-	21667815	21667850	21667815
tr3H47	3	-	21637625	21637652	21637625
tr3H48	3	-	21616099	21616127	21616099
tr3H49	3	-	21590027	21590053	21590027
tr3H50	3	-	21582823	21582850	21582823
tr3H51	3	-	21458448	21458476	21458448
tr3H52	3	-	21456019	21456047	21456019
tr3H53	3	-	21454297	21454325	21454297
tr3H54	3	-	21426268	21426296	21426268
tr3H55	3	-	21422413	21422441	21422413
tr3H56	3	-	21301650	21301677	21301650
tr3H57	3	-	21171310	21171338	21171310
tr3H58	3	-	21102373	21102400	21102373
tr3H59	3	-	20964721	20964748	20964721
tr3H60	3	-	20832780	20832807	20832780
tr3H61	3	-	20797427	20797455	20797427
tr3H62	3	-	20737975	20738003	20737975
tr3H63	3	-	20650447	20650473	20650447
tr3H64	3	-	20382861	20382888	20382861
tr3H65	3	-	20324632	20324659	20324632
tr3H66	3	-	20293949	20293979	20293949
tr3H67	3	-	20039748	20039776	20039748
tr3H68	3	-	20028686	20028713	20028686
tr3H69	3	-	19996263	19996291	19996263
tr3H70	3	-	19817671	19817699	19817671
tr3H71	3	-	19687475	19687502	19687475
tr3H72	3	-	19625683	19625709	19625683
tr3H73	3	-	19612408	19612435	19612408
tr3H74	3	-	19518579	19518607	19518579
tr3H75	3	-	19508518	19508546	19508518
tr3H76	3	-	19361565	19361593	19361565
tr3H77	3	-	19311842	19311870	19311842
tr3H78	3	-	19183936	19183964	19183936
tr3H79	3	-	19153717	19153745	19153717
tr3H80	3	-	19141558	19141585	19141558
tr3H81	3	-	19122721	19122749	19122721
tr3H82	3	-	19112001	19112027	19112001
tr3H83	3	-	18953377	18953404	18953377
tr3H84	3	-	18951469	18951496	18951469
tr3H85	3	-	18886211	18886238	18886211
tr3H86	3	-	18877504	18877526	18877504
tr3H87	3	-	18864916	18864945	18864916
tr3H88	3	-	18523545	18523573	18523545
tr3H89	3	-	18514449	18514475	18514449
tr3H90	3	-	18338808	18338835	18338808
tr3H91	3	-	18265931	18265959	18265931
tr3H92	3	-	18117462	18117490	18117462	fgenesh2_kg.3__3007__AT2G13370.1	-	2	1	18112191	18137980
tr3H93	3	-	18114113	18114140	18114113
tr3H94	3	-	18079517	18079544	18079517
tr3H95	3	-	18035796	18035823	18035796
tr3H96	3	-	17909660	17909687	17909660
tr3H97	3	-	17905256	17905283	17905256
tr3H98	3	-	17629876	17629902	17629876
tr3H99	3	-	17485726	17485754	17485726
tr3H100	3	-	14894375	14894403	14894375
tr3H101	3	-	14801725	14801753	14801725
tr3H102	3	-	14776609	14776640	14776609
tr3H103	3	-	14748293	14748321	14748293
tr3H104	3	-	14623642	14623670	14623642
tr3H105	3	-	14414299	14414327	14414299
tr3H106	3	-	14412603	14412629	14412603
tr3H107	3	-	14390617	14390644	14390617
tr3H108	3	-	14345116	14345143	14345116
tr3H109	3	-	14316559	14316586	14316559
tr3H110	3	-	14226034	14226060	14226034
tr3H111	3	-	14134665	14134693	14134665	fgenesh2_kg.3__2876__AT2G05590.2	+	2	2	14072906	14139000
tr3H112	3	-	14104487	14104513	14104487
tr3H113	3	-	14098122	14098150	14098122	fgenesh2_kg.3__2876__AT2G05590.2	+	2	2	14072906	14139000
tr3H114	3	-	13923420	13923448	13923420
tr3H115	3	-	13901849	13901875	13901849
tr3H116	3	-	13847817	13847839	13847817	transcript:fgenesh2_kg.3__2844__AT2G05320.1	+	2	1	13847318	13848610
tr3H117	3	-	13807547	13807573	13807547
tr3H118	3	-	13619309	13619338	13619309	transcript:scaffold_303271.1	-	2	2	13619192	13619564
tr3H119	3	-	13328496	13328524	13328496
tr3H120	3	-	13281461	13281489	13281461
tr3H121	3	-	13241849	13241879	13241849
tr3H122	3	-	13166261	13166288	13166261
tr3H123	3	-	13135424	13135451	13135424
tr3H124	3	-	13074392	13074420	13074392
tr3H125	3	-	13073639	13073667	13073639
tr3H126	3	-	12955971	12956000	12955971
tr3H127	3	-	12911853	12911881	12911853
tr3H128	3	-	12780479	12780507	12780479
tr3H129	3	-	12622644	12622671	12622644
tr3H130	3	-	12556733	12556760	12556733
tr3H131	3	-	12546759	12546781	12546759
tr3H132	3	-	12498166	12498193	12498166
tr3H133	3	-	12358562	12358590	12358562
tr3H134	3	-	12222157	12222185	12222157
tr3H135	3	-	12165686	12165713	12165686
tr3H136	3	-	12114273	12114300	12114273
tr3H137	3	-	12052871	12052898	12052871
tr3H138	3	-	12050411	12050438	12050411
tr3H139	3	-	11995750	11995778	11995750
tr3H140	3	-	11829445	11829472	11829445
[truncated: 1,419 more rows]

## Sheet: Athgene
HelitronID	Chr	[+/-]	Start	End	InsertPos	gene_id gene	Strand	Zones	ZoneID	Zonestart	ZoneEnd	gene_id CDS	Strand	Zones	ZoneID	Zonestart	ZoneEnd
1H1	1	+	701349	701377	701377	AT1G03030	+	1	1	701365	703929
1H2	1	+	1161197	1161225	1161225
1H3	1	+	3414811	3414839	3414839	AT1G10400	-	1	1	3414823	3416474
1H4	1	+	4966989	4967016	4967016	AT1G14518	-	1	1	4966810	4967493
1H5	1	+	7037261	7037289	7037289
1H6	1	+	7284053	7284081	7284081
1H7	1	+	8190531	8190558	8190558
1H8	1	+	8236973	8236999	8236999
1H9	1	+	8539735	8539762	8539762
1H10	1	+	9062492	9062519	9062519
1H11	1	+	9818245	9818273	9818273
1H12	1	+	10159824	10159853	10159853
1H13	1	+	10529643	10529668	10529668
1H14	1	+	10580112	10580140	10580140
1H15	1	+	10598287	10598314	10598314
1H16	1	+	11701699	11701726	11701726
1H17	1	+	11708803	11708831	11708831
1H18	1	+	11722408	11722435	11722435
1H19	1	+	11982053	11982081	11982081
1H20	1	+	12097988	12098016	12098016
1H21	1	+	12240882	12240909	12240909
1H22	1	+	12264820	12264847	12264847
1H23	1	+	12365963	12365991	12365991
1H24	1	+	12458226	12458253	12458253
1H25	1	+	12518562	12518587	12518587
1H26	1	+	12527618	12527641	12527641
1H27	1	+	12619496	12619523	12619523
1H28	1	+	12636663	12636691	12636691
1H29	1	+	13060868	13060895	13060895
1H30	1	+	13386452	13386480	13386480
1H31	1	+	13388995	13389022	13389022
1H32	1	+	13409289	13409316	13409316
1H33	1	+	13438437	13438463	13438463
1H34	1	+	13583551	13583578	13583578
1H35	1	+	13808579	13808607	13808607
1H36	1	+	13870415	13870443	13870443
1H37	1	+	14477214	14477233	14477233
1H38	1	+	16077388	16077414	16077414
1H39	1	+	16327274	16327302	16327302
1H40	1	+	16419777	16419803	16419803
1H41	1	+	16546904	16546932	16546932
1H42	1	+	16701928	16701956	16701956
1H43	1	+	16758898	16758926	16758926
1H44	1	+	16792449	16792475	16792475
1H45	1	+	16804142	16804169	16804169
1H46	1	+	16822859	16822887	16822887
1H47	1	+	16826341	16826369	16826369
1H48	1	+	17110597	17110624	17110624
1H49	1	+	17514960	17514987	17514987
1H50	1	+	17563825	17563852	17563852
1H51	1	+	17606107	17606134	17606134
1H52	1	+	17901915	17901941	17901941
1H53	1	+	18769084	18769111	18769111
1H54	1	+	18790821	18790847	18790847
1H55	1	+	18792835	18792863	18792863
1H56	1	+	19064563	19064591	19064591
1H57	1	+	19086812	19086842	19086842
1H58	1	+	19249334	19249361	19249361
1H59	1	+	19695846	19695871	19695871
1H60	1	+	19718466	19718493	19718493	AT1G52940	+	1	1	19716402	19723725
1H61	1	+	19736553	19736583	19736583
1H62	1	+	19769544	19769572	19769572
1H63	1	+	20514543	20514572	20514572
1H64	1	+	20626054	20626081	20626081	AT1G55290	-	1	1	20626029	20627513
1H65	1	+	20704547	20704574	20704574
1H66	1	+	21261003	21261030	21261030
1H67	1	+	21336497	21336526	21336526
1H68	1	+	21918957	21918983	21918983
1H69	1	+	22192524	22192551	22192551
1H70	1	+	22451976	22452004	22452004
1H71	1	+	22829245	22829272	22829272
1H72	1	+	23175174	23175204	23175204	AT1G62580	+	1	1	23173286	23176931
1H73	1	+	23215491	23215518	23215518
1H74	1	+	23271809	23271829	23271829	AT1G62840	+	1	1	23271416	23272578	AT1G62840	+	2	2	23271793	23272404
1H75	1	+	24719010	24719037	24719037
1H76	1	+	27241246	27241274	27241274
1H77	1	+	29078985	29079012	29079012
tr1H1	1	-	30253143	30253171	30253143
tr1H2	1	-	30250979	30251007	30250979
tr1H3	1	-	29774262	29774289	29774262	AT1G79150	-	1	1	29772510	29778016
tr1H4	1	-	28310925	28310951	28310925
tr1H5	1	-	25962466	25962493	25962466
tr1H6	1	-	25554514	25554544	25554514
tr1H7	1	-	23925218	23925247	23925218
tr1H8	1	-	23770678	23770703	23770678	AT1G64060	+	1	1	23769774	23776984	AT1G64060	+	14	1	23770266	23770929
tr1H9	1	-	23553792	23553820	23553792
tr1H10	1	-	22991933	22991961	22991933
tr1H11	1	-	22620591	22620619	22620591
tr1H12	1	-	21824452	21824479	21824452
tr1H13	1	-	21739077	21739105	21739077
tr1H14	1	-	21615298	21615326	21615298
tr1H15	1	-	21428160	21428187	21428160
tr1H16	1	-	21387999	21388027	21387999
tr1H17	1	-	21103356	21103385	21103356
tr1H18	1	-	20508838	20508865	20508838
tr1H19	1	-	20205355	20205383	20205355
tr1H20	1	-	20172062	20172089	20172062	AT1G54040	-	1	1	20170715	20173949
tr1H21	1	-	20166672	20166699	20166672
tr1H22	1	-	19993682	19993708	19993682
tr1H23	1	-	19780301	19780328	19780301
tr1H24	1	-	19465091	19465119	19465091
tr1H25	1	-	19327238	19327264	19327238
tr1H26	1	-	19234717	19234742	19234717
tr1H27	1	-	19172061	19172091	19172061
tr1H28	1	-	17551189	17551219	17551189
tr1H29	1	-	17332442	17332470	17332442	AT1G47280	-	1	1	17331972	17334412
tr1H30	1	-	16998397	16998425	16998397
tr1H31	1	-	16997492	16997519	16997492
tr1H32	1	-	16858633	16858661	16858633
tr1H33	1	-	16534653	16534679	16534653
tr1H34	1	-	16400450	16400478	16400450
tr1H35	1	-	16343084	16343112	16343084
tr1H36	1	-	15888771	15888797	15888771
tr1H37	1	-	14308765	14308793	14308765
tr1H38	1	-	14296519	14296546	14296519
tr1H39	1	-	14296434	14296463	14296434
tr1H40	1	-	14012813	14012839	14012813
tr1H41	1	-	13811846	13811873	13811846
tr1H42	1	-	13623933	13623960	13623933
tr1H43	1	-	13495423	13495452	13495423
tr1H44	1	-	13476473	13476500	13476473
tr1H45	1	-	13346693	13346720	13346693
tr1H46	1	-	13261266	13261294	13261266
tr1H47	1	-	13160808	13160834	13160808
tr1H48	1	-	13064080	13064108	13064080
tr1H49	1	-	13015852	13015880	13015852
tr1H50	1	-	12992997	12993024	12992997
tr1H51	1	-	12853938	12853968	12853938
tr1H52	1	-	12562230	12562258	12562230
tr1H53	1	-	12327928	12327956	12327928
tr1H54	1	-	12183406	12183433	12183406	AT1G33600	+	1	1	12180483	12184528
tr1H55	1	-	12158785	12158817	12158785	AT1G33520	-	1	1	12157054	12159125	AT1G33520	-	1	1	12157491	12158876
tr1H56	1	-	12136633	12136660	12136633
tr1H57	1	-	11805788	11805816	11805788
tr1H58	1	-	11669358	11669385	11669358
tr1H59	1	-	11617493	11617521	11617493
tr1H60	1	-	11407760	11407787	11407760
tr1H61	1	-	11351515	11351542	11351515	AT1G31710	+	1	1	11349697	11355587
tr1H62	1	-	10021415	10021442	10021415
tr1H63	1	-	9918454	9918480	9918454
tr1H64	1	-	9136656	9136683	9136656
tr1H65	1	-	8489415	8489443	8489415
tr1H66	1	-	8374553	8374581	8374553	AT1G23670	-	1	1	8373239	8375897
tr1H67	1	-	8289505	8289535	8289505
tr1H68	1	-	6233937	6233964	6233937
tr1H69	1	-	5657945	5657972	5657945
tr1H70	1	-	5436913	5436940	5436913
tr1H71	1	-	4770116	4770142	4770116
tr1H72	1	-	4126116	4126140	4126116	AT1G12160	+	1	1	4125990	4128310	AT1G12160	+	5	1	4126068	4126611
tr1H73	1	-	3771043	3771070	3771043
tr1H74	1	-	3497753	3497781	3497753	AT1G10586	-	1	1	3496911	3499439
tr1H75	1	-	3023484	3023511	3023484
tr1H76	1	-	2587833	2587860	2587833
tr1H77	1	-	2233821	2233851	2233821
tr1H78	1	-	1194312	1194339	1194312	AT1G04425	+	1	1	1194187	1196889
tr1H79	1	-	696475	696502	696475	AT1G03010	+	1	1	693190	696504
tr1H80	1	-	499374	499402	499374
2H1	2	+	238096	238124	238124
2H2	2	+	241896	241923	241923
2H3	2	+	502032	502059	502059
2H4	2	+	511310	511338	511338
2H5	2	+	1089939	1089966	1089966
2H6	2	+	1092259	1092286	1092286
2H7	2	+	1579346	1579372	1579372
2H8	2	+	1903617	1903644	1903644
2H9	2	+	2139357	2139384	2139384
2H10	2	+	2320905	2320933	2320933
2H11	2	+	2514669	2514695	2514695
2H12	2	+	2953510	2953537	2953537
2H13	2	+	2984730	2984757	2984757
2H14	2	+	3721490	3721518	3721518
2H15	2	+	4024961	4024989	4024989
2H16	2	+	4263144	4263171	4263171
2H17	2	+	4476252	4476280	4476280
2H18	2	+	4656331	4656358	4656358
2H19	2	+	4748735	4748761	4748761
2H20	2	+	5021425	5021453	5021453
2H21	2	+	5038284	5038312	5038312
2H22	2	+	5110406	5110427	5110427
2H23	2	+	5426346	5426374	5426374
2H24	2	+	5608564	5608591	5608591
2H25	2	+	5608895	5608921	5608921
2H26	2	+	5776725	5776751	5776751
2H27	2	+	6163554	6163580	6163580
2H28	2	+	6263176	6263203	6263203
2H29	2	+	6412123	6412151	6412151
2H30	2	+	6583328	6583356	6583356
2H31	2	+	6658435	6658463	6658463
2H32	2	+	6664092	6664120	6664120
2H33	2	+	6683085	6683112	6683112
2H34	2	+	6901894	6901921	6901921
2H35	2	+	6992915	6992942	6992942
2H36	2	+	7112899	7112927	7112927
2H37	2	+	7178987	7179014	7179014
2H38	2	+	7340914	7340941	7340941
2H39	2	+	7351518	7351546	7351546
2H40	2	+	7650952	7650980	7650980
2H41	2	+	8173673	8173699	8173699	AT2G18880	+	1	1	8172189	8178995
2H42	2	+	8838925	8838950	8838950	AT2G20515	-	1	1	8838750	8839857
2H43	2	+	8855234	8855261	8855261
2H44	2	+	8907967	8907995	8907995
2H45	2	+	9030647	9030674	9030674
2H46	2	+	9433540	9433568	9433568
2H47	2	+	9585327	9585354	9585354
2H48	2	+	10020427	10020455	10020455
2H49	2	+	10039994	10040019	10040019
2H50	2	+	10407065	10407093	10407093
2H51	2	+	12144750	12144777	12144777
2H52	2	+	12378622	12378648	12378648	AT2G28840	+	1	1	12378272	12380809	AT2G28840	+	15	1	12378542	12378721
2H53	2	+	12882780	12882809	12882809
2H54	2	+	13068363	13068388	13068388
2H55	2	+	13102331	13102359	13102359
2H56	2	+	14572718	14572745	14572745
2H57	2	+	15134744	15134771	15134771
2H58	2	+	16540553	16540580	16540580
2H59	2	+	19221165	19221188	19221188	AT2G46770	-	1	1	19220725	19222916	AT2G46770	-	3	1	19220920	19221540
2H60	2	+	19528822	19528848	19528848
2H61	2	+	19623619	19623645	19623645
tr2H1	2	-	19413917	19413944	19413917
tr2H2	2	-	19268599	19268626	19268599
tr2H3	2	-	19195411	19195441	19195411
tr2H4	2	-	17992545	17992573	17992545
tr2H5	2	-	17299423	17299450	17299423
tr2H6	2	-	16746052	16746082	16746052	AT2G40100	+	1	1	16745628	16747424	AT2G40100	+	4	1	16745884	16746396
tr2H7	2	-	15371099	15371126	15371099
tr2H8	2	-	14858768	14858794	14858768
tr2H9	2	-	13335825	13335852	13335825
tr2H10	2	-	12876675	12876704	12876675
tr2H11	2	-	12348721	12348748	12348721
tr2H12	2	-	12206799	12206828	12206799
tr2H13	2	-	11555403	11555430	11555403
tr2H14	2	-	11503126	11503154	11503126
tr2H15	2	-	11285116	11285144	11285116
tr2H16	2	-	10996184	10996212	10996184
tr2H17	2	-	10467278	10467308	10467278
tr2H18	2	-	10120196	10120220	10120196	AT2G23770	-	1	1	10119973	10122479
tr2H19	2	-	9891247	9891274	9891247
tr2H20	2	-	9859956	9859983	9859956
tr2H21	2	-	9790111	9790137	9790111	AT2G22990	+	1	1	9786087	9790335
tr2H22	2	-	9612022	9612049	9612022
tr2H23	2	-	9393710	9393735	9393710	AT2G22110	+	1	1	9393670	9393743
tr2H24	2	-	9228638	9228665	9228638	AT2G21550	+	1	1	9226917	9230205
tr2H25	2	-	8893538	8893564	8893538
tr2H26	2	-	7813403	7813431	7813403
tr2H27	2	-	7566550	7566577	7566550	AT2G17420	+	1	1	7564240	7566601
tr2H28	2	-	7177591	7177619	7177591
tr2H29	2	-	7176741	7176768	7176741
tr2H30	2	-	7168231	7168259	7168231
tr2H31	2	-	6852667	6852695	6852667
tr2H32	2	-	6327667	6327693	6327667
tr2H33	2	-	6318869	6318897	6318869
tr2H34	2	-	6297207	6297234	6297207
tr2H35	2	-	6206596	6206624	6206596
tr2H36	2	-	6085889	6085916	6085889
tr2H37	2	-	5464924	5464954	5464924
tr2H38	2	-	5408038	5408064	5408038
tr2H39	2	-	5080847	5080873	5080847
tr2H40	2	-	5011166	5011194	5011166	AT2G12405	-	1	1	5010792	5011590
tr2H41	2	-	4941501	4941527	4941501
tr2H42	2	-	4759064	4759091	4759064
tr2H43	2	-	4592138	4592166	4592138
tr2H44	2	-	4351535	4351563	4351535
tr2H45	2	-	4256364	4256391	4256364
tr2H46	2	-	4086581	4086607	4086581
tr2H47	2	-	4085075	4085102	4085075
tr2H48	2	-	3212326	3212354	3212326
tr2H49	2	-	3197364	3197392	3197364
tr2H50	2	-	2962295	2962323	2962295
tr2H51	2	-	2734779	2734807	2734779
tr2H52	2	-	2514662	2514682	2514662
tr2H53	2	-	2442266	2442294	2442266
tr2H54	2	-	2372511	2372537	2372511
tr2H55	2	-	2338949	2338976	2338949
tr2H56	2	-	2240581	2240609	2240581
tr2H57	2	-	2117338	2117366	2117338
tr2H58	2	-	2089356	2089383	2089356
tr2H59	2	-	2058076	2058103	2058076
tr2H60	2	-	1788921	1788948	1788921
tr2H61	2	-	1552032	1552059	1552032
tr2H62	2	-	1458848	1458877	1458848
tr2H63	2	-	1383554	1383581	1383554
tr2H64	2	-	1367476	1367504	1367476
tr2H65	2	-	1347213	1347240	1347213
tr2H66	2	-	1321971	1321998	1321971
tr2H67	2	-	1302358	1302386	1302358
tr2H68	2	-	1048329	1048356	1048329
tr2H69	2	-	1038050	1038078	1038050
tr2H70	2	-	723127	723155	723127
tr2H71	2	-	715664	715690	715664
3H1	3	+	1572097	1572125	1572125
3H2	3	+	3717183	3717211	3717211
3H3	3	+	3966118	3966146	3966146
3H4	3	+	4552287	4552315	4552315
3H5	3	+	5866401	5866428	5866428
3H6	3	+	7319241	7319269	7319269
3H7	3	+	7982072	7982099	7982099
3H8	3	+	8645311	8645338	8645338
3H9	3	+	8875647	8875674	8875674
3H10	3	+	8884038	8884064	8884064
3H11	3	+	9541219	9541247	9541247
3H12	3	+	9912066	9912092	9912092	AT3G26900	-	1	1	9911873	9914518
3H13	3	+	10067104	10067130	10067130
3H14	3	+	10321412	10321440	10321440
3H15	3	+	10405932	10405958	10405958
3H16	3	+	10417645	10417671	10417671
3H17	3	+	10511725	10511753	10511753
3H18	3	+	10709150	10709178	10709178
3H19	3	+	10838034	10838062	10838062
3H20	3	+	10901618	10901645	10901645
3H21	3	+	11112287	11112314	11112314
3H22	3	+	11132717	11132744	11132744
3H23	3	+	11347620	11347648	11347648
3H24	3	+	11539440	11539468	11539468
3H25	3	+	12066358	12066386	12066386
3H26	3	+	12809577	12809609	12809609
3H27	3	+	13328553	13328581	13328581
3H28	3	+	13483691	13483717	13483717
3H29	3	+	14158023	14158050	14158050
3H30	3	+	14286945	14286972	14286972
3H31	3	+	15009049	15009076	15009076
3H32	3	+	15021857	15021885	15021885
3H33	3	+	15293533	15293562	15293562
3H34	3	+	15641460	15641487	15641487
3H35	3	+	15783563	15783591	15783591	AT3G43990	-	1	1	15782538	15785184
3H36	3	+	15886898	15886925	15886925
3H37	3	+	16107523	16107551	16107551
3H38	3	+	16279318	16279345	16279345
3H39	3	+	16408164	16408192	16408192
3H40	3	+	16411793	16411819	16411819
3H41	3	+	16452551	16452579	16452579
3H42	3	+	16522218	16522244	16522244
3H43	3	+	16563558	16563586	16563586
3H44	3	+	16678475	16678502	16678502	AT3G45460	-	1	1	16678434	16680043
3H45	3	+	16728633	16728661	16728661
3H46	3	+	17034661	17034688	17034688
3H47	3	+	17471101	17471126	17471126
3H48	3	+	17778037	17778064	17778064
3H49	3	+	18019898	18019926	18019926
3H50	3	+	18977128	18977155	18977155
3H51	3	+	19358551	19358578	19358578
3H52	3	+	19521199	19521226	19521226
3H53	3	+	19740311	19740339	19740339
3H54	3	+	19779636	19779663	19779663
3H55	3	+	20788419	20788446	20788446
3H56	3	+	20876453	20876480	20876480
3H57	3	+	22120628	22120656	22120656
3H58	3	+	23279007	23279026	23279026
tr3H1	3	-	22568551	22568579	22568551
tr3H2	3	-	21552102	21552130	21552102
tr3H3	3	-	20769600	20769628	20769600
tr3H4	3	-	20485621	20485646	20485621
tr3H5	3	-	20483047	20483077	20483047
tr3H6	3	-	19648144	19648171	19648144
tr3H7	3	-	19536489	19536517	19536489	AT3G52700	-	1	1	19532195	19538403
tr3H8	3	-	18810790	18810825	18810790
tr3H9	3	-	18172275	18172302	18172275
tr3H10	3	-	18146523	18146550	18146523
tr3H11	3	-	17402002	17402029	17402002
tr3H12	3	-	17395980	17396010	17395980
tr3H13	3	-	17299151	17299179	17299151
tr3H14	3	-	17275744	17275772	17275744
tr3H15	3	-	17142448	17142476	17142448
tr3H16	3	-	17068737	17068765	17068737
tr3H17	3	-	17061387	17061415	17061387
tr3H18	3	-	16852240	16852268	16852240
tr3H19	3	-	16851406	16851434	16851406
tr3H20	3	-	16607081	16607109	16607081
tr3H21	3	-	16485309	16485335	16485309
tr3H22	3	-	16185373	16185400	16185373
tr3H23	3	-	16129743	16129770	16129743
tr3H24	3	-	15946080	15946108	15946080
tr3H25	3	-	15918094	15918121	15918094
tr3H26	3	-	15873961	15873987	15873961
tr3H27	3	-	15843982	15844008	15843982
tr3H28	3	-	15827720	15827747	15827720
tr3H29	3	-	15735934	15735960	15735934
tr3H30	3	-	15653882	15653908	15653882
tr3H31	3	-	15484530	15484558	15484530
tr3H32	3	-	15451456	15451482	15451456
tr3H33	3	-	15007449	15007476	15007449
tr3H34	3	-	14836926	14836953	14836926
tr3H35	3	-	14234606	14234633	14234606
tr3H36	3	-	13841062	13841090	13841062
tr3H37	3	-	13376822	13376850	13376822
tr3H38	3	-	13306796	13306822	13306796
tr3H39	3	-	12798615	12798643	12798615
tr3H40	3	-	12659618	12659646	12659618
tr3H41	3	-	12472078	12472105	12472078
tr3H42	3	-	12358723	12358749	12358723
tr3H43	3	-	12356847	12356873	12356847
tr3H44	3	-	11592613	11592640	11592613
tr3H45	3	-	11588638	11588665	11588638
tr3H46	3	-	11550964	11550991	11550964	AT3G29720	-	1	1	11549418	11551369
tr3H47	3	-	11535273	11535300	11535273
tr3H48	3	-	11455560	11455587	11455560
tr3H49	3	-	11435151	11435176	11435151
tr3H50	3	-	11243494	11243522	11243494
tr3H51	3	-	11200455	11200483	11200455
tr3H52	3	-	11187877	11187905	11187877
tr3H53	3	-	10998959	10998987	10998959
tr3H54	3	-	10788940	10788969	10788940	AT3G28740	-	1	1	10788698	10790553	AT3G28740	-	3	1	10788767	10789384
tr3H55	3	-	10758003	10758030	10758003
tr3H56	3	-	10681393	10681421	10681393
tr3H57	3	-	10574352	10574379	10574352
tr3H58	3	-	10200645	10200671	10200645
tr3H59	3	-	10082061	10082089	10082061
tr3H60	3	-	10048915	10048942	10048915
tr3H61	3	-	9839224	9839249	9839224	AT3G26747	+	1	1	9839184	9839257
tr3H62	3	-	9558204	9558233	9558204
tr3H63	3	-	8596105	8596131	8596105
tr3H64	3	-	7936985	7937011	7936985
tr3H65	3	-	7765522	7765549	7765522
tr3H66	3	-	7224129	7224160	7224129
tr3H67	3	-	6940600	6940627	6940600
tr3H68	3	-	6728926	6728954	6728926
tr3H69	3	-	5743844	5743871	5743844
tr3H70	3	-	5379339	5379366	5379339
tr3H71	3	-	4274931	4274958	4274931
tr3H72	3	-	3987680	3987707	3987680
tr3H73	3	-	3575884	3575909	3575884	AT3G11395	+	1	1	3575844	3575917
tr3H74	3	-	1341713	1341741	1341713
tr3H75	3	-	1189881	1189906	1189881	AT3G04470	-	1	1	1189595	1192659	AT3G04470	-	2	1	1189844	1190224
4H1	4	+	684331	684357	684357
4H2	4	+	1351629	1351655	1351655
4H3	4	+	1521791	1521818	1521818
4H4	4	+	1778144	1778171	1778171
4H5	4	+	1882782	1882807	1882807
4H6	4	+	1957676	1957702	1957702
4H7	4	+	1963190	1963217	1963217
4H8	4	+	2089789	2089816	2089816
4H9	4	+	2987884	2987912	2987912
4H10	4	+	3359205	3359233	3359233
4H11	4	+	3771234	3771261	3771261
4H12	4	+	3896884	3896912	3896912
4H13	4	+	3897730	3897757	3897757
4H14	4	+	4088644	4088670	4088670
4H15	4	+	4109827	4109853	4109853
4H16	4	+	4148153	4148181	4148181
4H17	4	+	4590215	4590243	4590243
4H18	4	+	4623062	4623088	4623088
4H19	4	+	4650520	4650546	4650546
4H20	4	+	4686048	4686074	4686074
4H21	4	+	5229679	5229707	5229707
4H22	4	+	5281154	5281181	5281181
4H23	4	+	5606140	5606167	5606167	AT4G08780	+	1	1	5604105	5608290
4H24	4	+	5773213	5773241	5773241
4H25	4	+	6045968	6045995	6045995
4H26	4	+	6065479	6065506	6065506
4H27	4	+	6115875	6115902	6115902
4H28	4	+	6159479	6159506	6159506
4H29	4	+	6626130	6626157	6626157
4H30	4	+	6671289	6671318	6671318
4H31	4	+	6677888	6677916	6677916
4H32	4	+	6809866	6809894	6809894
4H33	4	+	7035075	7035103	7035103
4H34	4	+	7906340	7906367	7906367
4H35	4	+	8065675	8065703	8065703
4H36	4	+	8598426	8598453	8598453
4H37	4	+	8802708	8802736	8802736
4H38	4	+	8958721	8958747	8958747
4H39	4	+	10286934	10286961	10286961
4H40	4	+	10871659	10871686	10871686	AT4G20095	-	1	1	10871643	10873615
4H41	4	+	11000820	11000846	11000846	AT4G20370	-	1	1	11000771	11003010
4H42	4	+	11225843	11225869	11225869
4H43	4	+	11362916	11362944	11362944
4H44	4	+	11752224	11752251	11752251
4H45	4	+	12699334	12699361	12699361
4H46	4	+	15956704	15956724	15956724
tr4H1	4	-	18425759	18425786	18425759
tr4H2	4	-	18411305	18411330	18411305	AT4G39672	+	1	1	18411265	18411338
tr4H3	4	-	18281308	18281334	18281308	AT4G39280	-	1	1	18280098	18284931
tr4H4	4	-	18249676	18249702	18249676
tr4H5	4	-	17493780	17493810	17493780	AT4G37150	-	1	1	17492871	17494279	AT4G37150	-	3	3	17493704	17494057
tr4H6	4	-	16863264	16863290	16863264
tr4H7	4	-	16461301	16461337	16461301	AT4G34430	+	1	1	16460907	16465524	AT4G34430	+	28	1	16461069	16461522
tr4H8	4	-	15934219	15934250	15934219	AT4G33020	-	1	1	15932420	15934762	AT4G33020	-	6	4	15933689	15934350
tr4H9	4	-	15816056	15816083	15816056
tr4H10	4	-	15454084	15454110	15454084	AT4G31940	+	1	1	15451988	15454224
tr4H11	4	-	15441652	15441679	15441652	AT4G31910	+	1	1	15440971	15444006
tr4H12	4	-	14457712	14457738	14457712
tr4H13	4	-	14390263	14390291	14390263
tr4H14	4	-	14327870	14327895	14327870
tr4H15	4	-	13536673	13536701	13536673
tr4H16	4	-	13123870	13123898	13123870
tr4H17	4	-	12713700	12713726	12713700
tr4H18	4	-	12365065	12365093	12365065	AT4G23730	+	1	1	12362166	12365203
tr4H19	4	-	11978722	11978749	11978722
tr4H20	4	-	11696264	11696291	11696264
tr4H21	4	-	11192276	11192304	11192276
tr4H22	4	-	9687712	9687740	9687712
tr4H23	4	-	9522674	9522702	9522674	AT4G16920	-	1	1	9517950	9525800
tr4H24	4	-	9362991	9363018	9362991							AT4G16630	-	19	4	9362932	9363024
tr4H25	4	-	9189203	9189231	9189203
tr4H26	4	-	8421100	8421127	8421100
tr4H27	4	-	7425168	7425195	7425168
tr4H28	4	-	7383416	7383443	7383416
tr4H29	4	-	7346927	7346953	7346927
tr4H30	4	-	7058604	7058634	7058604	AT4G11700	-	1	1	7058086	7058637	AT4G11700	-	1	1	7058089	7058637
tr4H31	4	-	7034252	7034280	7034252
tr4H32	4	-	6172870	6172897	6172870
tr4H33	4	-	5674593	5674621	5674593
tr4H34	4	-	5546720	5546746	5546720
tr4H35	4	-	5541422	5541449	5541422
tr4H36	4	-	5441400	5441428	5441400
tr4H37	4	-	5391721	5391747	5391721
tr4H38	4	-	4800963	4800989	4800963
tr4H39	4	-	4661576	4661604	4661576
tr4H40	4	-	4221544	4221570	4221544
tr4H41	4	-	3775358	3775386	3775358
tr4H42	4	-	3151464	3151492	3151464
tr4H43	4	-	2316090	2316117	2316090
tr4H44	4	-	1748838	1748865	1748838
tr4H45	4	-	1198714	1198742	1198714
tr4H46	4	-	963864	963890	963864
tr4H47	4	-	963675	963703	963675	AT4G02180	+	1	1	959964	963678
tr4H48	4	-	792041	792069	792041
tr4H49	4	-	589632	589659	589632
tr4H50	4	-	572198	572226	572198
tr4H51	4	-	563510	563537	563510
tr4H52	4	-	370789	370816	370789
tr4H53	4	-	312203	312233	312203
5H1	5	+	1181373	1181400	1181400
5H2	5	+	2317013	2317045	2317045
5H3	5	+	4314837	4314865	4314865
5H4	5	+	4970996	4971024	4971024
5H5	5	+	5625592	5625619	5625619
5H6	5	+	5646832	5646858	5646858	AT5G17165	-	1	1	5643118	5647807
5H7	5	+	7076681	7076706	7076706
5H8	5	+	7352737	7352764	7352764
5H9	5	+	7417881	7417907	7417907
5H10	5	+	7710077	7710104	7710104
5H11	5	+	7834746	7834773	7834773
5H12	5	+	8223953	8223980	8223980
5H13	5	+	8281692	8281720	8281720
5H14	5	+	8685061	8685090	8685090
5H15	5	+	8847767	8847793	8847793
5H16	5	+	9134695	9134723	9134723
5H17	5	+	9298870	9298898	9298898
5H18	5	+	9369900	9369928	9369928
5H19	5	+	9933913	9933940	9933940
5H20	5	+	9955739	9955765	9955765
5H21	5	+	10072852	10072879	10072879
5H22	5	+	10162482	10162507	10162507
5H23	5	+	10372140	10372167	10372167
5H24	5	+	10632628	10632656	10632656
5H25	5	+	10715593	10715621	10715621
5H26	5	+	10827653	10827680	10827680
5H27	5	+	10874629	10874656	10874656
5H28	5	+	11348466	11348496	11348496
5H29	5	+	12307835	12307855	12307855
5H30	5	+	12567971	12567997	12567997
5H31	5	+	13232045	13232072	13232072
5H32	5	+	13393857	13393880	13393880
5H33	5	+	13511389	13511415	13511415
5H34	5	+	13654357	13654385	13654385
5H35	5	+	13734926	13734954	13734954
5H36	5	+	14004993	14005020	14005020
5H37	5	+	14023508	14023540	14023540
5H38	5	+	14080273	14080301	14080301
5H39	5	+	14215460	14215488	14215488
5H40	5	+	14694063	14694090	14694090
5H41	5	+	14810797	14810824	14810824
5H42	5	+	14848777	14848805	14848805
5H43	5	+	15779793	15779821	15779821
5H44	5	+	15882738	15882765	15882765
5H45	5	+	16212141	16212168	16212168
5H46	5	+	16358516	16358543	16358543
5H47	5	+	16387978	16388006	16388006
5H48	5	+	17043873	17043900	17043900
5H49	5	+	17367094	17367122	17367122
5H50	5	+	17579554	17579581	17579581
5H51	5	+	17726956	17726984	17726984
5H52	5	+	18113975	18114002	18114002
5H53	5	+	18147879	18147906	18147906
5H54	5	+	18555792	18555819	18555819
5H55	5	+	18556435	18556462	18556462
5H56	5	+	19081401	19081428	19081428
5H57	5	+	19102080	19102107	19102107
5H58	5	+	19420862	19420890	19420890
5H59	5	+	19544871	19544899	19544899
5H60	5	+	20269403	20269430	20269430
5H61	5	+	20399806	20399837	20399837
5H62	5	+	20849027	20849054	20849054	AT5G51300	-	1	1	20848794	20852384
5H63	5	+	21175190	21175217	21175217	AT5G52115	+	1	1	21174321	21175857
5H64	5	+	21531879	21531907	21531907	AT5G53110	+	1	1	21528950	21533159
5H65	5	+	22464173	22464201	22464201
5H66	5	+	23054779	23054804	23054804	AT5G56975	-	1	1	23054771	23054844
5H67	5	+	23432858	23432883	23432883	AT5G57840	-	1	1	23432790	23435266
5H68	5	+	24118522	24118549	24118549
5H69	5	+	24314467	24314494	24314494
5H70	5	+	24449347	24449374	24449374
5H71	5	+	24587028	24587055	24587055
5H72	5	+	25179353	25179379	25179379
5H73	5	+	25265308	25265336	25265336
5H74	5	+	26572992	26573013	26573013	AT5G66580	+	1	1	26572265	26573426	AT5G66580	+	1	1	26572724	26573191
5H75	5	+	26893372	26893398	26893398
tr5H1	5	-	26787107	26787133	26787107
tr5H2	5	-	26483022	26483048	26483022
tr5H3	5	-	24475292	24475319	24475292
tr5H4	5	-	24435712	24435738	24435712
tr5H5	5	-	22621179	22621207	22621179
tr5H6	5	-	21775788	21775815	21775788
tr5H7	5	-	21584177	21584204	21584177	AT5G53200	+	1	1	21582614	21584243
tr5H8	5	-	20680317	20680344	20680317
tr5H9	5	-	20278615	20278642	20278615
tr5H10	5	-	19408039	19408067	19408039
tr5H11	5	-	19018621	19018648	19018621	AT5G46871	+	1	1	19017942	19018710
tr5H12	5	-	18876293	18876319	18876293	AT5G46530	+	1	1	18875382	18876928	AT5G46530	+	4	2	18876137	18876356
tr5H13	5	-	17885597	17885623	17885597
tr5H14	5	-	17796139	17796167	17796139
tr5H15	5	-	17359324	17359351	17359324
tr5H16	5	-	17275144	17275171	17275144
tr5H17	5	-	16513945	16513972	16513945
tr5H18	5	-	16030550	16030578	16030550
tr5H19	5	-	15604670	15604698	15604670
tr5H20	5	-	15506006	15506035	15506006
tr5H21	5	-	15341215	15341245	15341215
tr5H22	5	-	15225358	15225383	15225358	AT5G38155	+	1	1	15225318	15225391
tr5H23	5	-	15212900	15212928	15212900
tr5H24	5	-	15042135	15042163	15042135
tr5H25	5	-	15030915	15030942	15030915
tr5H26	5	-	15001188	15001215	15001188
tr5H27	5	-	14984797	14984825	14984797
tr5H28	5	-	14289396	14289423	14289396
tr5H29	5	-	14143695	14143721	14143695
tr5H30	5	-	14103668	14103696	14103668
tr5H31	5	-	14094899	14094927	14094899
tr5H32	5	-	13917294	13917324	13917294
tr5H33	5	-	13812349	13812376	13812349
tr5H34	5	-	13728362	13728390	13728362
tr5H35	5	-	13693170	13693197	13693170
tr5H36	5	-	13619618	13619646	13619618
tr5H37	5	-	13617298	13617326	13617298
tr5H38	5	-	13498555	13498583	13498555
tr5H39	5	-	13243756	13243784	13243756
tr5H40	5	-	12960477	12960505	12960477
tr5H41	5	-	12307822	12307848	12307822
tr5H42	5	-	11638999	11639026	11638999
tr5H43	5	-	11312574	11312601	11312574
tr5H44	5	-	11019343	11019370	11019343
tr5H45	5	-	10803474	10803500	10803474
tr5H46	5	-	10562480	10562507	10562480
tr5H47	5	-	10527715	10527741	10527715
tr5H48	5	-	10423218	10423245	10423218
tr5H49	5	-	10268944	10268971	10268944
tr5H50	5	-	10041813	10041840	10041813
tr5H51	5	-	9962948	9962975	9962948
tr5H52	5	-	9557660	9557688	9557660
tr5H53	5	-	9095144	9095170	9095144
tr5H54	5	-	9068170	9068200	9068170	AT5G25970	+	1	1	9066278	9068511
tr5H55	5	-	8744626	8744654	8744626
tr5H56	5	-	7700639	7700667	7700639
tr5H57	5	-	7153185	7153213	7153185
tr5H58	5	-	6539001	6539026	6539001
tr5H59	5	-	6171147	6171174	6171147
tr5H60	5	-	6072551	6072578	6072551
tr5H61	5	-	5801281	5801308	5801281	AT5G17600	-	1	1	5799432	5801418
tr5H62	5	-	5427957	5427985	5427957
tr5H63	5	-	5062373	5062400	5062373
tr5H64	5	-	5008492	5008519	5008492	AT5G15420	-	1	1	5007826	5008964
tr5H65	5	-	4929600	4929625	4929600	AT5G15175	+	1	1	4929560	4929633
tr5H66	5	-	2266668	2266695	2266668							AT5G07220	-	4	4	2266522	2266720
tr5H67	5	-	1804656	1804681	1804656	AT5G05985	+	1	1	1804616	1804689
tr5H68	5	-	347017	347044	347017
PtH1	Pt	+	74217	74252	74252	ATCG00700	-	1	1	74249	74380	ATCG00700	-	1	1	74252	74380

## Sheet: BnafrCDS
HelitronID	Chr	[+/-]	Start	End	InsertPos	transcript_id CDS	Strand	Zones	ZoneID	Zonestart	ZoneEnd
chrA01H1	chrA01	+	66732	66749	66749
chrA01H2	chrA01	+	377600	377621	377621	BnaA01g00680D	+	2	1	376993	378574
chrA01H3	chrA01	+	742684	742711	742711
chrA01H4	chrA01	+	1134485	1134510	1134510
chrA01H5	chrA01	+	1189224	1189250	1189250
chrA01H6	chrA01	+	1643002	1643029	1643029
chrA01H7	chrA01	+	1739153	1739183	1739183
chrA01H8	chrA01	+	1822437	1822463	1822463
chrA01H9	chrA01	+	1938266	1938294	1938294
chrA01H10	chrA01	+	2093009	2093035	2093035
chrA01H11	chrA01	+	2383662	2383689	2383689
chrA01H12	chrA01	+	2433152	2433179	2433179
chrA01H13	chrA01	+	2618267	2618293	2618293
chrA01H14	chrA01	+	2735933	2735961	2735961
chrA01H15	chrA01	+	2797421	2797452	2797452
chrA01H16	chrA01	+	2856022	2856049	2856049
chrA01H17	chrA01	+	2970123	2970150	2970150
chrA01H18	chrA01	+	3071891	3071917	3071917
chrA01H19	chrA01	+	3253035	3253062	3253062
chrA01H20	chrA01	+	3261698	3261723	3261723
chrA01H21	chrA01	+	3463204	3463234	3463234
chrA01H22	chrA01	+	3529261	3529288	3529288
chrA01H23	chrA01	+	3532295	3532323	3532323
chrA01H24	chrA01	+	3587084	3587111	3587111
chrA01H25	chrA01	+	3594774	3594801	3594801
chrA01H26	chrA01	+	3715427	3715456	3715456
chrA01H27	chrA01	+	3717178	3717203	3717203
chrA01H28	chrA01	+	3735572	3735600	3735600
chrA01H29	chrA01	+	3771677	3771704	3771704
chrA01H30	chrA01	+	3860215	3860245	3860245
chrA01H31	chrA01	+	3966122	3966148	3966148
chrA01H32	chrA01	+	3996517	3996544	3996544
chrA01H33	chrA01	+	4358562	4358589	4358589
chrA01H34	chrA01	+	4463960	4463988	4463988
chrA01H35	chrA01	+	4558784	4558811	4558811
chrA01H36	chrA01	+	4566430	4566457	4566457
chrA01H37	chrA01	+	4626429	4626455	4626455
chrA01H38	chrA01	+	4767511	4767541	4767541
chrA01H39	chrA01	+	5160287	5160314	5160314
chrA01H40	chrA01	+	5375121	5375145	5375145
chrA01H41	chrA01	+	5390800	5390825	5390825
chrA01H42	chrA01	+	5634639	5634665	5634665
chrA01H43	chrA01	+	5710149	5710176	5710176
chrA01H44	chrA01	+	6079302	6079329	6079329
chrA01H45	chrA01	+	6315745	6315774	6315774
chrA01H46	chrA01	+	6343086	6343115	6343115
chrA01H47	chrA01	+	6423635	6423661	6423661
chrA01H48	chrA01	+	6446747	6446768	6446768	BnaA01g12870D	+	5	5	6446341	6446970
chrA01H49	chrA01	+	6532629	6532656	6532656
chrA01H50	chrA01	+	6562947	6562973	6562973
chrA01H51	chrA01	+	6564775	6564801	6564801
chrA01H52	chrA01	+	6717558	6717584	6717584
chrA01H53	chrA01	+	6749133	6749159	6749159
chrA01H54	chrA01	+	6760228	6760255	6760255
chrA01H55	chrA01	+	7041018	7041044	7041044
chrA01H56	chrA01	+	7319886	7319912	7319912
chrA01H57	chrA01	+	7417237	7417263	7417263
chrA01H58	chrA01	+	7467722	7467749	7467749
chrA01H59	chrA01	+	7528147	7528175	7528175
chrA01H60	chrA01	+	7632611	7632638	7632638
chrA01H61	chrA01	+	7650868	7650897	7650897
chrA01H62	chrA01	+	7688125	7688152	7688152
chrA01H63	chrA01	+	8079812	8079838	8079838
chrA01H64	chrA01	+	8087514	8087541	8087541
chrA01H65	chrA01	+	8119509	8119538	8119538
chrA01H66	chrA01	+	8278824	8278853	8278853
chrA01H67	chrA01	+	8385394	8385421	8385421
chrA01H68	chrA01	+	8493866	8493893	8493893
chrA01H69	chrA01	+	8503032	8503058	8503058
chrA01H70	chrA01	+	8745355	8745382	8745382
chrA01H71	chrA01	+	8749392	8749416	8749416
chrA01H72	chrA01	+	8770231	8770258	8770258
chrA01H73	chrA01	+	8986654	8986680	8986680
chrA01H74	chrA01	+	9139473	9139497	9139497
chrA01H75	chrA01	+	9196001	9196027	9196027
chrA01H76	chrA01	+	9247858	9247884	9247884
chrA01H77	chrA01	+	9255970	9255996	9255996
chrA01H78	chrA01	+	9337652	9337678	9337678
chrA01H79	chrA01	+	9359764	9359791	9359791
chrA01H80	chrA01	+	9375405	9375432	9375432
chrA01H81	chrA01	+	9445102	9445129	9445129
chrA01H82	chrA01	+	9496426	9496453	9496453
chrA01H83	chrA01	+	9514998	9515025	9515025
chrA01H84	chrA01	+	9569610	9569637	9569637
chrA01H85	chrA01	+	9607028	9607057	9607057
chrA01H86	chrA01	+	9778366	9778393	9778393
chrA01H87	chrA01	+	9792069	9792097	9792097
chrA01H88	chrA01	+	9830512	9830539	9830539
chrA01H89	chrA01	+	10016993	10017022	10017022
chrA01H90	chrA01	+	10040338	10040368	10040368
chrA01H91	chrA01	+	10048342	10048372	10048372
chrA01H92	chrA01	+	10078588	10078617	10078617
chrA01H93	chrA01	+	10136412	10136441	10136441
chrA01H94	chrA01	+	10168870	10168899	10168899
chrA01H95	chrA01	+	10279596	10279625	10279625
chrA01H96	chrA01	+	10289993	10290022	10290022
chrA01H97	chrA01	+	10343681	10343708	10343708
chrA01H98	chrA01	+	10348924	10348949	10348949
chrA01H99	chrA01	+	10383694	10383722	10383722
chrA01H100	chrA01	+	10397615	10397641	10397641
chrA01H101	chrA01	+	10472349	10472376	10472376
chrA01H102	chrA01	+	10670024	10670051	10670051
chrA01H103	chrA01	+	10761600	10761629	10761629
chrA01H104	chrA01	+	11001377	11001404	11001404
chrA01H105	chrA01	+	11186515	11186541	11186541
chrA01H106	chrA01	+	11239172	11239199	11239199
chrA01H107	chrA01	+	11430553	11430580	11430580
chrA01H108	chrA01	+	11479495	11479521	11479521
chrA01H109	chrA01	+	11581873	11581901	11581901
chrA01H110	chrA01	+	11626640	11626666	11626666
chrA01H111	chrA01	+	11737646	11737672	11737672
chrA01H112	chrA01	+	11860859	11860886	11860886
chrA01H113	chrA01	+	12001829	12001856	12001856
chrA01H114	chrA01	+	12158393	12158421	12158421
chrA01H115	chrA01	+	12171715	12171740	12171740
chrA01H116	chrA01	+	12199868	12199895	12199895
chrA01H117	chrA01	+	12304976	12305004	12305004
chrA01H118	chrA01	+	12370383	12370410	12370410
chrA01H119	chrA01	+	12399385	12399412	12399412
chrA01H120	chrA01	+	12556363	12556390	12556390
chrA01H121	chrA01	+	12583534	12583561	12583561
chrA01H122	chrA01	+	12596783	12596814	12596814
chrA01H123	chrA01	+	12661799	12661829	12661829
chrA01H124	chrA01	+	12672817	12672845	12672845
chrA01H125	chrA01	+	12673225	12673252	12673252
chrA01H126	chrA01	+	12739530	12739555	12739555
chrA01H127	chrA01	+	12777218	12777245	12777245
chrA01H128	chrA01	+	13021748	13021775	13021775
chrA01H129	chrA01	+	13023632	13023662	13023662
chrA01H130	chrA01	+	13144856	13144885	13144885
chrA01H131	chrA01	+	13145477	13145506	13145506
chrA01H132	chrA01	+	13291614	13291641	13291641
chrA01H133	chrA01	+	13681447	13681474	13681474
chrA01H134	chrA01	+	13847037	13847065	13847065
chrA01H135	chrA01	+	14011620	14011650	14011650
chrA01H136	chrA01	+	14116052	14116081	14116081
chrA01H137	chrA01	+	14149165	14149191	14149191
chrA01H138	chrA01	+	14168582	14168611	14168611
chrA01H139	chrA01	+	14224258	14224286	14224286
chrA01H140	chrA01	+	14305259	14305288	14305288
chrA01H141	chrA01	+	14310689	14310715	14310715
chrA01H142	chrA01	+	14314281	14314311	14314311
chrA01H143	chrA01	+	14317285	14317315	14317315
chrA01H144	chrA01	+	14357801	14357826	14357826
chrA01H145	chrA01	+	14430971	14430999	14430999
chrA01H146	chrA01	+	14450251	14450279	14450279
chrA01H147	chrA01	+	14500180	14500206	14500206
chrA01H148	chrA01	+	14586022	14586052	14586052
chrA01H149	chrA01	+	14592658	14592683	14592683	BnaA01g22220D	-	10	10	14592680	14592930
chrA01H150	chrA01	+	14696599	14696629	14696629
chrA01H151	chrA01	+	14753591	14753618	14753618
chrA01H152	chrA01	+	14771922	14771952	14771952
chrA01H153	chrA01	+	14830055	14830082	14830082
chrA01H154	chrA01	+	14878311	14878336	14878336
chrA01H155	chrA01	+	14885740	14885767	14885767
chrA01H156	chrA01	+	14987674	14987703	14987703
chrA01H157	chrA01	+	14989829	14989858	14989858
chrA01H158	chrA01	+	15059511	15059540	15059540
chrA01H159	chrA01	+	15064300	15064328	15064328
chrA01H160	chrA01	+	15201416	15201442	15201442
chrA01H161	chrA01	+	15204480	15204507	15204507
chrA01H162	chrA01	+	15218141	15218168	15218168
chrA01H163	chrA01	+	15317726	15317755	15317755
chrA01H164	chrA01	+	15323163	15323193	15323193
chrA01H165	chrA01	+	15464332	15464358	15464358
chrA01H166	chrA01	+	15615556	15615582	15615582
chrA01H167	chrA01	+	15701345	15701372	15701372
chrA01H168	chrA01	+	15738535	15738561	15738561
chrA01H169	chrA01	+	15871483	15871511	15871511
chrA01H170	chrA01	+	15998588	15998615	15998615
chrA01H171	chrA01	+	16004048	16004074	16004074
chrA01H172	chrA01	+	16012095	16012122	16012122
chrA01H173	chrA01	+	16026248	16026274	16026274
chrA01H174	chrA01	+	16156951	16156980	16156980
chrA01H175	chrA01	+	16177608	16177635	16177635
chrA01H176	chrA01	+	16295777	16295803	16295803
chrA01H177	chrA01	+	16368582	16368609	16368609
chrA01H178	chrA01	+	16393529	16393557	16393557
chrA01H179	chrA01	+	16399188	16399216	16399216
chrA01H180	chrA01	+	16427655	16427684	16427684
chrA01H181	chrA01	+	16484063	16484090	16484090
chrA01H182	chrA01	+	16591392	16591418	16591418
chrA01H183	chrA01	+	16731379	16731406	16731406
chrA01H184	chrA01	+	16750816	16750842	16750842
chrA01H185	chrA01	+	16760693	16760721	16760721
chrA01H186	chrA01	+	16773168	16773195	16773195
chrA01H187	chrA01	+	16859270	16859299	16859299
chrA01H188	chrA01	+	17007838	17007866	17007866
chrA01H189	chrA01	+	17018919	17018948	17018948
chrA01H190	chrA01	+	17020154	17020180	17020180
chrA01H191	chrA01	+	17026873	17026902	17026902
chrA01H192	chrA01	+	17119623	17119651	17119651
chrA01H193	chrA01	+	17165563	17165590	17165590
chrA01H194	chrA01	+	17210483	17210511	17210511
chrA01H195	chrA01	+	17247722	17247751	17247751
chrA01H196	chrA01	+	17435712	17435737	17435737
chrA01H197	chrA01	+	17440638	17440666	17440666
chrA01H198	chrA01	+	17505350	17505377	17505377
chrA01H199	chrA01	+	17507591	17507618	17507618
chrA01H200	chrA01	+	17584806	17584836	17584836
chrA01H201	chrA01	+	17653234	17653263	17653263
chrA01H202	chrA01	+	17728298	17728324	17728324
chrA01H203	chrA01	+	17743877	17743907	17743907
chrA01H204	chrA01	+	17779830	17779858	17779858	BnaA01g25460D	-	3	3	17779814	17780097
chrA01H205	chrA01	+	17784948	17784977	17784977
chrA01H206	chrA01	+	17858066	17858092	17858092
chrA01H207	chrA01	+	17907115	17907139	17907139
chrA01H208	chrA01	+	18032285	18032313	18032313
chrA01H209	chrA01	+	18081111	18081137	18081137
chrA01H210	chrA01	+	18166337	18166360	18166360
chrA01H211	chrA01	+	18181906	18181932	18181932
chrA01H212	chrA01	+	18227226	18227252	18227252
chrA01H213	chrA01	+	18234087	18234115	18234115
chrA01H214	chrA01	+	18379070	18379097	18379097
chrA01H215	chrA01	+	18385255	18385282	18385282
chrA01H216	chrA01	+	18411573	18411603	18411603
chrA01H217	chrA01	+	18417889	18417918	18417918
chrA01H218	chrA01	+	18461542	18461571	18461571
chrA01H219	chrA01	+	18472920	18472946	18472946
chrA01H220	chrA01	+	18632984	18633012	18633012
chrA01H221	chrA01	+	18695786	18695812	18695812
chrA01H222	chrA01	+	18824863	18824890	18824890
chrA01H223	chrA01	+	18938222	18938247	18938247
chrA01H224	chrA01	+	18989723	18989751	18989751
chrA01H225	chrA01	+	19008149	19008176	19008176
chrA01H226	chrA01	+	19160323	19160350	19160350
chrA01H227	chrA01	+	19331412	19331438	19331438
chrA01H228	chrA01	+	19404943	19404971	19404971
chrA01H229	chrA01	+	19456000	19456025	19456025
chrA01H230	chrA01	+	19520228	19520254	19520254
chrA01H231	chrA01	+	19557426	19557454	19557454
chrA01H232	chrA01	+	19624210	19624236	19624236
chrA01H233	chrA01	+	19763556	19763582	19763582
chrA01H234	chrA01	+	19768577	19768603	19768603
chrA01H235	chrA01	+	19917428	19917455	19917455
chrA01H236	chrA01	+	20062945	20062974	20062974
chrA01H237	chrA01	+	20157107	20157134	20157134
chrA01H238	chrA01	+	20202151	20202178	20202178
chrA01H239	chrA01	+	20222148	20222174	20222174
chrA01H240	chrA01	+	20262018	20262047	20262047
chrA01H241	chrA01	+	20296892	20296918	20296918
chrA01H242	chrA01	+	20461670	20461697	20461697
chrA01H243	chrA01	+	20517296	20517322	20517322
chrA01H244	chrA01	+	20555297	20555324	20555324
chrA01H245	chrA01	+	20632831	20632856	20632856
chrA01H246	chrA01	+	20765822	20765850	20765850
chrA01H247	chrA01	+	20789817	20789847	20789847
chrA01H248	chrA01	+	21143394	21143423	21143423
chrA01H249	chrA01	+	21250300	21250329	21250329
chrA01H250	chrA01	+	21405485	21405513	21405513
chrA01H251	chrA01	+	21530646	21530673	21530673
chrA01H252	chrA01	+	21578239	21578262	21578262
chrA01H253	chrA01	+	21753546	21753572	21753572
chrA01H254	chrA01	+	21798820	21798846	21798846
chrA01H255	chrA01	+	21808461	21808487	21808487
chrA01H256	chrA01	+	22149641	22149672	22149672
chrA01H257	chrA01	+	22185510	22185537	22185537
chrA01H258	chrA01	+	22564790	22564819	22564819
chrA01H259	chrA01	+	22589094	22589121	22589121
chrA01H260	chrA01	+	22590868	22590894	22590894
chrA01H261	chrA01	+	22723429	22723456	22723456
chrA01H262	chrA01	+	22728374	22728401	22728401
chrA01H263	chrA01	+	22775636	22775661	22775661
chrA01H264	chrA01	+	23221084	23221111	23221111
trchrA01H1	chrA01	-	22996823	22996852	22996823
trchrA01H2	chrA01	-	22650442	22650472	22650442
trchrA01H3	chrA01	-	22584843	22584870	22584843
trchrA01H4	chrA01	-	22380963	22380986	22380963
trchrA01H5	chrA01	-	21786136	21786164	21786136
trchrA01H6	chrA01	-	21761008	21761034	21761008
trchrA01H7	chrA01	-	21671288	21671317	21671288
trchrA01H8	chrA01	-	21584128	21584155	21584128
trchrA01H9	chrA01	-	21570601	21570628	21570601
trchrA01H10	chrA01	-	21566601	21566628	21566601
trchrA01H11	chrA01	-	21474096	21474127	21474096
trchrA01H12	chrA01	-	21364685	21364712	21364685
trchrA01H13	chrA01	-	21357357	21357385	21357357
trchrA01H14	chrA01	-	21051028	21051054	21051028
trchrA01H15	chrA01	-	20835992	20836018	20835992
trchrA01H16	chrA01	-	20825907	20825935	20825907
trchrA01H17	chrA01	-	20800160	20800186	20800160
trchrA01H18	chrA01	-	20670307	20670334	20670307
trchrA01H19	chrA01	-	20653723	20653749	20653723
trchrA01H20	chrA01	-	20584656	20584682	20584656
trchrA01H21	chrA01	-	20534090	20534117	20534090
trchrA01H22	chrA01	-	20528455	20528481	20528455
trchrA01H23	chrA01	-	20380405	20380431	20380405
trchrA01H24	chrA01	-	20249571	20249597	20249571
trchrA01H25	chrA01	-	20191566	20191596	20191566
trchrA01H26	chrA01	-	20183538	20183567	20183538
trchrA01H27	chrA01	-	20104029	20104058	20104029
trchrA01H28	chrA01	-	20094912	20094939	20094912
trchrA01H29	chrA01	-	20090032	20090059	20090032
trchrA01H30	chrA01	-	20071308	20071334	20071308
trchrA01H31	chrA01	-	19956086	19956113	19956086
trchrA01H32	chrA01	-	19907634	19907660	19907634
trchrA01H33	chrA01	-	19843371	19843393	19843371
trchrA01H34	chrA01	-	19761677	19761706	19761677
trchrA01H35	chrA01	-	19654588	19654615	19654588
trchrA01H36	chrA01	-	19609267	19609294	19609267
trchrA01H37	chrA01	-	19588476	19588505	19588476
trchrA01H38	chrA01	-	19469567	19469593	19469567
trchrA01H39	chrA01	-	19460810	19460840	19460810
trchrA01H40	chrA01	-	19457934	19457961	19457934
trchrA01H41	chrA01	-	19445256	19445283	19445256
trchrA01H42	chrA01	-	19422701	19422732	19422701
trchrA01H43	chrA01	-	19391437	19391465	19391437
trchrA01H44	chrA01	-	19370452	19370479	19370452
trchrA01H45	chrA01	-	19342734	19342758	19342734
trchrA01H46	chrA01	-	19099838	19099865	19099838
trchrA01H47	chrA01	-	19035309	19035339	19035309
trchrA01H48	chrA01	-	19005367	19005393	19005367
trchrA01H49	chrA01	-	18929174	18929200	18929174
trchrA01H50	chrA01	-	18917607	18917634	18917607
trchrA01H51	chrA01	-	18905580	18905607	18905580
trchrA01H52	chrA01	-	18883062	18883089	18883062
trchrA01H53	chrA01	-	18841574	18841600	18841574
trchrA01H54	chrA01	-	18753245	18753275	18753245
trchrA01H55	chrA01	-	18670863	18670890	18670863
trchrA01H56	chrA01	-	18471832	18471861	18471832
trchrA01H57	chrA01	-	18392731	18392759	18392731
trchrA01H58	chrA01	-	18359897	18359923	18359897
trchrA01H59	chrA01	-	18287089	18287115	18287089
trchrA01H60	chrA01	-	18284268	18284294	18284268
trchrA01H61	chrA01	-	18179622	18179650	18179622
trchrA01H62	chrA01	-	18010162	18010189	18010162
trchrA01H63	chrA01	-	17850746	17850773	17850746
trchrA01H64	chrA01	-	17801221	17801248	17801221
trchrA01H65	chrA01	-	17788438	17788467	17788438
trchrA01H66	chrA01	-	17744765	17744794	17744765
trchrA01H67	chrA01	-	17603840	17603867	17603840
trchrA01H68	chrA01	-	17555176	17555203	17555176
trchrA01H69	chrA01	-	17506127	17506152	17506127
trchrA01H70	chrA01	-	17472802	17472830	17472802
trchrA01H71	chrA01	-	17256674	17256701	17256674
trchrA01H72	chrA01	-	17251062	17251090	17251062
trchrA01H73	chrA01	-	17105834	17105863	17105834
trchrA01H74	chrA01	-	17041981	17042007	17041981
trchrA01H75	chrA01	-	16996022	16996048	16996022
trchrA01H76	chrA01	-	16853860	16853885	16853860
trchrA01H77	chrA01	-	16734254	16734280	16734254
trchrA01H78	chrA01	-	16659178	16659205	16659178
trchrA01H79	chrA01	-	16639273	16639300	16639273
trchrA01H80	chrA01	-	16625333	16625359	16625333
trchrA01H81	chrA01	-	16541108	16541133	16541108
trchrA01H82	chrA01	-	16478376	16478403	16478376
trchrA01H83	chrA01	-	16440345	16440372	16440345
trchrA01H84	chrA01	-	16384952	16384980	16384952
trchrA01H85	chrA01	-	16379640	16379670	16379640
trchrA01H86	chrA01	-	16363910	16363937	16363910
trchrA01H87	chrA01	-	16254782	16254809	16254782
trchrA01H88	chrA01	-	16213490	16213520	16213490
trchrA01H89	chrA01	-	16143496	16143521	16143496
trchrA01H90	chrA01	-	16091617	16091642	16091617
trchrA01H91	chrA01	-	16083657	16083682	16083657
trchrA01H92	chrA01	-	16064018	16064044	16064018
trchrA01H93	chrA01	-	15997378	15997405	15997378
trchrA01H94	chrA01	-	15786822	15786849	15786822
trchrA01H95	chrA01	-	15786120	15786147	15786120
trchrA01H96	chrA01	-	15692069	15692096	15692069
trchrA01H97	chrA01	-	15636728	15636754	15636728
trchrA01H98	chrA01	-	15496249	15496278	15496249
trchrA01H99	chrA01	-	15425667	15425693	15425667
trchrA01H100	chrA01	-	15300344	15300369	15300344
trchrA01H101	chrA01	-	15265420	15265449	15265420
trchrA01H102	chrA01	-	15264433	15264462	15264433
trchrA01H103	chrA01	-	15195997	15196023	15195997
trchrA01H104	chrA01	-	15069527	15069554	15069527
trchrA01H105	chrA01	-	14961478	14961506	14961478
trchrA01H106	chrA01	-	14865967	14865996	14865967
trchrA01H107	chrA01	-	14829255	14829282	14829255
trchrA01H108	chrA01	-	14701206	14701233	14701206
trchrA01H109	chrA01	-	14551358	14551384	14551358
trchrA01H110	chrA01	-	14492350	14492378	14492350
trchrA01H111	chrA01	-	14476529	14476556	14476529
trchrA01H112	chrA01	-	14456408	14456435	14456408
trchrA01H113	chrA01	-	14389277	14389304	14389277
trchrA01H114	chrA01	-	14369110	14369139	14369110
trchrA01H115	chrA01	-	14210313	14210342	14210313
trchrA01H116	chrA01	-	14058342	14058370	14058342
trchrA01H117	chrA01	-	13864517	13864545	13864517
trchrA01H118	chrA01	-	13655036	13655064	13655036
trchrA01H119	chrA01	-	13420993	13421019	13420993
trchrA01H120	chrA01	-	13294962	13294989	13294962
trchrA01H121	chrA01	-	13184704	13184731	13184704
trchrA01H122	chrA01	-	13173400	13173427	13173400
trchrA01H123	chrA01	-	13097021	13097047	13097021
trchrA01H124	chrA01	-	13044579	13044605	13044579
trchrA01H125	chrA01	-	13004434	13004461	13004434
trchrA01H126	chrA01	-	12970545	12970571	12970545
trchrA01H127	chrA01	-	12936612	12936638	12936612
trchrA01H128	chrA01	-	12936089	12936115	12936089
trchrA01H129	chrA01	-	12823919	12823946	12823919
trchrA01H130	chrA01	-	12823597	12823624	12823597
trchrA01H131	chrA01	-	12796801	12796831	12796801
trchrA01H132	chrA01	-	12694473	12694499	12694473
trchrA01H133	chrA01	-	12636871	12636897	12636871
trchrA01H134	chrA01	-	12629911	12629936	12629911
trchrA01H135	chrA01	-	12551110	12551137	12551110
trchrA01H136	chrA01	-	12518721	12518750	12518721
trchrA01H137	chrA01	-	12498954	12498980	12498954
trchrA01H138	chrA01	-	12492342	12492369	12492342
trchrA01H139	chrA01	-	12470617	12470644	12470617
trchrA01H140	chrA01	-	12421715	12421741	12421715
trchrA01H141	chrA01	-	12352180	12352206	12352180
trchrA01H142	chrA01	-	12267212	12267239	12267212
trchrA01H143	chrA01	-	12026331	12026357	12026331
trchrA01H144	chrA01	-	12024304	12024331	12024304
trchrA01H145	chrA01	-	11791716	11791744	11791716
trchrA01H146	chrA01	-	11499057	11499084	11499057
trchrA01H147	chrA01	-	11496578	11496606	11496578
trchrA01H148	chrA01	-	11435771	11435800	11435771
trchrA01H149	chrA01	-	11361442	11361469	11361442
trchrA01H150	chrA01	-	11357390	11357416	11357390
trchrA01H151	chrA01	-	11313107	11313134	11313107
trchrA01H152	chrA01	-	11292321	11292349	11292321
trchrA01H153	chrA01	-	11286861	11286888	11286861
trchrA01H154	chrA01	-	11269741	11269770	11269741
trchrA01H155	chrA01	-	11265872	11265898	11265872
trchrA01H156	chrA01	-	11221585	11221611	11221585
trchrA01H157	chrA01	-	11077486	11077512	11077486
trchrA01H158	chrA01	-	11039570	11039599	11039570
trchrA01H159	chrA01	-	11010451	11010478	11010451
trchrA01H160	chrA01	-	11010068	11010096	11010068
trchrA01H161	chrA01	-	10957495	10957523	10957495
trchrA01H162	chrA01	-	10906255	10906282	10906255
trchrA01H163	chrA01	-	10888806	10888833	10888806
trchrA01H164	chrA01	-	10874088	10874115	10874088
trchrA01H165	chrA01	-	10779706	10779732	10779706
trchrA01H166	chrA01	-	10610777	10610804	10610777
trchrA01H167	chrA01	-	10432429	10432457	10432429
trchrA01H168	chrA01	-	10426958	10426986	10426958
trchrA01H169	chrA01	-	10376424	10376451	10376424
trchrA01H170	chrA01	-	10308404	10308429	10308404
trchrA01H171	chrA01	-	10307420	10307447	10307420
trchrA01H172	chrA01	-	10297569	10297595	10297569
trchrA01H173	chrA01	-	10283041	10283068	10283041
trchrA01H174	chrA01	-	10275498	10275525	10275498
trchrA01H175	chrA01	-	10258665	10258691	10258665
trchrA01H176	chrA01	-	9960732	9960761	9960732
trchrA01H177	chrA01	-	9956483	9956507	9956483
trchrA01H178	chrA01	-	9844016	9844043	9844016
trchrA01H179	chrA01	-	9798698	9798725	9798698
trchrA01H180	chrA01	-	9798203	9798232	9798203
trchrA01H181	chrA01	-	9757927	9757955	9757927
trchrA01H182	chrA01	-	9757467	9757494	9757467
trchrA01H183	chrA01	-	9745790	9745817	9745790
trchrA01H184	chrA01	-	9719583	9719610	9719583
trchrA01H185	chrA01	-	9471852	9471882	9471852
trchrA01H186	chrA01	-	9450116	9450141	9450116
trchrA01H187	chrA01	-	9353828	9353855	9353828
trchrA01H188	chrA01	-	9334892	9334920	9334892
trchrA01H189	chrA01	-	9289759	9289786	9289759
trchrA01H190	chrA01	-	9174397	9174425	9174397
trchrA01H191	chrA01	-	9169871	9169898	9169871
trchrA01H192	chrA01	-	9115886	9115912	9115886
trchrA01H193	chrA01	-	9083610	9083637	9083610
trchrA01H194	chrA01	-	8727958	8727987	8727958
trchrA01H195	chrA01	-	8538856	8538883	8538856
trchrA01H196	chrA01	-	8522313	8522340	8522313
trchrA01H197	chrA01	-	8474799	8474829	8474799
trchrA01H198	chrA01	-	8317578	8317604	8317578
trchrA01H199	chrA01	-	8306350	8306377	8306350
trchrA01H200	chrA01	-	8287616	8287644	8287616
trchrA01H201	chrA01	-	8183816	8183844	8183816
trchrA01H202	chrA01	-	8141755	8141782	8141755
trchrA01H203	chrA01	-	7877230	7877259	7877230
trchrA01H204	chrA01	-	7860738	7860765	7860738
trchrA01H205	chrA01	-	7812938	7812960	7812938	BnaA01g15290D	+	5	1	7812892	7813446
trchrA01H206	chrA01	-	7803416	7803440	7803416
trchrA01H207	chrA01	-	7634688	7634715	7634688
trchrA01H208	chrA01	-	7614307	7614332	7614307
trchrA01H209	chrA01	-	7461209	7461236	7461209
trchrA01H210	chrA01	-	7424466	7424493	7424466
trchrA01H211	chrA01	-	7399499	7399525	7399499
trchrA01H212	chrA01	-	7371875	7371901	7371875
trchrA01H213	chrA01	-	7170142	7170170	7170142
trchrA01H214	chrA01	-	7151321	7151346	7151321
trchrA01H215	chrA01	-	6960310	6960338	6960310
trchrA01H216	chrA01	-	6923681	6923709	6923681
trchrA01H217	chrA01	-	6918142	6918169	6918142
trchrA01H218	chrA01	-	6909865	6909896	6909865
trchrA01H219	chrA01	-	6726621	6726648	6726621
trchrA01H220	chrA01	-	6711124	6711150	6711124
trchrA01H221	chrA01	-	6681329	6681355	6681329
trchrA01H222	chrA01	-	6677960	6677989	6677960
trchrA01H223	chrA01	-	6660016	6660042	6660016
trchrA01H224	chrA01	-	6627288	6627313	6627288
trchrA01H225	chrA01	-	6591073	6591102	6591073
trchrA01H226	chrA01	-	6584119	6584148	6584119
trchrA01H227	chrA01	-	6323250	6323276	6323250
trchrA01H228	chrA01	-	6284192	6284220	6284192
trchrA01H229	chrA01	-	6232512	6232539	6232512
trchrA01H230	chrA01	-	6197550	6197577	6197550
trchrA01H231	chrA01	-	6182120	6182147	6182120
trchrA01H232	chrA01	-	6131570	6131597	6131570
trchrA01H233	chrA01	-	6066909	6066936	6066909
trchrA01H234	chrA01	-	6034494	6034521	6034494
trchrA01H235	chrA01	-	5975354	5975381	5975354
trchrA01H236	chrA01	-	5914599	5914624	5914599
trchrA01H237	chrA01	-	5897905	5897933	5897905
trchrA01H238	chrA01	-	5797018	5797045	5797018
trchrA01H239	chrA01	-	5705211	5705237	5705211
trchrA01H240	chrA01	-	5686932	5686958	5686932
trchrA01H241	chrA01	-	5530232	5530259	5530232
trchrA01H242	chrA01	-	5494054	5494080	5494054
trchrA01H243	chrA01	-	5483230	5483257	5483230
trchrA01H244	chrA01	-	5329701	5329729	5329701
trchrA01H245	chrA01	-	5312238	5312265	5312238
trchrA01H246	chrA01	-	4977207	4977237	4977207
trchrA01H247	chrA01	-	4914477	4914507	4914477
trchrA01H248	chrA01	-	4863806	4863833	4863806
trchrA01H249	chrA01	-	4632143	4632169	4632143
trchrA01H250	chrA01	-	4509583	4509609	4509583
trchrA01H251	chrA01	-	4501742	4501768	4501742
trchrA01H252	chrA01	-	4215235	4215262	4215235
trchrA01H253	chrA01	-	4197583	4197611	4197583
trchrA01H254	chrA01	-	4170782	4170809	4170782
trchrA01H255	chrA01	-	3929757	3929786	3929757
trchrA01H256	chrA01	-	3621397	3621425	3621397
trchrA01H257	chrA01	-	3556719	3556746	3556719
trchrA01H258	chrA01	-	3535783	3535809	3535783
trchrA01H259	chrA01	-	3497198	3497226	3497198
trchrA01H260	chrA01	-	3408832	3408859	3408832
trchrA01H261	chrA01	-	3389467	3389492	3389467
trchrA01H262	chrA01	-	3278740	3278765	3278740
trchrA01H263	chrA01	-	3162294	3162323	3162294
trchrA01H264	chrA01	-	3006097	3006118	3006097
trchrA01H265	chrA01	-	2957169	2957197	2957169
trchrA01H266	chrA01	-	2719715	2719741	2719715
trchrA01H267	chrA01	-	2641814	2641839	2641814
trchrA01H268	chrA01	-	2523439	2523465	2523439
trchrA01H269	chrA01	-	2452536	2452562	2452536
trchrA01H270	chrA01	-	2408424	2408451	2408424
trchrA01H271	chrA01	-	2350887	2350915	2350887
trchrA01H272	chrA01	-	2337236	2337264	2337236
trchrA01H273	chrA01	-	2309644	2309670	2309644
trchrA01H274	chrA01	-	2043322	2043345	2043322
trchrA01H275	chrA01	-	1945371	1945397	1945371
trchrA01H276	chrA01	-	1826535	1826564	1826535
trchrA01H277	chrA01	-	1822476	1822505	1822476
trchrA01H278	chrA01	-	1414535	1414563	1414535
trchrA01H279	chrA01	-	1249269	1249298	1249269
trchrA01H280	chrA01	-	863069	863095	863069
trchrA01H281	chrA01	-	795425	795455	795425
trchrA01H282	chrA01	-	735948	735974	735948
trchrA01H283	chrA01	-	663860	663887	663860
trchrA01H284	chrA01	-	301159	301185	301159
trchrA01H285	chrA01	-	294949	294975	294949
chrA02H1	chrA02	+	210495	210522	210522
chrA02H2	chrA02	+	603939	603965	603965
chrA02H3	chrA02	+	762431	762456	762456
chrA02H4	chrA02	+	904094	904121	904121
chrA02H5	chrA02	+	931343	931372	931372
chrA02H6	chrA02	+	1214669	1214698	1214698
chrA02H7	chrA02	+	1594600	1594627	1594627
chrA02H8	chrA02	+	1906704	1906731	1906731
chrA02H9	chrA02	+	1924621	1924650	1924650
chrA02H10	chrA02	+	1967654	1967681	1967681
chrA02H11	chrA02	+	2177793	2177818	2177818
chrA02H12	chrA02	+	2217010	2217040	2217040
chrA02H13	chrA02	+	2281867	2281894	2281894
chrA02H14	chrA02	+	2461703	2461730	2461730
chrA02H15	chrA02	+	2573420	2573445	2573445
chrA02H16	chrA02	+	2587109	2587138	2587138
chrA02H17	chrA02	+	2732176	2732205	2732205
chrA02H18	chrA02	+	2851273	2851300	2851300
chrA02H19	chrA02	+	2866213	2866239	2866239
chrA02H20	chrA02	+	3037446	3037473	3037473
chrA02H21	chrA02	+	3227391	3227420	3227420
chrA02H22	chrA02	+	3497897	3497926	3497926
chrA02H23	chrA02	+	3571278	3571307	3571307
chrA02H24	chrA02	+	3651760	3651787	3651787
chrA02H25	chrA02	+	3761047	3761078	3761078
chrA02H26	chrA02	+	3766897	3766924	3766924
chrA02H27	chrA02	+	3768444	3768470	3768470
chrA02H28	chrA02	+	3823258	3823288	3823288
chrA02H29	chrA02	+	3848062	3848088	3848088
chrA02H30	chrA02	+	3856844	3856873	3856873
chrA02H31	chrA02	+	3983518	3983545	3983545
chrA02H32	chrA02	+	4166725	4166751	4166751
chrA02H33	chrA02	+	4202147	4202176	4202176
chrA02H34	chrA02	+	4308937	4308964	4308964
chrA02H35	chrA02	+	4311892	4311918	4311918
chrA02H36	chrA02	+	4446944	4446970	4446970
chrA02H37	chrA02	+	4647293	4647320	4647320
chrA02H38	chrA02	+	4656958	4656985	4656985
chrA02H39	chrA02	+	5045908	5045935	5045935
chrA02H40	chrA02	+	5052189	5052215	5052215
chrA02H41	chrA02	+	5084773	5084801	5084801
chrA02H42	chrA02	+	5100926	5100953	5100953
chrA02H43	chrA02	+	5162731	5162757	5162757
chrA02H44	chrA02	+	5176746	5176772	5176772
chrA02H45	chrA02	+	5293308	5293337	5293337
chrA02H46	chrA02	+	5614514	5614540	5614540
chrA02H47	chrA02	+	5630195	5630221	5630221
chrA02H48	chrA02	+	5660700	5660727	5660727
chrA02H49	chrA02	+	5724153	5724178	5724178
chrA02H50	chrA02	+	5756977	5757005	5757005
chrA02H51	chrA02	+	5822225	5822252	5822252
chrA02H52	chrA02	+	5822596	5822626	5822626
chrA02H53	chrA02	+	5973792	5973823	5973823
chrA02H54	chrA02	+	6076381	6076407	6076407
chrA02H55	chrA02	+	6128595	6128622	6128622
chrA02H56	chrA02	+	6141028	6141056	6141056
chrA02H57	chrA02	+	6178203	6178229	6178229
chrA02H58	chrA02	+	6187013	6187042	6187042
chrA02H59	chrA02	+	6388000	6388025	6388025
chrA02H60	chrA02	+	6401334	6401362	6401362
chrA02H61	chrA02	+	6626204	6626231	6626231
chrA02H62	chrA02	+	6658941	6658970	6658970
chrA02H63	chrA02	+	6813285	6813308	6813308
chrA02H64	chrA02	+	7007135	7007162	7007162
chrA02H65	chrA02	+	7183974	7184002	7184002
chrA02H66	chrA02	+	7201103	7201130	7201130
chrA02H67	chrA02	+	7227313	7227342	7227342
chrA02H68	chrA02	+	7293650	7293676	7293676
chrA02H69	chrA02	+	7309524	7309550	7309550
chrA02H70	chrA02	+	7416285	7416312	7416312
chrA02H71	chrA02	+	7472139	7472166	7472166	BnaA02g13610D	+	21	12	7472155	7472229
chrA02H72	chrA02	+	7504858	7504885	7504885
chrA02H73	chrA02	+	7645957	7645986	7645986
chrA02H74	chrA02	+	7694555	7694582	7694582
chrA02H75	chrA02	+	7715076	7715099	7715099
chrA02H76	chrA02	+	7766018	7766044	7766044
chrA02H77	chrA02	+	7776933	7776961	7776961
chrA02H78	chrA02	+	7848238	7848267	7848267
chrA02H79	chrA02	+	7913573	7913598	7913598
chrA02H80	chrA02	+	7916425	7916454	7916454
chrA02H81	chrA02	+	8263890	8263919	8263919
chrA02H82	chrA02	+	8355174	8355198	8355198
chrA02H83	chrA02	+	8359122	8359151	8359151
chrA02H84	chrA02	+	8485784	8485810	8485810
chrA02H85	chrA02	+	8760852	8760879	8760879
chrA02H86	chrA02	+	8768008	8768034	8768034
chrA02H87	chrA02	+	8998542	8998570	8998570
chrA02H88	chrA02	+	9123798	9123825	9123825
chrA02H89	chrA02	+	9206199	9206226	9206226
chrA02H90	chrA02	+	9208989	9209016	9209016
chrA02H91	chrA02	+	9243668	9243694	9243694
chrA02H92	chrA02	+	9497808	9497835	9497835
chrA02H93	chrA02	+	9597676	9597705	9597705
chrA02H94	chrA02	+	9671064	9671091	9671091
chrA02H95	chrA02	+	9688358	9688384	9688384
chrA02H96	chrA02	+	9691274	9691301	9691301
chrA02H97	chrA02	+	9754893	9754918	9754918
chrA02H98	chrA02	+	9755920	9755945	9755945
chrA02H99	chrA02	+	9779691	9779720	9779720
chrA02H100	chrA02	+	9781271	9781297	9781297
chrA02H101	chrA02	+	9819547	9819575	9819575
chrA02H102	chrA02	+	9880889	9880916	9880916
chrA02H103	chrA02	+	9935335	9935362	9935362
chrA02H104	chrA02	+	9942883	9942908	9942908
chrA02H105	chrA02	+	9962432	9962461	9962461
chrA02H106	chrA02	+	10027609	10027636	10027636
chrA02H107	chrA02	+	10396966	10396993	10396993
chrA02H108	chrA02	+	10398545	10398573	10398573
chrA02H109	chrA02	+	10467591	10467620	10467620
chrA02H110	chrA02	+	10491459	10491488	10491488
chrA02H111	chrA02	+	10636784	10636811	10636811
chrA02H112	chrA02	+	10730303	10730330	10730330
chrA02H113	chrA02	+	10739635	10739666	10739666
chrA02H114	chrA02	+	10770888	10770916	10770916
chrA02H115	chrA02	+	10771569	10771599	10771599
chrA02H116	chrA02	+	10873332	10873358	10873358
chrA02H117	chrA02	+	11018275	11018305	11018305
chrA02H118	chrA02	+	11044371	11044397	11044397
chrA02H119	chrA02	+	11101917	11101943	11101943
chrA02H120	chrA02	+	11102974	11103003	11103003
chrA02H121	chrA02	+	11131360	11131385	11131385
chrA02H122	chrA02	+	11156102	11156127	11156127
chrA02H123	chrA02	+	11357089	11357116	11357116
chrA02H124	chrA02	+	11392321	11392349	11392349
chrA02H125	chrA02	+	11406150	11406177	11406177
chrA02H126	chrA02	+	11623779	11623806	11623806
chrA02H127	chrA02	+	11704679	11704705	11704705
chrA02H128	chrA02	+	11726704	11726730	11726730
chrA02H129	chrA02	+	11735378	11735405	11735405
chrA02H130	chrA02	+	11850431	11850458	11850458
chrA02H131	chrA02	+	11853630	11853653	11853653
chrA02H132	chrA02	+	11892668	11892695	11892695
chrA02H133	chrA02	+	12319172	12319199	12319199
chrA02H134	chrA02	+	12327551	12327581	12327581
chrA02H135	chrA02	+	12328527	12328554	12328554
chrA02H136	chrA02	+	12407900	12407927	12407927
chrA02H137	chrA02	+	12418573	12418600	12418600
chrA02H138	chrA02	+	12538433	12538464	12538464
chrA02H139	chrA02	+	12623872	12623901	12623901
chrA02H140	chrA02	+	12668329	12668358	12668358
chrA02H141	chrA02	+	12765556	12765585	12765585
chrA02H142	chrA02	+	12772944	12772971	12772971
chrA02H143	chrA02	+	12798034	12798061	12798061
chrA02H144	chrA02	+	13006727	13006754	13006754
chrA02H145	chrA02	+	13039066	13039091	13039091
chrA02H146	chrA02	+	13040334	13040362	13040362
chrA02H147	chrA02	+	13109295	13109322	13109322
chrA02H148	chrA02	+	13123285	13123311	13123311
chrA02H149	chrA02	+	13138095	13138121	13138121
chrA02H150	chrA02	+	13140508	13140538	13140538
chrA02H151	chrA02	+	13153321	13153348	13153348
chrA02H152	chrA02	+	13299010	13299038	13299038
chrA02H153	chrA02	+	13314917	13314943	13314943
chrA02H154	chrA02	+	13456110	13456136	13456136
chrA02H155	chrA02	+	13560339	13560366	13560366
chrA02H156	chrA02	+	13732938	13732967	13732967
chrA02H157	chrA02	+	13734339	13734368	13734368
chrA02H158	chrA02	+	13736789	13736818	13736818
chrA02H159	chrA02	+	13829205	13829232	13829232
chrA02H160	chrA02	+	13903218	13903244	13903244
chrA02H161	chrA02	+	13950951	13950975	13950975
chrA02H162	chrA02	+	14097130	14097157	14097157
chrA02H163	chrA02	+	14147841	14147870	14147870
chrA02H164	chrA02	+	14393394	14393423	14393423
chrA02H165	chrA02	+	14707523	14707555	14707555
chrA02H166	chrA02	+	14710814	14710846	14710846
chrA02H167	chrA02	+	14714105	14714137	14714137
chrA02H168	chrA02	+	14793221	14793250	14793250
chrA02H169	chrA02	+	14860218	14860244	14860244
chrA02H170	chrA02	+	14866422	14866449	14866449
chrA02H171	chrA02	+	14876862	14876890	14876890
chrA02H172	chrA02	+	14957611	14957637	14957637
chrA02H173	chrA02	+	15029181	15029209	15029209
chrA02H174	chrA02	+	15030915	15030943	15030943
chrA02H175	chrA02	+	15062474	15062504	15062504
chrA02H176	chrA02	+	15247391	15247420	15247420
chrA02H177	chrA02	+	15404973	15405002	15405002
chrA02H178	chrA02	+	15596109	15596138	15596138
chrA02H179	chrA02	+	15768689	15768715	15768715
chrA02H180	chrA02	+	15967280	15967307	15967307
chrA02H181	chrA02	+	16048816	16048840	16048840
chrA02H182	chrA02	+	16209086	16209116	16209116
chrA02H183	chrA02	+	16235310	16235338	16235338
chrA02H184	chrA02	+	16236051	16236075	16236075
chrA02H185	chrA02	+	16567854	16567885	16567885
chrA02H186	chrA02	+	16592959	16592985	16592985
chrA02H187	chrA02	+	16933304	16933333	16933333
chrA02H188	chrA02	+	16976342	16976370	16976370
chrA02H189	chrA02	+	16985564	16985590	16985590
chrA02H190	chrA02	+	16990413	16990436	16990436
chrA02H191	chrA02	+	17015360	17015388	17015388
chrA02H192	chrA02	+	17061224	17061251	17061251
chrA02H193	chrA02	+	17299356	17299381	17299381
chrA02H194	chrA02	+	17332213	17332238	17332238
chrA02H195	chrA02	+	17440318	17440346	17440346
chrA02H196	chrA02	+	17536928	17536955	17536955
chrA02H197	chrA02	+	17538712	17538741	17538741
chrA02H198	chrA02	+	17542983	17543011	17543011
chrA02H199	chrA02	+	17559477	17559506	17559506
chrA02H200	chrA02	+	17565024	17565050	17565050
chrA02H201	chrA02	+	17603959	17603987	17603987
chrA02H202	chrA02	+	17621554	17621581	17621581
chrA02H203	chrA02	+	17753317	17753345	17753345
chrA02H204	chrA02	+	17992423	17992448	17992448
chrA02H205	chrA02	+	18062621	18062644	18062644
chrA02H206	chrA02	+	18226268	18226294	18226294
chrA02H207	chrA02	+	18340736	18340762	18340762
chrA02H208	chrA02	+	18422105	18422132	18422132
chrA02H209	chrA02	+	18436158	18436186	18436186
chrA02H210	chrA02	+	18527497	18527525	18527525
chrA02H211	chrA02	+	18648804	18648830	18648830
chrA02H212	chrA02	+	18672802	18672828	18672828
chrA02H213	chrA02	+	18713577	18713603	18713603
chrA02H214	chrA02	+	18822064	18822091	18822091
chrA02H215	chrA02	+	18847275	18847304	18847304
chrA02H216	chrA02	+	18930788	18930813	18930813
chrA02H217	chrA02	+	18980514	18980542	18980542
chrA02H218	chrA02	+	19012595	19012621	19012621
chrA02H219	chrA02	+	19018454	19018481	19018481
chrA02H220	chrA02	+	19079660	19079687	19079687
chrA02H221	chrA02	+	19105395	19105422	19105422
chrA02H222	chrA02	+	19112365	19112390	19112390
chrA02H223	chrA02	+	19353205	19353232	19353232
chrA02H224	chrA02	+	19582837	19582864	19582864
chrA02H225	chrA02	+	19606779	19606804	19606804
chrA02H226	chrA02	+	19619463	19619492	19619492
chrA02H227	chrA02	+	19650149	19650176	19650176
chrA02H228	chrA02	+	19805329	19805356	19805356
chrA02H229	chrA02	+	19837140	19837168	19837168
chrA02H230	chrA02	+	19853358	19853387	19853387
chrA02H231	chrA02	+	19866357	19866384	19866384
chrA02H232	chrA02	+	19956153	19956179	19956179
chrA02H233	chrA02	+	20043887	20043914	20043914
chrA02H234	chrA02	+	20052783	20052809	20052809
chrA02H235	chrA02	+	20088516	20088545	20088545
chrA02H236	chrA02	+	20103142	20103171	20103171
chrA02H237	chrA02	+	20188703	20188730	20188730
chrA02H238	chrA02	+	20369937	20369964	20369964
chrA02H239	chrA02	+	20413919	20413947	20413947
chrA02H240	chrA02	+	20526355	20526380	20526380
chrA02H241	chrA02	+	20558741	20558767	20558767
chrA02H242	chrA02	+	20573923	20573950	20573950
chrA02H243	chrA02	+	20743916	20743942	20743942
chrA02H244	chrA02	+	20745450	20745477	20745477
chrA02H245	chrA02	+	20813732	20813759	20813759
chrA02H246	chrA02	+	20933343	20933370	20933370
chrA02H247	chrA02	+	20999892	20999918	20999918
chrA02H248	chrA02	+	21022439	21022466	21022466
chrA02H249	chrA02	+	21085588	21085613	21085613
chrA02H250	chrA02	+	21123397	21123422	21123422
chrA02H251	chrA02	+	21164768	21164797	21164797
chrA02H252	chrA02	+	21178665	21178691	21178691
chrA02H253	chrA02	+	21241030	21241059	21241059
chrA02H254	chrA02	+	21256894	21256924	21256924
chrA02H255	chrA02	+	21288431	21288459	21288459
chrA02H256	chrA02	+	21401230	21401259	21401259
chrA02H257	chrA02	+	21418420	21418448	21418448
chrA02H258	chrA02	+	21530777	21530804	21530804
chrA02H259	chrA02	+	21551384	21551411	21551411
chrA02H260	chrA02	+	21582919	21582946	21582946
chrA02H261	chrA02	+	21587185	21587212	21587212
chrA02H262	chrA02	+	21807533	21807559	21807559
chrA02H263	chrA02	+	21850777	21850807	21850807
chrA02H264	chrA02	+	21916728	21916758	21916758
chrA02H265	chrA02	+	22015023	22015052	22015052
chrA02H266	chrA02	+	22174617	22174646	22174646
chrA02H267	chrA02	+	22175568	22175597	22175597
chrA02H268	chrA02	+	22366593	22366619	22366619
chrA02H269	chrA02	+	22466550	22466577	22466577
chrA02H270	chrA02	+	22523173	22523200	22523200
chrA02H271	chrA02	+	22835676	22835705	22835705
chrA02H272	chrA02	+	22844731	22844759	22844759
chrA02H273	chrA02	+	22954089	22954115	22954115
chrA02H274	chrA02	+	22981313	22981340	22981340
chrA02H275	chrA02	+	22982090	22982119	22982119
chrA02H276	chrA02	+	23080184	23080210	23080210
chrA02H277	chrA02	+	23089488	23089513	23089513
chrA02H278	chrA02	+	23205346	23205373	23205373
chrA02H279	chrA02	+	23243941	23243968	23243968
chrA02H280	chrA02	+	23268446	23268472	23268472
chrA02H281	chrA02	+	23295669	23295699	23295699
chrA02H282	chrA02	+	23315009	23315036	23315036
chrA02H283	chrA02	+	23381167	23381193	23381193
chrA02H284	chrA02	+	23491284	23491310	23491310
chrA02H285	chrA02	+	23796923	23796948	23796948
chrA02H286	chrA02	+	23956481	23956508	23956508
chrA02H287	chrA02	+	23960490	23960518	23960518
chrA02H288	chrA02	+	24026623	24026650	24026650
chrA02H289	chrA02	+	24127956	24127982	24127982
chrA02H290	chrA02	+	24313572	24313599	24313599
chrA02H291	chrA02	+	24644978	24645006	24645006
chrA02H292	chrA02	+	24690950	24690975	24690975
trchrA02H1	chrA02	-	24627084	24627113	24627084
trchrA02H2	chrA02	-	24619546	24619573	24619546
trchrA02H3	chrA02	-	24537076	24537102	24537076
trchrA02H4	chrA02	-	24363927	24363953	24363927
trchrA02H5	chrA02	-	24223992	24224020	24223992
trchrA02H6	chrA02	-	24164122	24164150	24164122
trchrA02H7	chrA02	-	24124263	24124291	24124263
trchrA02H8	chrA02	-	24121178	24121207	24121178
trchrA02H9	chrA02	-	23861561	23861587	23861561
trchrA02H10	chrA02	-	23630474	23630501	23630474
trchrA02H11	chrA02	-	23627520	23627546	23627520
trchrA02H12	chrA02	-	23311981	23312008	23311981
trchrA02H13	chrA02	-	23269715	23269741	23269715
trchrA02H14	chrA02	-	23242591	23242619	23242591
trchrA02H15	chrA02	-	23227857	23227883	23227857
trchrA02H16	chrA02	-	23167945	23167974	23167945
trchrA02H17	chrA02	-	23072051	23072076	23072051
trchrA02H18	chrA02	-	22942382	22942411	22942382
trchrA02H19	chrA02	-	22791878	22791905	22791878
trchrA02H20	chrA02	-	22281079	22281105	22281079
trchrA02H21	chrA02	-	22271921	22271947	22271921
trchrA02H22	chrA02	-	22138446	22138473	22138446
trchrA02H23	chrA02	-	22102547	22102575	22102547
trchrA02H24	chrA02	-	22055101	22055130	22055101
trchrA02H25	chrA02	-	21963911	21963938	21963911
trchrA02H26	chrA02	-	21855333	21855358	21855333
trchrA02H27	chrA02	-	21853048	21853078	21853048	BnaA02g30100D	-	2	1	21852732	21853577
trchrA02H28	chrA02	-	21808393	21808420	21808393
trchrA02H29	chrA02	-	21804469	21804498	21804469
trchrA02H30	chrA02	-	21689850	21689876	21689850
trchrA02H31	chrA02	-	21620236	21620263	21620236
trchrA02H32	chrA02	-	21568479	21568506	21568479
trchrA02H33	chrA02	-	21474091	21474118	21474091
trchrA02H34	chrA02	-	21362519	21362546	21362519
trchrA02H35	chrA02	-	21245581	21245610	21245581
trchrA02H36	chrA02	-	21219705	21219734	21219705
trchrA02H37	chrA02	-	21206562	21206589	21206562
trchrA02H38	chrA02	-	21196157	21196184	21196157
trchrA02H39	chrA02	-	21193802	21193831	21193802
trchrA02H40	chrA02	-	21123915	21123942	21123915
trchrA02H41	chrA02	-	21014794	21014820	21014794
trchrA02H42	chrA02	-	20922220	20922246	20922220
trchrA02H43	chrA02	-	20884830	20884857	20884830
trchrA02H44	chrA02	-	20591891	20591917	20591891
trchrA02H45	chrA02	-	20566806	20566833	20566806
trchrA02H46	chrA02	-	20548535	20548565	20548535
trchrA02H47	chrA02	-	20543808	20543835	20543808
trchrA02H48	chrA02	-	20500823	20500850	20500823
trchrA02H49	chrA02	-	20456460	20456487	20456460
trchrA02H50	chrA02	-	20404892	20404921	20404892
trchrA02H51	chrA02	-	20374955	20374982	20374955
trchrA02H52	chrA02	-	20346807	20346833	20346807
trchrA02H53	chrA02	-	20204513	20204541	20204513
trchrA02H54	chrA02	-	20147069	20147098	20147069
trchrA02H55	chrA02	-	20072242	20072268	20072242
trchrA02H56	chrA02	-	20010097	20010122	20010097
trchrA02H57	chrA02	-	19983005	19983031	19983005
trchrA02H58	chrA02	-	19841441	19841468	19841441
trchrA02H59	chrA02	-	19840237	19840264	19840237
trchrA02H60	chrA02	-	19778291	19778317	19778291
trchrA02H61	chrA02	-	19628600	19628626	19628600
trchrA02H62	chrA02	-	19392204	19392231	19392204
trchrA02H63	chrA02	-	19302239	19302266	19302239
trchrA02H64	chrA02	-	19206637	19206667	19206637
trchrA02H65	chrA02	-	19039132	19039157	19039132
trchrA02H66	chrA02	-	18951699	18951725	18951699
trchrA02H67	chrA02	-	18879738	18879765	18879738
trchrA02H68	chrA02	-	18716073	18716102	18716073
trchrA02H69	chrA02	-	18673499	18673526	18673499
trchrA02H70	chrA02	-	18614748	18614774	18614748
trchrA02H71	chrA02	-	18439581	18439604	18439581
trchrA02H72	chrA02	-	18412329	18412356	18412329
trchrA02H73	chrA02	-	18275734	18275760	18275734
trchrA02H74	chrA02	-	18232135	18232161	18232135
trchrA02H75	chrA02	-	18093549	18093579	18093549
trchrA02H76	chrA02	-	18068182	18068211	18068182
trchrA02H77	chrA02	-	18064170	18064195	18064170
trchrA02H78	chrA02	-	18059924	18059951	18059924
trchrA02H79	chrA02	-	18049985	18050012	18049985
trchrA02H80	chrA02	-	18023213	18023243	18023213
trchrA02H81	chrA02	-	17926422	17926449	17926422
trchrA02H82	chrA02	-	17908018	17908046	17908018
trchrA02H83	chrA02	-	17864236	17864259	17864236
trchrA02H84	chrA02	-	17815590	17815617	17815590
trchrA02H85	chrA02	-	17794727	17794756	17794727
trchrA02H86	chrA02	-	17769186	17769213	17769186
trchrA02H87	chrA02	-	17716189	17716216	17716189
trchrA02H88	chrA02	-	17712497	17712524	17712497
trchrA02H89	chrA02	-	17665146	17665172	17665146
trchrA02H90	chrA02	-	17626827	17626853	17626827
trchrA02H91	chrA02	-	17559697	17559726	17559697
trchrA02H92	chrA02	-	17475621	17475650	17475621
trchrA02H93	chrA02	-	17365451	17365477	17365451
trchrA02H94	chrA02	-	17284881	17284909	17284881
trchrA02H95	chrA02	-	17126166	17126193	17126166
trchrA02H96	chrA02	-	16990558	16990588	16990558
trchrA02H97	chrA02	-	16950403	16950429	16950403
trchrA02H98	chrA02	-	16848311	16848335	16848311
trchrA02H99	chrA02	-	16699902	16699931	16699902
trchrA02H100	chrA02	-	16666923	16666948	16666923
trchrA02H101	chrA02	-	15833438	15833464	15833438
trchrA02H102	chrA02	-	15815779	15815806	15815779
trchrA02H103	chrA02	-	15810264	15810293	15810264
trchrA02H104	chrA02	-	15779498	15779524	15779498
trchrA02H105	chrA02	-	15339149	15339175	15339149
trchrA02H106	chrA02	-	15061075	15061105	15061075
trchrA02H107	chrA02	-	15059921	15059950	15059921
trchrA02H108	chrA02	-	15031030	15031059	15031030
trchrA02H109	chrA02	-	14943581	14943607	14943581
trchrA02H110	chrA02	-	14678352	14678379	14678352
trchrA02H111	chrA02	-	14625184	14625213	14625184
trchrA02H112	chrA02	-	14610243	14610269	14610243
trchrA02H113	chrA02	-	14361169	14361194	14361169
trchrA02H114	chrA02	-	14304813	14304839	14304813
trchrA02H115	chrA02	-	14274318	14274344	14274318
trchrA02H116	chrA02	-	14256786	14256812	14256786
trchrA02H117	chrA02	-	14245810	14245840	14245810
trchrA02H118	chrA02	-	14223082	14223112	14223082
trchrA02H119	chrA02	-	14208658	14208685	14208658
trchrA02H120	chrA02	-	14025256	14025281	14025256
trchrA02H121	chrA02	-	13851583	13851612	13851583
trchrA02H122	chrA02	-	13839563	13839592	13839563
trchrA02H123	chrA02	-	13804682	13804709	13804682
trchrA02H124	chrA02	-	13725598	13725624	13725598
trchrA02H125	chrA02	-	13567869	13567896	13567869
trchrA02H126	chrA02	-	13503347	13503376	13503347
trchrA02H127	chrA02	-	13341754	13341784	13341754
trchrA02H128	chrA02	-	13285417	13285444	13285417
trchrA02H129	chrA02	-	13236075	13236101	13236075
trchrA02H130	chrA02	-	13099561	13099589	13099561
trchrA02H131	chrA02	-	12867398	12867425	12867398
trchrA02H132	chrA02	-	12827059	12827088	12827059
trchrA02H133	chrA02	-	12819803	12819830	12819803
trchrA02H134	chrA02	-	12700530	12700559	12700530
trchrA02H135	chrA02	-	12632172	12632198	12632172
trchrA02H136	chrA02	-	12312758	12312784	12312758
trchrA02H137	chrA02	-	12175013	12175038	12175013
trchrA02H138	chrA02	-	12121616	12121646	12121616
trchrA02H139	chrA02	-	12045283	12045309	12045283
trchrA02H140	chrA02	-	12033687	12033714	12033687
trchrA02H141	chrA02	-	12026564	12026588	12026564
trchrA02H142	chrA02	-	11964116	11964143	11964116
trchrA02H143	chrA02	-	11948017	11948043	11948017
trchrA02H144	chrA02	-	11927103	11927130	11927103
trchrA02H145	chrA02	-	11880802	11880828	11880802
trchrA02H146	chrA02	-	11843854	11843880	11843854
trchrA02H147	chrA02	-	11743499	11743528	11743499
trchrA02H148	chrA02	-	11560858	11560885	11560858
trchrA02H149	chrA02	-	11520705	11520734	11520705
trchrA02H150	chrA02	-	11447596	11447622	11447596
trchrA02H151	chrA02	-	11445102	11445125	11445102
trchrA02H152	chrA02	-	11395643	11395670	11395643
trchrA02H153	chrA02	-	11358138	11358164	11358138
trchrA02H154	chrA02	-	11326738	11326764	11326738
trchrA02H155	chrA02	-	11322363	11322388	11322363
trchrA02H156	chrA02	-	11301019	11301044	11301019
trchrA02H157	chrA02	-	11176838	11176865	11176838
trchrA02H158	chrA02	-	11103025	11103051	11103025
trchrA02H159	chrA02	-	11029856	11029882	11029856
trchrA02H160	chrA02	-	11013448	11013478	11013448
trchrA02H161	chrA02	-	11002376	11002403	11002376
trchrA02H162	chrA02	-	10734134	10734161	10734134
trchrA02H163	chrA02	-	10666485	10666515	10666485
trchrA02H164	chrA02	-	10527842	10527869	10527842
trchrA02H165	chrA02	-	10340703	10340729	10340703
trchrA02H166	chrA02	-	10065183	10065211	10065183
trchrA02H167	chrA02	-	9991280	9991309	9991280
trchrA02H168	chrA02	-	9928924	9928953	9928924
trchrA02H169	chrA02	-	9878388	9878415	9878388
trchrA02H170	chrA02	-	9862496	9862523	9862496
trchrA02H171	chrA02	-	9849400	9849427	9849400
trchrA02H172	chrA02	-	9844413	9844439	9844413
trchrA02H173	chrA02	-	9838396	9838424	9838396
trchrA02H174	chrA02	-	9820862	9820889	9820862
trchrA02H175	chrA02	-	9737675	9737702	9737675
trchrA02H176	chrA02	-	9724254	9724281	9724254
trchrA02H177	chrA02	-	9706366	9706394	9706366
trchrA02H178	chrA02	-	9598597	9598624	9598597
trchrA02H179	chrA02	-	9547136	9547163	9547136
trchrA02H180	chrA02	-	9471635	9471662	9471635
trchrA02H181	chrA02	-	9462879	9462906	9462879
trchrA02H182	chrA02	-	9298615	9298642	9298615
trchrA02H183	chrA02	-	9214637	9214663	9214637
trchrA02H184	chrA02	-	9128536	9128565	9128536
trchrA02H185	chrA02	-	9088210	9088237	9088210
trchrA02H186	chrA02	-	8926717	8926746	8926717
trchrA02H187	chrA02	-	8925198	8925227	8925198
trchrA02H188	chrA02	-	8906149	8906176	8906149
trchrA02H189	chrA02	-	8780533	8780559	8780533
trchrA02H190	chrA02	-	8779893	8779919	8779893
trchrA02H191	chrA02	-	8759502	8759530	8759502
trchrA02H192	chrA02	-	8749547	8749573	8749547
trchrA02H193	chrA02	-	8736548	8736574	8736548
trchrA02H194	chrA02	-	8636628	8636656	8636628
trchrA02H195	chrA02	-	8359424	8359449	8359424
trchrA02H196	chrA02	-	8083908	8083933	8083908
trchrA02H197	chrA02	-	8076113	8076139	8076113
trchrA02H198	chrA02	-	7980626	7980651	7980626
trchrA02H199	chrA02	-	7422363	7422389	7422363
trchrA02H200	chrA02	-	7274824	7274852	7274824
trchrA02H201	chrA02	-	7017184	7017209	7017184
trchrA02H202	chrA02	-	6861033	6861062	6861033
trchrA02H203	chrA02	-	6646141	6646167	6646141
trchrA02H204	chrA02	-	6533813	6533836	6533813
trchrA02H205	chrA02	-	6461554	6461580	6461554
trchrA02H206	chrA02	-	6413892	6413919	6413892
trchrA02H207	chrA02	-	6370057	6370084	6370057
trchrA02H208	chrA02	-	6109716	6109746	6109716
trchrA02H209	chrA02	-	5916524	5916551	5916524
trchrA02H210	chrA02	-	5807776	5807806	5807776
trchrA02H211	chrA02	-	5774633	5774659	5774633
trchrA02H212	chrA02	-	5704769	5704798	5704769
trchrA02H213	chrA02	-	5591639	5591666	5591639
trchrA02H214	chrA02	-	5568578	5568605	5568578
trchrA02H215	chrA02	-	5374445	5374474	5374445
trchrA02H216	chrA02	-	5351337	5351363	5351337
trchrA02H217	chrA02	-	5221579	5221607	5221579
trchrA02H218	chrA02	-	5082541	5082571	5082541
trchrA02H219	chrA02	-	5081725	5081753	5081725
trchrA02H220	chrA02	-	5058648	5058674	5058648
trchrA02H221	chrA02	-	4987574	4987600	4987574
trchrA02H222	chrA02	-	4743021	4743041	4743021
trchrA02H223	chrA02	-	4637540	4637567	4637540
trchrA02H224	chrA02	-	4602713	4602739	4602713
trchrA02H225	chrA02	-	4359616	4359641	4359616
trchrA02H226	chrA02	-	4339546	4339575	4339546
trchrA02H227	chrA02	-	4058076	4058101	4058076
trchrA02H228	chrA02	-	4040609	4040637	4040609
trchrA02H229	chrA02	-	3975339	3975365	3975339
trchrA02H230	chrA02	-	3773817	3773844	3773817
trchrA02H231	chrA02	-	3729674	3729701	3729674
trchrA02H232	chrA02	-	3500640	3500667	3500640
trchrA02H233	chrA02	-	3468116	3468143	3468116
trchrA02H234	chrA02	-	3340356	3340383	3340356
trchrA02H235	chrA02	-	3210507	3210533	3210507
trchrA02H236	chrA02	-	2980547	2980575	2980547
trchrA02H237	chrA02	-	2977569	2977597	2977569
trchrA02H238	chrA02	-	2965111	2965139	2965111
trchrA02H239	chrA02	-	2778585	2778612	2778585
trchrA02H240	chrA02	-	2696080	2696107	2696080
trchrA02H241	chrA02	-	2606615	2606642	2606615
trchrA02H242	chrA02	-	2591290	2591319	2591290
trchrA02H243	chrA02	-	2527300	2527329	2527300
trchrA02H244	chrA02	-	2522281	2522307	2522281
trchrA02H245	chrA02	-	2516873	2516898	2516873
trchrA02H246	chrA02	-	2515044	2515075	2515044
trchrA02H247	chrA02	-	2498122	2498149	2498122
trchrA02H248	chrA02	-	2354203	2354230	2354203
trchrA02H249	chrA02	-	2330664	2330691	2330664
trchrA02H250	chrA02	-	2104157	2104184	2104157
trchrA02H251	chrA02	-	1937261	1937291	1937261
trchrA02H252	chrA02	-	1842657	1842683	1842657
trchrA02H253	chrA02	-	1749282	1749310	1749282
trchrA02H254	chrA02	-	1561182	1561208	1561182
trchrA02H255	chrA02	-	1522764	1522791	1522764
trchrA02H256	chrA02	-	1421993	1422020	1421993
trchrA02H257	chrA02	-	1364255	1364282	1364255
trchrA02H258	chrA02	-	1129761	1129786	1129761
trchrA02H259	chrA02	-	1119649	1119675	1119649
trchrA02H260	chrA02	-	1104309	1104335	1104309	BnaA02g02500D	+	3	3	1104080	1104367
trchrA02H261	chrA02	-	1050301	1050327	1050301
trchrA02H262	chrA02	-	1022175	1022202	1022175
trchrA02H263	chrA02	-	983087	983114	983087
trchrA02H264	chrA02	-	951582	951610	951582
trchrA02H265	chrA02	-	765132	765159	765132
trchrA02H266	chrA02	-	548380	548407	548380
trchrA02H267	chrA02	-	421306	421333	421306
trchrA02H268	chrA02	-	299101	299128	299101
trchrA02H269	chrA02	-	288487	288514	288487
trchrA02H270	chrA02	-	158536	158565	158536
trchrA02H271	chrA02	-	117653	117681	117653
trchrA02H272	chrA02	-	29862	29888	29862
chrA03H1	chrA03	+	57231	57260	57260
chrA03H2	chrA03	+	59278	59305	59305
chrA03H3	chrA03	+	60455	60481	60481
chrA03H4	chrA03	+	254663	254692	254692
chrA03H5	chrA03	+	317298	317325	317325
chrA03H6	chrA03	+	364033	364060	364060
chrA03H7	chrA03	+	538896	538924	538924
chrA03H8	chrA03	+	580608	580633	580633
chrA03H9	chrA03	+	933272	933301	933301
chrA03H10	chrA03	+	986497	986523	986523
chrA03H11	chrA03	+	1040114	1040139	1040139
chrA03H12	chrA03	+	1082257	1082284	1082284
chrA03H13	chrA03	+	1105829	1105856	1105856
chrA03H14	chrA03	+	1329767	1329794	1329794
chrA03H15	chrA03	+	1332917	1332945	1332945
chrA03H16	chrA03	+	1367771	1367798	1367798
chrA03H17	chrA03	+	1643894	1643922	1643922
chrA03H18	chrA03	+	1748271	1748300	1748300
chrA03H19	chrA03	+	1783256	1783283	1783283
chrA03H20	chrA03	+	1878392	1878417	1878417
chrA03H21	chrA03	+	2223137	2223167	2223167
chrA03H22	chrA03	+	2424195	2424224	2424224
chrA03H23	chrA03	+	2439100	2439126	2439126
chrA03H24	chrA03	+	2487573	2487599	2487599
chrA03H25	chrA03	+	2553668	2553694	2553694
chrA03H26	chrA03	+	2749864	2749890	2749890
chrA03H27	chrA03	+	2940251	2940278	2940278
chrA03H28	chrA03	+	2978173	2978202	2978202
chrA03H29	chrA03	+	3295595	3295624	3295624
chrA03H30	chrA03	+	3334123	3334151	3334151
chrA03H31	chrA03	+	3356204	3356233	3356233
chrA03H32	chrA03	+	3488902	3488930	3488930
chrA03H33	chrA03	+	3492274	3492300	3492300
chrA03H34	chrA03	+	3684361	3684388	3684388
chrA03H35	chrA03	+	3690757	3690783	3690783
chrA03H36	chrA03	+	3723664	3723689	3723689
chrA03H37	chrA03	+	3896487	3896514	3896514
chrA03H38	chrA03	+	3919249	3919278	3919278
chrA03H39	chrA03	+	4058750	4058776	4058776
chrA03H40	chrA03	+	4062585	4062616	4062616
chrA03H41	chrA03	+	4121321	4121348	4121348
chrA03H42	chrA03	+	4229713	4229740	4229740
chrA03H43	chrA03	+	4623448	4623475	4623475
chrA03H44	chrA03	+	4644746	4644774	4644774
chrA03H45	chrA03	+	4981721	4981749	4981749
chrA03H46	chrA03	+	5595678	5595704	5595704
chrA03H47	chrA03	+	5747857	5747884	5747884
chrA03H48	chrA03	+	6013427	6013454	6013454
chrA03H49	chrA03	+	6112029	6112055	6112055
chrA03H50	chrA03	+	6134536	6134563	6134563
chrA03H51	chrA03	+	6219925	6219954	6219954
chrA03H52	chrA03	+	6274442	6274469	6274469
chrA03H53	chrA03	+	6285583	6285612	6285612
chrA03H54	chrA03	+	6337160	6337186	6337186
chrA03H55	chrA03	+	6524788	6524817	6524817
chrA03H56	chrA03	+	6550859	6550886	6550886
chrA03H57	chrA03	+	6570232	6570259	6570259
chrA03H58	chrA03	+	6660554	6660582	6660582
chrA03H59	chrA03	+	6716796	6716822	6716822
chrA03H60	chrA03	+	6739101	6739128	6739128
chrA03H61	chrA03	+	6756691	6756718	6756718
chrA03H62	chrA03	+	7017200	7017226	7017226
chrA03H63	chrA03	+	7253308	7253338	7253338
chrA03H64	chrA03	+	7358800	7358826	7358826
chrA03H65	chrA03	+	7499619	7499646	7499646
chrA03H66	chrA03	+	7613962	7613989	7613989
chrA03H67	chrA03	+	7656007	7656034	7656034
chrA03H68	chrA03	+	7755170	7755197	7755197
chrA03H69	chrA03	+	7871837	7871864	7871864
chrA03H70	chrA03	+	7951514	7951539	7951539
chrA03H71	chrA03	+	8041801	8041827	8041827
chrA03H72	chrA03	+	8066745	8066770	8066770
chrA03H73	chrA03	+	8123035	8123062	8123062
chrA03H74	chrA03	+	8124277	8124305	8124305
chrA03H75	chrA03	+	8131498	8131523	8131523
chrA03H76	chrA03	+	8271517	8271544	8271544
chrA03H77	chrA03	+	8339467	8339496	8339496
chrA03H78	chrA03	+	8363980	8364006	8364006
chrA03H79	chrA03	+	8615608	8615634	8615634
chrA03H80	chrA03	+	8702354	8702379	8702379
chrA03H81	chrA03	+	8763277	8763304	8763304
chrA03H82	chrA03	+	8969128	8969154	8969154
chrA03H83	chrA03	+	9116047	9116073	9116073
chrA03H84	chrA03	+	9170212	9170238	9170238
chrA03H85	chrA03	+	9247700	9247734	9247734
chrA03H86	chrA03	+	9256014	9256040	9256040
chrA03H87	chrA03	+	9259178	9259203	9259203
chrA03H88	chrA03	+	9389653	9389681	9389681
chrA03H89	chrA03	+	9399403	9399430	9399430
chrA03H90	chrA03	+	9637911	9637932	9637932
chrA03H91	chrA03	+	9657320	9657347	9657347
chrA03H92	chrA03	+	9662883	9662908	9662908
chrA03H93	chrA03	+	9801342	9801368	9801368
chrA03H94	chrA03	+	9885984	9886012	9886012
chrA03H95	chrA03	+	9918176	9918203	9918203
chrA03H96	chrA03	+	9992613	9992642	9992642
chrA03H97	chrA03	+	9992932	9992961	9992961
chrA03H98	chrA03	+	10189055	10189082	10189082
chrA03H99	chrA03	+	10212900	10212927	10212927
chrA03H100	chrA03	+	10228674	10228701	10228701
chrA03H101	chrA03	+	10305455	10305482	10305482
chrA03H102	chrA03	+	10308499	10308526	10308526
chrA03H103	chrA03	+	10310155	10310183	10310183
chrA03H104	chrA03	+	10498063	10498092	10498092
chrA03H105	chrA03	+	10556160	10556185	10556185
chrA03H106	chrA03	+	10872862	10872888	10872888
chrA03H107	chrA03	+	11124896	11124925	11124925
chrA03H108	chrA03	+	11128951	11128980	11128980
chrA03H109	chrA03	+	11129784	11129814	11129814
chrA03H110	chrA03	+	11161337	11161362	11161362
chrA03H111	chrA03	+	11398776	11398802	11398802
chrA03H112	chrA03	+	11429013	11429040	11429040
chrA03H113	chrA03	+	11501770	11501796	11501796
chrA03H114	chrA03	+	11523486	11523516	11523516
chrA03H115	chrA03	+	11560271	11560297	11560297
chrA03H116	chrA03	+	11621202	11621229	11621229
chrA03H117	chrA03	+	11726641	11726668	11726668
chrA03H118	chrA03	+	11750403	11750430	11750430
chrA03H119	chrA03	+	11924802	11924832	11924832
chrA03H120	chrA03	+	12021163	12021189	12021189
chrA03H121	chrA03	+	12199869	12199896	12199896
chrA03H122	chrA03	+	12241178	12241212	12241212
chrA03H123	chrA03	+	12333129	12333159	12333159
chrA03H124	chrA03	+	12362595	12362621	12362621
chrA03H125	chrA03	+	12501015	12501042	12501042
chrA03H126	chrA03	+	12651500	12651530	12651530
chrA03H127	chrA03	+	12672967	12672993	12672993
chrA03H128	chrA03	+	12682732	12682758	12682758
chrA03H129	chrA03	+	12726913	12726939	12726939
chrA03H130	chrA03	+	13080618	13080645	13080645
chrA03H131	chrA03	+	13091359	13091388	13091388
chrA03H132	chrA03	+	13138691	13138720	13138720
chrA03H133	chrA03	+	13324164	13324194	13324194
chrA03H134	chrA03	+	13328085	13328111	13328111
chrA03H135	chrA03	+	13388501	13388528	13388528
chrA03H136	chrA03	+	13557183	13557211	13557211
chrA03H137	chrA03	+	13611963	13611988	13611988
chrA03H138	chrA03	+	13622373	13622399	13622399
chrA03H139	chrA03	+	13770984	13771011	13771011
chrA03H140	chrA03	+	13839233	13839263	13839263
chrA03H141	chrA03	+	13859852	13859878	13859878
chrA03H142	chrA03	+	13952156	13952182	13952182
chrA03H143	chrA03	+	13957176	13957202	13957202
chrA03H144	chrA03	+	13988636	13988662	13988662
chrA03H145	chrA03	+	14198420	14198449	14198449
chrA03H146	chrA03	+	14258905	14258936	14258936
chrA03H147	chrA03	+	14398945	14398974	14398974
chrA03H148	chrA03	+	14541664	14541691	14541691
chrA03H149	chrA03	+	14546441	14546468	14546468
chrA03H150	chrA03	+	14620482	14620509	14620509
chrA03H151	chrA03	+	14715456	14715484	14715484
chrA03H152	chrA03	+	14834751	14834777	14834777
chrA03H153	chrA03	+	14835991	14836018	14836018
chrA03H154	chrA03	+	14863765	14863791	14863791
chrA03H155	chrA03	+	14870892	14870919	14870919
chrA03H156	chrA03	+	14887842	14887868	14887868
chrA03H157	chrA03	+	15252336	15252363	15252363
chrA03H158	chrA03	+	15526427	15526453	15526453
chrA03H159	chrA03	+	15700877	15700903	15700903
chrA03H160	chrA03	+	15757192	15757217	15757217
chrA03H161	chrA03	+	16060314	16060341	16060341
chrA03H162	chrA03	+	16165810	16165840	16165840
chrA03H163	chrA03	+	16228556	16228583	16228583
chrA03H164	chrA03	+	16251875	16251902	16251902
chrA03H165	chrA03	+	16260570	16260596	16260596
chrA03H166	chrA03	+	16384880	16384907	16384907
chrA03H167	chrA03	+	16421583	16421612	16421612
chrA03H168	chrA03	+	16488644	16488671	16488671
chrA03H169	chrA03	+	16520524	16520551	16520551
chrA03H170	chrA03	+	16600405	16600432	16600432
chrA03H171	chrA03	+	16615650	16615676	16615676
chrA03H172	chrA03	+	16663012	16663041	16663041
chrA03H173	chrA03	+	16673437	16673464	16673464
chrA03H174	chrA03	+	16705221	16705250	16705250
chrA03H175	chrA03	+	16905280	16905307	16905307
chrA03H176	chrA03	+	16909780	16909807	16909807
chrA03H177	chrA03	+	17002159	17002188	17002188
chrA03H178	chrA03	+	17006349	17006376	17006376
chrA03H179	chrA03	+	17210639	17210666	17210666
chrA03H180	chrA03	+	17276477	17276502	17276502
chrA03H181	chrA03	+	17374486	17374513	17374513
chrA03H182	chrA03	+	17394143	17394170	17394170
chrA03H183	chrA03	+	17508587	17508614	17508614
chrA03H184	chrA03	+	17542989	17543015	17543015
chrA03H185	chrA03	+	17816997	17817022	17817022
chrA03H186	chrA03	+	17987804	17987830	17987830
chrA03H187	chrA03	+	17996935	17996962	17996962
chrA03H188	chrA03	+	18112768	18112795	18112795
chrA03H189	chrA03	+	18126763	18126789	18126789
chrA03H190	chrA03	+	18386416	18386443	18386443
chrA03H191	chrA03	+	18592246	18592271	18592271
chrA03H192	chrA03	+	18776100	18776127	18776127
chrA03H193	chrA03	+	18817303	18817329	18817329
chrA03H194	chrA03	+	19018281	19018308	19018308
chrA03H195	chrA03	+	19081029	19081056	19081056
chrA03H196	chrA03	+	19210539	19210566	19210566
chrA03H197	chrA03	+	19303778	19303804	19303804
chrA03H198	chrA03	+	19308230	19308257	19308257
chrA03H199	chrA03	+	19355224	19355251	19355251
chrA03H200	chrA03	+	19375396	19375424	19375424
chrA03H201	chrA03	+	19477419	19477445	19477445
chrA03H202	chrA03	+	19500838	19500867	19500867
chrA03H203	chrA03	+	19517067	19517093	19517093
chrA03H204	chrA03	+	19546634	19546659	19546659
chrA03H205	chrA03	+	19587562	19587589	19587589
chrA03H206	chrA03	+	19677265	19677290	19677290
chrA03H207	chrA03	+	19852620	19852647	19852647
chrA03H208	chrA03	+	20163573	20163603	20163603
chrA03H209	chrA03	+	20184341	20184371	20184371
chrA03H210	chrA03	+	20190399	20190426	20190426
chrA03H211	chrA03	+	20308507	20308533	20308533
chrA03H212	chrA03	+	20323402	20323429	20323429
chrA03H213	chrA03	+	20368180	20368207	20368207
chrA03H214	chrA03	+	20442272	20442299	20442299
chrA03H215	chrA03	+	20480312	20480339	20480339
chrA03H216	chrA03	+	20553053	20553082	20553082
chrA03H217	chrA03	+	20775845	20775870	20775870
chrA03H218	chrA03	+	20799508	20799534	20799534
chrA03H219	chrA03	+	20833756	20833785	20833785
chrA03H220	chrA03	+	20915505	20915531	20915531
chrA03H221	chrA03	+	21110572	21110600	21110600
chrA03H222	chrA03	+	21387180	21387206	21387206
chrA03H223	chrA03	+	21435284	21435309	21435309
chrA03H224	chrA03	+	21459243	21459270	21459270
chrA03H225	chrA03	+	21464309	21464338	21464338
chrA03H226	chrA03	+	21503821	21503848	21503848
chrA03H227	chrA03	+	21519639	21519668	21519668
chrA03H228	chrA03	+	21599735	21599764	21599764
chrA03H229	chrA03	+	21633966	21633994	21633994
chrA03H230	chrA03	+	21655582	21655611	21655611
chrA03H231	chrA03	+	21674684	21674710	21674710
chrA03H232	chrA03	+	21721894	21721924	21721924
chrA03H233	chrA03	+	21865366	21865394	21865394
chrA03H234	chrA03	+	21899514	21899540	21899540
chrA03H235	chrA03	+	21912291	21912318	21912318
chrA03H236	chrA03	+	21921917	21921944	21921944
chrA03H237	chrA03	+	22048616	22048643	22048643
chrA03H238	chrA03	+	22051124	22051151	22051151
chrA03H239	chrA03	+	22213316	22213340	22213340
chrA03H240	chrA03	+	22470541	22470568	22470568
chrA03H241	chrA03	+	22532266	22532291	22532291
chrA03H242	chrA03	+	22656062	22656083	22656083
chrA03H243	chrA03	+	22881666	22881692	22881692
chrA03H244	chrA03	+	23075224	23075251	23075251
chrA03H245	chrA03	+	23116744	23116772	23116772
chrA03H246	chrA03	+	23162433	23162460	23162460
chrA03H247	chrA03	+	23335009	23335035	23335035
chrA03H248	chrA03	+	23453262	23453291	23453291
chrA03H249	chrA03	+	23515796	23515823	23515823
chrA03H250	chrA03	+	23523008	23523037	23523037
chrA03H251	chrA03	+	23827560	23827589	23827589
chrA03H252	chrA03	+	23845283	23845308	23845308
chrA03H253	chrA03	+	23943883	23943908	23943908
chrA03H254	chrA03	+	23967456	23967487	23967487
chrA03H255	chrA03	+	24047817	24047844	24047844
chrA03H256	chrA03	+	24212440	24212467	24212467
chrA03H257	chrA03	+	24355812	24355841	24355841
chrA03H258	chrA03	+	24393874	24393899	24393899
chrA03H259	chrA03	+	24412430	24412459	24412459
chrA03H260	chrA03	+	24478119	24478148	24478148
chrA03H261	chrA03	+	24505088	24505115	24505115
chrA03H262	chrA03	+	24538868	24538896	24538896
chrA03H263	chrA03	+	24548741	24548767	24548767
chrA03H264	chrA03	+	24587785	24587812	24587812
chrA03H265	chrA03	+	24670087	24670114	24670114
chrA03H266	chrA03	+	24933266	24933293	24933293
chrA03H267	chrA03	+	25093115	25093142	25093142
chrA03H268	chrA03	+	25342793	25342820	25342820
chrA03H269	chrA03	+	25422708	25422738	25422738
chrA03H270	chrA03	+	25457498	25457526	25457526
chrA03H271	chrA03	+	25530115	25530141	25530141
chrA03H272	chrA03	+	25634650	25634680	25634680
chrA03H273	chrA03	+	25821554	25821580	25821580
chrA03H274	chrA03	+	25822049	25822074	25822074
chrA03H275	chrA03	+	25863469	25863496	25863496
chrA03H276	chrA03	+	25935546	25935573	25935573
chrA03H277	chrA03	+	25963917	25963945	25963945
chrA03H278	chrA03	+	26186322	26186349	26186349
chrA03H279	chrA03	+	26195493	26195520	26195520
chrA03H280	chrA03	+	26201832	26201857	26201857
chrA03H281	chrA03	+	26328867	26328894	26328894
chrA03H282	chrA03	+	26340141	26340170	26340170
chrA03H283	chrA03	+	26380859	26380884	26380884
chrA03H284	chrA03	+	26456008	26456034	26456034
chrA03H285	chrA03	+	26457461	26457487	26457487
chrA03H286	chrA03	+	26630909	26630937	26630937
chrA03H287	chrA03	+	26768848	26768877	26768877
chrA03H288	chrA03	+	26861914	26861939	26861939
chrA03H289	chrA03	+	26879440	26879470	26879470
chrA03H290	chrA03	+	26941301	26941326	26941326
chrA03H291	chrA03	+	26954024	26954048	26954048
chrA03H292	chrA03	+	27175136	27175163	27175163
chrA03H293	chrA03	+	27178961	27178988	27178988
chrA03H294	chrA03	+	27184930	27184958	27184958
chrA03H295	chrA03	+	27184991	27185018	27185018
chrA03H296	chrA03	+	27331276	27331303	27331303
chrA03H297	chrA03	+	27399961	27399987	27399987
chrA03H298	chrA03	+	27572819	27572848	27572848
chrA03H299	chrA03	+	27592808	27592834	27592834
chrA03H300	chrA03	+	27655833	27655863	27655863
chrA03H301	chrA03	+	27757371	27757401	27757401
chrA03H302	chrA03	+	27759532	27759560	27759560
chrA03H303	chrA03	+	27933595	27933623	27933623
chrA03H304	chrA03	+	28046009	28046039	28046039
chrA03H305	chrA03	+	28071835	28071862	28071862
chrA03H306	chrA03	+	28075844	28075872	28075872
chrA03H307	chrA03	+	28301087	28301114	28301114
chrA03H308	chrA03	+	28355788	28355815	28355815
chrA03H309	chrA03	+	28472193	28472223	28472223
chrA03H310	chrA03	+	28544352	28544379	28544379
chrA03H311	chrA03	+	28624338	28624364	28624364
chrA03H312	chrA03	+	28659209	28659238	28659238
chrA03H313	chrA03	+	28727328	28727356	28727356
chrA03H314	chrA03	+	28785355	28785382	28785382
chrA03H315	chrA03	+	28826487	28826515	28826515
chrA03H316	chrA03	+	28829716	28829744	28829744
chrA03H317	chrA03	+	28849986	28850013	28850013
chrA03H318	chrA03	+	28883591	28883617	28883617
chrA03H319	chrA03	+	28887051	28887077	28887077
chrA03H320	chrA03	+	29160187	29160214	29160214
chrA03H321	chrA03	+	29226807	29226837	29226837
chrA03H322	chrA03	+	29288054	29288080	29288080
chrA03H323	chrA03	+	29352843	29352870	29352870
chrA03H324	chrA03	+	29470191	29470217	29470217
chrA03H325	chrA03	+	29710614	29710639	29710639
chrA03H326	chrA03	+	29748137	29748164	29748164
trchrA03H1	chrA03	-	29727032	29727061	29727032
trchrA03H2	chrA03	-	29160820	29160847	29160820
trchrA03H3	chrA03	-	29158303	29158332	29158303
trchrA03H4	chrA03	-	29135341	29135367	29135341
trchrA03H5	chrA03	-	29072187	29072213	29072187
trchrA03H6	chrA03	-	28831120	28831147	28831120
trchrA03H7	chrA03	-	28719013	28719041	28719013
trchrA03H8	chrA03	-	28701002	28701028	28701002
trchrA03H9	chrA03	-	28652047	28652075	28652047
trchrA03H10	chrA03	-	28556597	28556622	28556597
trchrA03H11	chrA03	-	28525369	28525396	28525369
trchrA03H12	chrA03	-	28408923	28408949	28408923
trchrA03H13	chrA03	-	28387904	28387931	28387904
trchrA03H14	chrA03	-	28177680	28177708	28177680
trchrA03H15	chrA03	-	28080868	28080896	28080868
trchrA03H16	chrA03	-	28070514	28070541	28070514
trchrA03H17	chrA03	-	27931162	27931192	27931162
trchrA03H18	chrA03	-	27883795	27883820	27883795
trchrA03H19	chrA03	-	27768954	27768980	27768954
trchrA03H20	chrA03	-	27750956	27750983	27750956
trchrA03H21	chrA03	-	27746691	27746717	27746691
trchrA03H22	chrA03	-	27744514	27744543	27744514
trchrA03H23	chrA03	-	27715903	27715930	27715903
trchrA03H24	chrA03	-	27684029	27684056	27684029
trchrA03H25	chrA03	-	27581885	27581911	27581885
trchrA03H26	chrA03	-	27448798	27448824	27448798
trchrA03H27	chrA03	-	27348238	27348267	27348238
trchrA03H28	chrA03	-	27292384	27292410	27292384
trchrA03H29	chrA03	-	27220232	27220259	27220232
trchrA03H30	chrA03	-	27063939	27063968	27063939
trchrA03H31	chrA03	-	26935851	26935879	26935851
trchrA03H32	chrA03	-	26836939	26836966	26836939
trchrA03H33	chrA03	-	26806504	26806533	26806504
trchrA03H34	chrA03	-	26786218	26786245	26786218
trchrA03H35	chrA03	-	26488883	26488910	26488883
trchrA03H36	chrA03	-	26450613	26450639	26450613
trchrA03H37	chrA03	-	26447198	26447223	26447198
trchrA03H38	chrA03	-	26434996	26435022	26434996
trchrA03H39	chrA03	-	26429115	26429142	26429115
trchrA03H40	chrA03	-	26386857	26386886	26386857
trchrA03H41	chrA03	-	26376022	26376048	26376022
trchrA03H42	chrA03	-	26345227	26345254	26345227
trchrA03H43	chrA03	-	26335419	26335449	26335419
trchrA03H44	chrA03	-	26292256	26292286	26292256
trchrA03H45	chrA03	-	26243066	26243093	26243066
trchrA03H46	chrA03	-	26221233	26221260	26221233
trchrA03H47	chrA03	-	26206754	26206781	26206754
trchrA03H48	chrA03	-	26146329	26146357	26146329
trchrA03H49	chrA03	-	26112337	26112366	26112337
trchrA03H50	chrA03	-	26095111	26095142	26095111
trchrA03H51	chrA03	-	26042752	26042778	26042752
trchrA03H52	chrA03	-	25909919	25909945	25909919
trchrA03H53	chrA03	-	25871588	25871614	25871588
trchrA03H54	chrA03	-	25825859	25825888	25825859
trchrA03H55	chrA03	-	25430708	25430734	25430708
trchrA03H56	chrA03	-	25362496	25362524	25362496
trchrA03H57	chrA03	-	25331736	25331764	25331736
trchrA03H58	chrA03	-	25257418	25257447	25257418
trchrA03H59	chrA03	-	25250244	25250273	25250244
trchrA03H60	chrA03	-	25188875	25188904	25188875
trchrA03H61	chrA03	-	25118022	25118048	25118022
trchrA03H62	chrA03	-	24958759	24958785	24958759
trchrA03H63	chrA03	-	24792757	24792784	24792757
trchrA03H64	chrA03	-	24754561	24754590	24754561
trchrA03H65	chrA03	-	24735490	24735517	24735490
trchrA03H66	chrA03	-	24700947	24700974	24700947
trchrA03H67	chrA03	-	24672020	24672047	24672020
trchrA03H68	chrA03	-	24567240	24567269	24567240
trchrA03H69	chrA03	-	24536825	24536853	24536825
trchrA03H70	chrA03	-	24500049	24500077	24500049
trchrA03H71	chrA03	-	24467299	24467328	24467299
trchrA03H72	chrA03	-	24343088	24343116	24343088
trchrA03H73	chrA03	-	24175421	24175449	24175421
trchrA03H74	chrA03	-	24162183	24162212	24162183
trchrA03H75	chrA03	-	24061053	24061082	24061053
trchrA03H76	chrA03	-	23916633	23916660	23916633
trchrA03H77	chrA03	-	23797790	23797817	23797790
trchrA03H78	chrA03	-	23738871	23738897	23738871
trchrA03H79	chrA03	-	23663302	23663329	23663302
trchrA03H80	chrA03	-	23610208	23610235	23610208
trchrA03H81	chrA03	-	23410276	23410293	23410276
trchrA03H82	chrA03	-	23297512	23297537	23297512
trchrA03H83	chrA03	-	23280842	23280869	23280842
trchrA03H84	chrA03	-	23256679	23256706	23256679
trchrA03H85	chrA03	-	23187304	23187328	23187304
trchrA03H86	chrA03	-	23147049	23147079	23147049
trchrA03H87	chrA03	-	23046624	23046650	23046624
trchrA03H88	chrA03	-	23003127	23003154	23003127
trchrA03H89	chrA03	-	22997540	22997569	22997540
trchrA03H90	chrA03	-	22817499	22817526	22817499
trchrA03H91	chrA03	-	22802886	22802915	22802886
trchrA03H92	chrA03	-	22626853	22626880	22626853
trchrA03H93	chrA03	-	22569146	22569172	22569146
trchrA03H94	chrA03	-	22544582	22544609	22544582
trchrA03H95	chrA03	-	22520603	22520629	22520603
trchrA03H96	chrA03	-	22437397	22437423	22437397
trchrA03H97	chrA03	-	22360711	22360739	22360711
trchrA03H98	chrA03	-	22347644	22347671	22347644
trchrA03H99	chrA03	-	22216075	22216104	22216075
trchrA03H100	chrA03	-	22200218	22200250	22200218
trchrA03H101	chrA03	-	22119506	22119533	22119506
trchrA03H102	chrA03	-	22093850	22093876	22093850
trchrA03H103	chrA03	-	21943066	21943093	21943066
trchrA03H104	chrA03	-	21920924	21920952	21920924
trchrA03H105	chrA03	-	21919916	21919944	21919916
trchrA03H106	chrA03	-	21732779	21732806	21732779
trchrA03H107	chrA03	-	21701162	21701188	21701162
trchrA03H108	chrA03	-	21682333	21682360	21682333
trchrA03H109	chrA03	-	21500721	21500749	21500721
trchrA03H110	chrA03	-	21465688	21465716	21465688
trchrA03H111	chrA03	-	21406523	21406550	21406523
trchrA03H112	chrA03	-	21397546	21397573	21397546
trchrA03H113	chrA03	-	21388373	21388404	21388373
trchrA03H114	chrA03	-	21128666	21128691	21128666
trchrA03H115	chrA03	-	21051487	21051516	21051487
trchrA03H116	chrA03	-	20865122	20865151	20865122
trchrA03H117	chrA03	-	20776434	20776460	20776434
trchrA03H118	chrA03	-	20560424	20560452	20560424
trchrA03H119	chrA03	-	20516913	20516940	20516913
trchrA03H120	chrA03	-	20409496	20409524	20409496
trchrA03H121	chrA03	-	20346998	20347025	20346998
trchrA03H122	chrA03	-	20209163	20209190	20209163
trchrA03H123	chrA03	-	20080508	20080537	20080508
trchrA03H124	chrA03	-	20011625	20011652	20011625
trchrA03H125	chrA03	-	19882959	19882985	19882959
trchrA03H126	chrA03	-	19719316	19719342	19719316
trchrA03H127	chrA03	-	19527044	19527070	19527044
trchrA03H128	chrA03	-	19513008	19513035	19513008
trchrA03H129	chrA03	-	19503898	19503928	19503898
trchrA03H130	chrA03	-	19470068	19470095	19470068
trchrA03H131	chrA03	-	19466144	19466171	19466144
trchrA03H132	chrA03	-	19455800	19455826	19455800
trchrA03H133	chrA03	-	19451726	19451753	19451726
trchrA03H134	chrA03	-	19408598	19408625	19408598
trchrA03H135	chrA03	-	19000950	19000979	19000950
trchrA03H136	chrA03	-	18900245	18900274	18900245
trchrA03H137	chrA03	-	18830314	18830343	18830314
trchrA03H138	chrA03	-	18819841	18819864	18819841
trchrA03H139	chrA03	-	18710279	18710306	18710279
trchrA03H140	chrA03	-	18697349	18697375	18697349
trchrA03H141	chrA03	-	18510628	18510659	18510628
trchrA03H142	chrA03	-	18482955	18482975	18482955	BnaA03g37310D	-	5	1	18482671	18483091
trchrA03H143	chrA03	-	18462828	18462856	18462828
trchrA03H144	chrA03	-	18450162	18450189	18450162
trchrA03H145	chrA03	-	18275274	18275301	18275274
trchrA03H146	chrA03	-	18142008	18142035	18142008
trchrA03H147	chrA03	-	18121461	18121488	18121461
trchrA03H148	chrA03	-	18120273	18120301	18120273
trchrA03H149	chrA03	-	18082754	18082781	18082754
trchrA03H150	chrA03	-	18068290	18068317	18068290
trchrA03H151	chrA03	-	17890792	17890822	17890792
trchrA03H152	chrA03	-	17862964	17862994	17862964
trchrA03H153	chrA03	-	17841191	17841215	17841191
trchrA03H154	chrA03	-	17822448	17822477	17822448
trchrA03H155	chrA03	-	17760262	17760292	17760262
trchrA03H156	chrA03	-	17745796	17745823	17745796
trchrA03H157	chrA03	-	17704518	17704545	17704518
trchrA03H158	chrA03	-	17631881	17631909	17631881
trchrA03H159	chrA03	-	17269981	17270008	17269981
trchrA03H160	chrA03	-	17149144	17149170	17149144
trchrA03H161	chrA03	-	17124149	17124179	17124149
trchrA03H162	chrA03	-	17008247	17008274	17008247
trchrA03H163	chrA03	-	16971421	16971451	16971421
trchrA03H164	chrA03	-	16363662	16363690	16363662
trchrA03H165	chrA03	-	16184806	16184833	16184806
trchrA03H166	chrA03	-	16007128	16007156	16007128
trchrA03H167	chrA03	-	15982600	15982626	15982600
trchrA03H168	chrA03	-	15929917	15929944	15929917
trchrA03H169	chrA03	-	15704652	15704674	15704652
trchrA03H170	chrA03	-	15704437	15704458	15704437
trchrA03H171	chrA03	-	15655898	15655927	15655898
trchrA03H172	chrA03	-	15541363	15541392	15541363
trchrA03H173	chrA03	-	15371015	15371041	15371015
trchrA03H174	chrA03	-	15309276	15309301	15309276
trchrA03H175	chrA03	-	15280876	15280904	15280876
trchrA03H176	chrA03	-	15257956	15257982	15257956
trchrA03H177	chrA03	-	15160947	15160977	15160947
trchrA03H178	chrA03	-	15034678	15034705	15034678
trchrA03H179	chrA03	-	15030700	15030727	15030700
trchrA03H180	chrA03	-	14907197	14907223	14907197
trchrA03H181	chrA03	-	14898241	14898269	14898241
trchrA03H182	chrA03	-	14877101	14877128	14877101
trchrA03H183	chrA03	-	14808636	14808665	14808636
trchrA03H184	chrA03	-	14806445	14806475	14806445	BnaA03g30510D	-	8	4	14805729	14806495
trchrA03H185	chrA03	-	14774565	14774590	14774565
trchrA03H186	chrA03	-	14723436	14723464	14723436
trchrA03H187	chrA03	-	14636552	14636577	14636552
trchrA03H188	chrA03	-	14481906	14481933	14481906
trchrA03H189	chrA03	-	14271696	14271721	14271696
trchrA03H190	chrA03	-	14174291	14174321	14174291
trchrA03H191	chrA03	-	14101457	14101483	14101457
trchrA03H192	chrA03	-	13837125	13837154	13837125
trchrA03H193	chrA03	-	13801177	13801203	13801177
trchrA03H194	chrA03	-	13652023	13652054	13652023
trchrA03H195	chrA03	-	13584576	13584603	13584576
trchrA03H196	chrA03	-	13563038	13563068	13563038
trchrA03H197	chrA03	-	13559828	13559855	13559828
trchrA03H198	chrA03	-	13426235	13426262	13426235
trchrA03H199	chrA03	-	13413481	13413508	13413481
trchrA03H200	chrA03	-	13357194	13357220	13357194
trchrA03H201	chrA03	-	13153110	13153139	13153110
trchrA03H202	chrA03	-	13150969	13150998	13150969
trchrA03H203	chrA03	-	13049306	13049332	13049306
trchrA03H204	chrA03	-	12981259	12981287	12981259
trchrA03H205	chrA03	-	12765318	12765344	12765318
trchrA03H206	chrA03	-	12678769	12678796	12678769
trchrA03H207	chrA03	-	12628070	12628099	12628070
trchrA03H208	chrA03	-	12600056	12600082	12600056
trchrA03H209	chrA03	-	12346587	12346612	12346587
trchrA03H210	chrA03	-	12316825	12316853	12316825
trchrA03H211	chrA03	-	12309024	12309048	12309024
trchrA03H212	chrA03	-	12258796	12258823	12258796
trchrA03H213	chrA03	-	12077633	12077662	12077633
trchrA03H214	chrA03	-	12011514	12011541	12011514
trchrA03H215	chrA03	-	11937013	11937039	11937013
trchrA03H216	chrA03	-	11911731	11911759	11911731
trchrA03H217	chrA03	-	11685733	11685760	11685733
trchrA03H218	chrA03	-	11528201	11528229	11528201
trchrA03H219	chrA03	-	11462232	11462258	11462232
trchrA03H220	chrA03	-	11410399	11410426	11410399
trchrA03H221	chrA03	-	11363102	11363129	11363102
trchrA03H222	chrA03	-	11061636	11061665	11061636	BnaA03g23190D	+	2	1	11061608	11062069
trchrA03H223	chrA03	-	11041278	11041304	11041278
trchrA03H224	chrA03	-	11039427	11039454	11039427
trchrA03H225	chrA03	-	10967430	10967458	10967430
trchrA03H226	chrA03	-	10907353	10907380	10907353
trchrA03H227	chrA03	-	10906746	10906773	10906746
trchrA03H228	chrA03	-	10811500	10811527	10811500
trchrA03H229	chrA03	-	10681915	10681941	10681915
trchrA03H230	chrA03	-	10648871	10648899	10648871
trchrA03H231	chrA03	-	10499282	10499310	10499282
trchrA03H232	chrA03	-	10496711	10496739	10496711
trchrA03H233	chrA03	-	10447082	10447109	10447082
trchrA03H234	chrA03	-	10332766	10332793	10332766
trchrA03H235	chrA03	-	10129111	10129139	10129111
trchrA03H236	chrA03	-	10125671	10125698	10125671
trchrA03H237	chrA03	-	9958448	9958475	9958448
trchrA03H238	chrA03	-	9820013	9820040	9820013
trchrA03H239	chrA03	-	9763128	9763157	9763128
trchrA03H240	chrA03	-	9762952	9762980	9762952
trchrA03H241	chrA03	-	9686460	9686487	9686460
trchrA03H242	chrA03	-	9506385	9506413	9506385
trchrA03H243	chrA03	-	9367954	9367979	9367954
trchrA03H244	chrA03	-	8958098	8958125	8958098
trchrA03H245	chrA03	-	8945362	8945388	8945362
trchrA03H246	chrA03	-	8823030	8823060	8823030
trchrA03H247	chrA03	-	8776288	8776315	8776288
trchrA03H248	chrA03	-	8683260	8683287	8683260
trchrA03H249	chrA03	-	8665511	8665537	8665511
trchrA03H250	chrA03	-	8548302	8548328	8548302
trchrA03H251	chrA03	-	8399156	8399183	8399156
trchrA03H252	chrA03	-	8396752	8396779	8396752
trchrA03H253	chrA03	-	8358913	8358943	8358913
trchrA03H254	chrA03	-	8321509	8321534	8321509
trchrA03H255	chrA03	-	8315945	8315972	8315945
trchrA03H256	chrA03	-	7797204	7797232	7797204
trchrA03H257	chrA03	-	7673381	7673408	7673381
trchrA03H258	chrA03	-	7415528	7415555	7415528
trchrA03H259	chrA03	-	7102044	7102070	7102044
trchrA03H260	chrA03	-	7059239	7059265	7059239
trchrA03H261	chrA03	-	6893709	6893740	6893709
trchrA03H262	chrA03	-	6654280	6654306	6654280
trchrA03H263	chrA03	-	6619063	6619089	6619063
trchrA03H264	chrA03	-	6536949	6536978	6536949
trchrA03H265	chrA03	-	6460259	6460286	6460259
trchrA03H266	chrA03	-	6415408	6415437	6415408
trchrA03H267	chrA03	-	6186707	6186734	6186707
trchrA03H268	chrA03	-	6128071	6128097	6128071
trchrA03H269	chrA03	-	6024697	6024724	6024697
trchrA03H270	chrA03	-	5753123	5753152	5753123
trchrA03H271	chrA03	-	5673973	5674004	5673973
trchrA03H272	chrA03	-	5608856	5608884	5608856
trchrA03H273	chrA03	-	5451599	5451626	5451599
trchrA03H274	chrA03	-	5172179	5172206	5172179
trchrA03H275	chrA03	-	5067542	5067568	5067542
trchrA03H276	chrA03	-	5016139	5016166	5016139
trchrA03H277	chrA03	-	4942356	4942381	4942356
trchrA03H278	chrA03	-	4629636	4629664	4629636
trchrA03H279	chrA03	-	4627751	4627777	4627751
trchrA03H280	chrA03	-	4593584	4593611	4593584
trchrA03H281	chrA03	-	4250786	4250813	4250786
trchrA03H282	chrA03	-	4178260	4178287	4178260
trchrA03H283	chrA03	-	4118187	4118216	4118187
trchrA03H284	chrA03	-	4013488	4013514	4013488
trchrA03H285	chrA03	-	3925366	3925393	3925366
trchrA03H286	chrA03	-	3914228	3914253	3914228
trchrA03H287	chrA03	-	3893346	3893373	3893346
trchrA03H288	chrA03	-	3840903	3840930	3840903
trchrA03H289	chrA03	-	3797150	3797177	3797150
trchrA03H290	chrA03	-	3732244	3732270	3732244
trchrA03H291	chrA03	-	3537005	3537032	3537005
trchrA03H292	chrA03	-	3495364	3495389	3495364
trchrA03H293	chrA03	-	3409814	3409843	3409814
trchrA03H294	chrA03	-	3385751	3385777	3385751
trchrA03H295	chrA03	-	2979744	2979771	2979744
trchrA03H296	chrA03	-	2856976	2857003	2856976
trchrA03H297	chrA03	-	2712687	2712714	2712687
trchrA03H298	chrA03	-	2656201	2656230	2656201
trchrA03H299	chrA03	-	2444420	2444445	2444420
trchrA03H300	chrA03	-	2409403	2409429	2409403
trchrA03H301	chrA03	-	2406031	2406061	2406031
trchrA03H302	chrA03	-	2299281	2299307	2299281
trchrA03H303	chrA03	-	2256767	2256794	2256767
trchrA03H304	chrA03	-	2132749	2132778	2132749
trchrA03H305	chrA03	-	2125934	2125960	2125934
trchrA03H306	chrA03	-	2062890	2062917	2062890
trchrA03H307	chrA03	-	1920711	1920739	1920711
trchrA03H308	chrA03	-	1906096	1906126	1906096
trchrA03H309	chrA03	-	1614939	1614965	1614939
trchrA03H310	chrA03	-	1529886	1529913	1529886
trchrA03H311	chrA03	-	1522519	1522545	1522519
trchrA03H312	chrA03	-	1407408	1407435	1407408
trchrA03H313	chrA03	-	1271330	1271357	1271330
trchrA03H314	chrA03	-	1231610	1231638	1231610
trchrA03H315	chrA03	-	992257	992283	992257
trchrA03H316	chrA03	-	909621	909647	909621
trchrA03H317	chrA03	-	846748	846773	846748
trchrA03H318	chrA03	-	819696	819722	819696
trchrA03H319	chrA03	-	806764	806793	806764
trchrA03H320	chrA03	-	706105	706132	706105
trchrA03H321	chrA03	-	286595	286622	286595
trchrA03H322	chrA03	-	284226	284253	284226
trchrA03H323	chrA03	-	191370	191397	191370
trchrA03H324	chrA03	-	27945	27973	27945
chrA04H1	chrA04	+	29169	29197	29197
chrA04H2	chrA04	+	63221	63250	63250
chrA04H3	chrA04	+	103292	103317	103317
chrA04H4	chrA04	+	192168	192195	192195
chrA04H5	chrA04	+	423044	423068	423068
chrA04H6	chrA04	+	551236	551263	551263
chrA04H7	chrA04	+	769742	769771	769771
chrA04H8	chrA04	+	873271	873297	873297
chrA04H9	chrA04	+	906874	906900	906900
chrA04H10	chrA04	+	911263	911290	911290
chrA04H11	chrA04	+	942706	942733	942733
chrA04H12	chrA04	+	987105	987132	987132
chrA04H13	chrA04	+	1034145	1034172	1034172
chrA04H14	chrA04	+	1085426	1085452	1085452
chrA04H15	chrA04	+	1127947	1127974	1127974
chrA04H16	chrA04	+	1164393	1164422	1164422
chrA04H17	chrA04	+	1312022	1312049	1312049
chrA04H18	chrA04	+	1321277	1321306	1321306
chrA04H19	chrA04	+	1560006	1560032	1560032
chrA04H20	chrA04	+	1576254	1576281	1576281
chrA04H21	chrA04	+	1600730	1600757	1600757
chrA04H22	chrA04	+	1608225	1608252	1608252
chrA04H23	chrA04	+	1695410	1695440	1695440
chrA04H24	chrA04	+	1700003	1700033	1700033
chrA04H25	chrA04	+	1729783	1729810	1729810
chrA04H26	chrA04	+	1862145	1862172	1862172
chrA04H27	chrA04	+	1880326	1880352	1880352
chrA04H28	chrA04	+	2045190	2045218	2045218
chrA04H29	chrA04	+	2169419	2169445	2169445
chrA04H30	chrA04	+	2308014	2308044	2308044
chrA04H31	chrA04	+	2342376	2342404	2342404
chrA04H32	chrA04	+	2385041	2385068	2385068
chrA04H33	chrA04	+	2577673	2577702	2577702
chrA04H34	chrA04	+	2763849	2763876	2763876
chrA04H35	chrA04	+	3021743	3021771	3021771
chrA04H36	chrA04	+	3036702	3036732	3036732
chrA04H37	chrA04	+	3115327	3115355	3115355
chrA04H38	chrA04	+	3118578	3118604	3118604
chrA04H39	chrA04	+	3204368	3204395	3204395
chrA04H40	chrA04	+	3339297	3339324	3339324
chrA04H41	chrA04	+	3361885	3361914	3361914
chrA04H42	chrA04	+	3456809	3456835	3456835
chrA04H43	chrA04	+	3468922	3468949	3468949
chrA04H44	chrA04	+	3502967	3502993	3502993
chrA04H45	chrA04	+	3543209	3543235	3543235
chrA04H46	chrA04	+	3608556	3608584	3608584
chrA04H47	chrA04	+	3753616	3753643	3753643
chrA04H48	chrA04	+	3808457	3808485	3808485
chrA04H49	chrA04	+	3844334	3844362	3844362
chrA04H50	chrA04	+	3864751	3864777	3864777
chrA04H51	chrA04	+	3878446	3878472	3878472
chrA04H52	chrA04	+	3902365	3902391	3902391
chrA04H53	chrA04	+	4041577	4041602	4041602
chrA04H54	chrA04	+	4187104	4187131	4187131
chrA04H55	chrA04	+	4295476	4295503	4295503
chrA04H56	chrA04	+	4353408	4353437	4353437
chrA04H57	chrA04	+	4355571	4355601	4355601
chrA04H58	chrA04	+	4568567	4568593	4568593
chrA04H59	chrA04	+	4595438	4595466	4595466
chrA04H60	chrA04	+	4783232	4783262	4783262
chrA04H61	chrA04	+	4800368	4800394	4800394
chrA04H62	chrA04	+	4888523	4888552	4888552
chrA04H63	chrA04	+	4917232	4917259	4917259
chrA04H64	chrA04	+	4950972	4950998	4950998
chrA04H65	chrA04	+	5047499	5047524	5047524
chrA04H66	chrA04	+	5071563	5071590	5071590
chrA04H67	chrA04	+	5079933	5079961	5079961
chrA04H68	chrA04	+	5086166	5086193	5086193
chrA04H69	chrA04	+	5119346	5119372	5119372
chrA04H70	chrA04	+	5139803	5139829	5139829
chrA04H71	chrA04	+	5244476	5244503	5244503
chrA04H72	chrA04	+	5298879	5298908	5298908
chrA04H73	chrA04	+	5301102	5301129	5301129
chrA04H74	chrA04	+	5333017	5333044	5333044
chrA04H75	chrA04	+	5340017	5340046	5340046
chrA04H76	chrA04	+	5357149	5357177	5357177
chrA04H77	chrA04	+	5389981	5390007	5390007
chrA04H78	chrA04	+	5401227	5401254	5401254
chrA04H79	chrA04	+	5470256	5470283	5470283
chrA04H80	chrA04	+	5548150	5548176	5548176
chrA04H81	chrA04	+	5657728	5657757	5657757
chrA04H82	chrA04	+	5799635	5799659	5799659
chrA04H83	chrA04	+	5811135	5811162	5811162
chrA04H84	chrA04	+	5829587	5829612	5829612
chrA04H85	chrA04	+	5841878	5841905	5841905
chrA04H86	chrA04	+	5902111	5902140	5902140
chrA04H87	chrA04	+	5949072	5949102	5949102
chrA04H88	chrA04	+	5965778	5965806	5965806
chrA04H89	chrA04	+	6276040	6276067	6276067
chrA04H90	chrA04	+	6288897	6288924	6288924
chrA04H91	chrA04	+	6350283	6350309	6350309
chrA04H92	chrA04	+	6387236	6387262	6387262
chrA04H93	chrA04	+	6461460	6461487	6461487
chrA04H94	chrA04	+	6484648	6484675	6484675
chrA04H95	chrA04	+	6847042	6847068	6847068
chrA04H96	chrA04	+	6888206	6888233	6888233
chrA04H97	chrA04	+	6892209	6892235	6892235
chrA04H98	chrA04	+	6914742	6914769	6914769
chrA04H99	chrA04	+	6918524	6918554	6918554
chrA04H100	chrA04	+	6933147	6933174	6933174
chrA04H101	chrA04	+	6956250	6956275	6956275
chrA04H102	chrA04	+	6975008	6975035	6975035
chrA04H103	chrA04	+	7057413	7057439	7057439
chrA04H104	chrA04	+	7196385	7196414	7196414
chrA04H105	chrA04	+	7303039	7303067	7303067
chrA04H106	chrA04	+	7304154	7304180	7304180
chrA04H107	chrA04	+	7428756	7428783	7428783
chrA04H108	chrA04	+	7430643	7430672	7430672
chrA04H109	chrA04	+	7528122	7528147	7528147
chrA04H110	chrA04	+	7681519	7681547	7681547
chrA04H111	chrA04	+	7839095	7839122	7839122
chrA04H112	chrA04	+	7851868	7851894	7851894
chrA04H113	chrA04	+	7863724	7863752	7863752
chrA04H114	chrA04	+	7876642	7876669	7876669
chrA04H115	chrA04	+	7910516	7910543	7910543
chrA04H116	chrA04	+	7918273	7918300	7918300
chrA04H117	chrA04	+	8136782	8136811	8136811
chrA04H118	chrA04	+	8166090	8166119	8166119
chrA04H119	chrA04	+	8228514	8228539	8228539
chrA04H120	chrA04	+	8248632	8248659	8248659
chrA04H121	chrA04	+	8394373	8394400	8394400
chrA04H122	chrA04	+	8397982	8398008	8398008
chrA04H123	chrA04	+	8490517	8490544	8490544
chrA04H124	chrA04	+	8546475	8546501	8546501
chrA04H125	chrA04	+	8631251	8631278	8631278
chrA04H126	chrA04	+	8785865	8785891	8785891
chrA04H127	chrA04	+	8899102	8899129	8899129
chrA04H128	chrA04	+	8915405	8915435	8915435
chrA04H129	chrA04	+	9074036	9074065	9074065
chrA04H130	chrA04	+	9149502	9149531	9149531
chrA04H131	chrA04	+	9217499	9217525	9217525
chrA04H132	chrA04	+	9276914	9276940	9276940
chrA04H133	chrA04	+	9279799	9279826	9279826
chrA04H134	chrA04	+	9312965	9312991	9312991
chrA04H135	chrA04	+	9409190	9409219	9409219
chrA04H136	chrA04	+	9427637	9427664	9427664
chrA04H137	chrA04	+	9530253	9530279	9530279
chrA04H138	chrA04	+	9576030	9576056	9576056
chrA04H139	chrA04	+	9580686	9580713	9580713
chrA04H140	chrA04	+	9593945	9593975	9593975
chrA04H141	chrA04	+	9595260	9595289	9595289
chrA04H142	chrA04	+	9642815	9642842	9642842
chrA04H143	chrA04	+	9703213	9703239	9703239
chrA04H144	chrA04	+	9715864	9715887	9715887
chrA04H145	chrA04	+	9756993	9757023	9757023
chrA04H146	chrA04	+	9770878	9770906	9770906
chrA04H147	chrA04	+	9785540	9785567	9785567
chrA04H148	chrA04	+	9839078	9839105	9839105
chrA04H149	chrA04	+	9861114	9861143	9861143
chrA04H150	chrA04	+	10059339	10059369	10059369
chrA04H151	chrA04	+	10061510	10061538	10061538
chrA04H152	chrA04	+	10094488	10094515	10094515
chrA04H153	chrA04	+	10095839	10095868	10095868
chrA04H154	chrA04	+	10113517	10113545	10113545
chrA04H155	chrA04	+	10375134	10375161	10375161
chrA04H156	chrA04	+	10429957	10429986	10429986
chrA04H157	chrA04	+	10512156	10512182	10512182
chrA04H158	chrA04	+	10679589	10679619	10679619
chrA04H159	chrA04	+	10726948	10726974	10726974
chrA04H160	chrA04	+	10809075	10809101	10809101
chrA04H161	chrA04	+	11002801	11002831	11002831
chrA04H162	chrA04	+	11094405	11094432	11094432
chrA04H163	chrA04	+	11119517	11119542	11119542
chrA04H164	chrA04	+	11187474	11187500	11187500
chrA04H165	chrA04	+	11203585	11203612	11203612
chrA04H166	chrA04	+	11221439	11221465	11221465
chrA04H167	chrA04	+	11238431	11238459	11238459
chrA04H168	chrA04	+	11270413	11270440	11270440
chrA04H169	chrA04	+	11285582	11285611	11285611
chrA04H170	chrA04	+	11440958	11440984	11440984
chrA04H171	chrA04	+	11445635	11445662	11445662
chrA04H172	chrA04	+	11610633	11610660	11610660
chrA04H173	chrA04	+	11624696	11624722	11624722
chrA04H174	chrA04	+	11777865	11777892	11777892
chrA04H175	chrA04	+	11814721	11814748	11814748
chrA04H176	chrA04	+	11861930	11861957	11861957
chrA04H177	chrA04	+	11863939	11863967	11863967
chrA04H178	chrA04	+	12051734	12051760	12051760
chrA04H179	chrA04	+	12088163	12088190	12088190
chrA04H180	chrA04	+	12131672	12131698	12131698
chrA04H181	chrA04	+	12162428	12162456	12162456
chrA04H182	chrA04	+	12318870	12318899	12318899
chrA04H183	chrA04	+	12331117	12331142	12331142
chrA04H184	chrA04	+	12394092	12394119	12394119
chrA04H185	chrA04	+	12424390	12424416	12424416
chrA04H186	chrA04	+	12490214	12490241	12490241
chrA04H187	chrA04	+	12530287	12530314	12530314
chrA04H188	chrA04	+	12617566	12617595	12617595
chrA04H189	chrA04	+	12795559	12795586	12795586
chrA04H190	chrA04	+	12819782	12819810	12819810
chrA04H191	chrA04	+	12883131	12883158	12883158
chrA04H192	chrA04	+	12952049	12952076	12952076
chrA04H193	chrA04	+	12994846	12994872	12994872
chrA04H194	chrA04	+	13085938	13085967	13085967
chrA04H195	chrA04	+	13257547	13257578	13257578
chrA04H196	chrA04	+	13305715	13305742	13305742
chrA04H197	chrA04	+	13364607	13364633	13364633
chrA04H198	chrA04	+	13428236	13428263	13428263
chrA04H199	chrA04	+	13435076	13435103	13435103
chrA04H200	chrA04	+	13494518	13494544	13494544
chrA04H201	chrA04	+	13501289	13501315	13501315
chrA04H202	chrA04	+	13610388	13610415	13610415
chrA04H203	chrA04	+	13927272	13927299	13927299
chrA04H204	chrA04	+	13939218	13939244	13939244
chrA04H205	chrA04	+	14026643	14026669	14026669
chrA04H206	chrA04	+	14166795	14166824	14166824
chrA04H207	chrA04	+	14200900	14200928	14200928
chrA04H208	chrA04	+	14212447	14212474	14212474
chrA04H209	chrA04	+	14507256	14507280	14507280
chrA04H210	chrA04	+	14592044	14592071	14592071
chrA04H211	chrA04	+	14596054	14596081	14596081
chrA04H212	chrA04	+	14635952	14635980	14635980
chrA04H213	chrA04	+	14702520	14702544	14702544
chrA04H214	chrA04	+	14703852	14703878	14703878
chrA04H215	chrA04	+	14705019	14705046	14705046
chrA04H216	chrA04	+	14916648	14916674	14916674
chrA04H217	chrA04	+	15034189	15034218	15034218
chrA04H218	chrA04	+	15307206	15307233	15307233
chrA04H219	chrA04	+	15343803	15343829	15343829
chrA04H220	chrA04	+	15360633	15360664	15360664
chrA04H221	chrA04	+	15531726	15531748	15531748
chrA04H222	chrA04	+	15602103	15602130	15602130
chrA04H223	chrA04	+	15619551	15619576	15619576
chrA04H224	chrA04	+	15705473	15705499	15705499
chrA04H225	chrA04	+	15839984	15840011	15840011
chrA04H226	chrA04	+	15862492	15862518	15862518
chrA04H227	chrA04	+	15904475	15904502	15904502
chrA04H228	chrA04	+	15961582	15961608	15961608
chrA04H229	chrA04	+	16067807	16067833	16067833
chrA04H230	chrA04	+	16309942	16309964	16309964
chrA04H231	chrA04	+	16337247	16337274	16337274
chrA04H232	chrA04	+	16544899	16544928	16544928
chrA04H233	chrA04	+	16589354	16589384	16589384
chrA04H234	chrA04	+	16783342	16783369	16783369
chrA04H235	chrA04	+	16791406	16791432	16791432
chrA04H236	chrA04	+	16877239	16877269	16877269
[truncated: 11,969 more rows]

## Sheet: BnafrmRNA
HelitronID	Chr	[+/-]	Start	End	InsertPos	transcript_id exon	Strand	Zones	ZoneID	Zonestart	ZoneEnd	transcript_id CDS	Strand	Zones	ZoneID	Zonestart	ZoneEnd
chrA01H1	chrA01	+	66732	66749	66749
chrA01H2	chrA01	+	377600	377621	377621	BnaA01g00680D	+	1	1	376993	379368	BnaA01g00680D	+	2	1	376993	378574
chrA01H3	chrA01	+	742684	742711	742711
chrA01H4	chrA01	+	1134485	1134510	1134510
chrA01H5	chrA01	+	1189224	1189250	1189250
chrA01H6	chrA01	+	1643002	1643029	1643029
chrA01H7	chrA01	+	1739153	1739183	1739183	BnaA01g03720D	+	1	1	1738947	1740310
chrA01H8	chrA01	+	1822437	1822463	1822463
chrA01H9	chrA01	+	1938266	1938294	1938294
chrA01H10	chrA01	+	2093009	2093035	2093035
chrA01H11	chrA01	+	2383662	2383689	2383689
chrA01H12	chrA01	+	2433152	2433179	2433179
chrA01H13	chrA01	+	2618267	2618293	2618293
chrA01H14	chrA01	+	2735933	2735961	2735961
chrA01H15	chrA01	+	2797421	2797452	2797452
chrA01H16	chrA01	+	2856022	2856049	2856049
chrA01H17	chrA01	+	2970123	2970150	2970150
chrA01H18	chrA01	+	3071891	3071917	3071917
chrA01H19	chrA01	+	3253035	3253062	3253062
chrA01H20	chrA01	+	3261698	3261723	3261723
chrA01H21	chrA01	+	3463204	3463234	3463234
chrA01H22	chrA01	+	3529261	3529288	3529288
chrA01H23	chrA01	+	3532295	3532323	3532323
chrA01H24	chrA01	+	3587084	3587111	3587111
chrA01H25	chrA01	+	3594774	3594801	3594801	BnaA01g07640D	-	1	1	3593497	3595193
chrA01H26	chrA01	+	3715427	3715456	3715456
chrA01H27	chrA01	+	3717178	3717203	3717203
chrA01H28	chrA01	+	3735572	3735600	3735600
chrA01H29	chrA01	+	3771677	3771704	3771704
chrA01H30	chrA01	+	3860215	3860245	3860245
chrA01H31	chrA01	+	3966122	3966148	3966148	BnaA01g08330D	-	1	1	3966148	3969436
chrA01H32	chrA01	+	3996517	3996544	3996544
chrA01H33	chrA01	+	4358562	4358589	4358589
chrA01H34	chrA01	+	4463960	4463988	4463988
chrA01H35	chrA01	+	4558784	4558811	4558811
chrA01H36	chrA01	+	4566430	4566457	4566457
chrA01H37	chrA01	+	4626429	4626455	4626455
chrA01H38	chrA01	+	4767511	4767541	4767541
chrA01H39	chrA01	+	5160287	5160314	5160314
chrA01H40	chrA01	+	5375121	5375145	5375145
chrA01H41	chrA01	+	5390800	5390825	5390825
chrA01H42	chrA01	+	5634639	5634665	5634665
chrA01H43	chrA01	+	5710149	5710176	5710176
chrA01H44	chrA01	+	6079302	6079329	6079329
chrA01H45	chrA01	+	6315745	6315774	6315774	BnaA01g12600D	+	1	1	6314287	6315933
chrA01H46	chrA01	+	6343086	6343115	6343115
chrA01H47	chrA01	+	6423635	6423661	6423661
chrA01H48	chrA01	+	6446747	6446768	6446768	BnaA01g12870D	+	1	1	6443916	6447139	BnaA01g12870D	+	5	5	6446341	6446970
chrA01H49	chrA01	+	6532629	6532656	6532656
chrA01H50	chrA01	+	6562947	6562973	6562973
chrA01H51	chrA01	+	6564775	6564801	6564801
chrA01H52	chrA01	+	6717558	6717584	6717584
chrA01H53	chrA01	+	6749133	6749159	6749159	BnaA01g13350D	-	1	1	6746672	6749894
chrA01H54	chrA01	+	6760228	6760255	6760255	BnaA01g13360D	-	1	1	6756245	6762144
chrA01H55	chrA01	+	7041018	7041044	7041044
chrA01H56	chrA01	+	7319886	7319912	7319912
chrA01H57	chrA01	+	7417237	7417263	7417263
chrA01H58	chrA01	+	7467722	7467749	7467749
chrA01H59	chrA01	+	7528147	7528175	7528175
chrA01H60	chrA01	+	7632611	7632638	7632638
chrA01H61	chrA01	+	7650868	7650897	7650897	BnaA01g15030D	+	1	1	7648042	7654144
chrA01H62	chrA01	+	7688125	7688152	7688152
chrA01H63	chrA01	+	8079812	8079838	8079838
chrA01H64	chrA01	+	8087514	8087541	8087541
chrA01H65	chrA01	+	8119509	8119538	8119538
chrA01H66	chrA01	+	8278824	8278853	8278853
chrA01H67	chrA01	+	8385394	8385421	8385421
chrA01H68	chrA01	+	8493866	8493893	8493893
chrA01H69	chrA01	+	8503032	8503058	8503058
chrA01H70	chrA01	+	8745355	8745382	8745382
chrA01H71	chrA01	+	8749392	8749416	8749416
chrA01H72	chrA01	+	8770231	8770258	8770258
chrA01H73	chrA01	+	8986654	8986680	8986680
chrA01H74	chrA01	+	9139473	9139497	9139497
chrA01H75	chrA01	+	9196001	9196027	9196027
chrA01H76	chrA01	+	9247858	9247884	9247884
chrA01H77	chrA01	+	9255970	9255996	9255996
chrA01H78	chrA01	+	9337652	9337678	9337678
chrA01H79	chrA01	+	9359764	9359791	9359791
chrA01H80	chrA01	+	9375405	9375432	9375432
chrA01H81	chrA01	+	9445102	9445129	9445129
chrA01H82	chrA01	+	9496426	9496453	9496453
chrA01H83	chrA01	+	9514998	9515025	9515025
chrA01H84	chrA01	+	9569610	9569637	9569637
chrA01H85	chrA01	+	9607028	9607057	9607057
chrA01H86	chrA01	+	9778366	9778393	9778393
chrA01H87	chrA01	+	9792069	9792097	9792097
chrA01H88	chrA01	+	9830512	9830539	9830539	BnaA01g18340D	+	1	1	9824255	9833124
chrA01H89	chrA01	+	10016993	10017022	10017022
chrA01H90	chrA01	+	10040338	10040368	10040368
chrA01H91	chrA01	+	10048342	10048372	10048372
chrA01H92	chrA01	+	10078588	10078617	10078617
chrA01H93	chrA01	+	10136412	10136441	10136441
chrA01H94	chrA01	+	10168870	10168899	10168899
chrA01H95	chrA01	+	10279596	10279625	10279625	BnaA01g18780D	-	1	1	10272710	10281836
chrA01H96	chrA01	+	10289993	10290022	10290022
chrA01H97	chrA01	+	10343681	10343708	10343708
chrA01H98	chrA01	+	10348924	10348949	10348949
chrA01H99	chrA01	+	10383694	10383722	10383722
chrA01H100	chrA01	+	10397615	10397641	10397641
chrA01H101	chrA01	+	10472349	10472376	10472376
chrA01H102	chrA01	+	10670024	10670051	10670051
chrA01H103	chrA01	+	10761600	10761629	10761629
chrA01H104	chrA01	+	11001377	11001404	11001404
chrA01H105	chrA01	+	11186515	11186541	11186541
chrA01H106	chrA01	+	11239172	11239199	11239199
chrA01H107	chrA01	+	11430553	11430580	11430580
chrA01H108	chrA01	+	11479495	11479521	11479521
chrA01H109	chrA01	+	11581873	11581901	11581901
chrA01H110	chrA01	+	11626640	11626666	11626666	BnaA01g20040D	+	1	1	11625373	11630295
chrA01H111	chrA01	+	11737646	11737672	11737672	BnaA01g20130D	+	1	1	11735355	11739335
chrA01H112	chrA01	+	11860859	11860886	11860886
chrA01H113	chrA01	+	12001829	12001856	12001856
chrA01H114	chrA01	+	12158393	12158421	12158421
chrA01H115	chrA01	+	12171715	12171740	12171740
chrA01H116	chrA01	+	12199868	12199895	12199895
chrA01H117	chrA01	+	12304976	12305004	12305004
chrA01H118	chrA01	+	12370383	12370410	12370410
chrA01H119	chrA01	+	12399385	12399412	12399412
chrA01H120	chrA01	+	12556363	12556390	12556390
chrA01H121	chrA01	+	12583534	12583561	12583561
chrA01H122	chrA01	+	12596783	12596814	12596814
chrA01H123	chrA01	+	12661799	12661829	12661829
chrA01H124	chrA01	+	12672817	12672845	12672845
chrA01H125	chrA01	+	12673225	12673252	12673252
chrA01H126	chrA01	+	12739530	12739555	12739555
chrA01H127	chrA01	+	12777218	12777245	12777245
chrA01H128	chrA01	+	13021748	13021775	13021775
chrA01H129	chrA01	+	13023632	13023662	13023662
chrA01H130	chrA01	+	13144856	13144885	13144885
chrA01H131	chrA01	+	13145477	13145506	13145506
chrA01H132	chrA01	+	13291614	13291641	13291641	BnaA01g21410D	+	1	1	13290194	13293490
chrA01H133	chrA01	+	13681447	13681474	13681474
chrA01H134	chrA01	+	13847037	13847065	13847065
chrA01H135	chrA01	+	14011620	14011650	14011650
chrA01H136	chrA01	+	14116052	14116081	14116081
chrA01H137	chrA01	+	14149165	14149191	14149191
chrA01H138	chrA01	+	14168582	14168611	14168611
chrA01H139	chrA01	+	14224258	14224286	14224286
chrA01H140	chrA01	+	14305259	14305288	14305288
chrA01H141	chrA01	+	14310689	14310715	14310715
chrA01H142	chrA01	+	14314281	14314311	14314311
chrA01H143	chrA01	+	14317285	14317315	14317315
chrA01H144	chrA01	+	14357801	14357826	14357826
chrA01H145	chrA01	+	14430971	14430999	14430999
chrA01H146	chrA01	+	14450251	14450279	14450279
chrA01H147	chrA01	+	14500180	14500206	14500206
chrA01H148	chrA01	+	14586022	14586052	14586052
chrA01H149	chrA01	+	14592658	14592683	14592683	BnaA01g22220D	-	1	1	14592680	14597684	BnaA01g22220D	-	10	10	14592680	14592930
chrA01H150	chrA01	+	14696599	14696629	14696629
chrA01H151	chrA01	+	14753591	14753618	14753618
chrA01H152	chrA01	+	14771922	14771952	14771952
chrA01H153	chrA01	+	14830055	14830082	14830082
chrA01H154	chrA01	+	14878311	14878336	14878336
chrA01H155	chrA01	+	14885740	14885767	14885767
chrA01H156	chrA01	+	14987674	14987703	14987703
chrA01H157	chrA01	+	14989829	14989858	14989858
chrA01H158	chrA01	+	15059511	15059540	15059540
chrA01H159	chrA01	+	15064300	15064328	15064328
chrA01H160	chrA01	+	15201416	15201442	15201442
chrA01H161	chrA01	+	15204480	15204507	15204507
chrA01H162	chrA01	+	15218141	15218168	15218168
chrA01H163	chrA01	+	15317726	15317755	15317755
chrA01H164	chrA01	+	15323163	15323193	15323193
chrA01H165	chrA01	+	15464332	15464358	15464358
chrA01H166	chrA01	+	15615556	15615582	15615582
chrA01H167	chrA01	+	15701345	15701372	15701372
chrA01H168	chrA01	+	15738535	15738561	15738561
chrA01H169	chrA01	+	15871483	15871511	15871511
chrA01H170	chrA01	+	15998588	15998615	15998615
chrA01H171	chrA01	+	16004048	16004074	16004074
chrA01H172	chrA01	+	16012095	16012122	16012122
chrA01H173	chrA01	+	16026248	16026274	16026274
chrA01H174	chrA01	+	16156951	16156980	16156980
chrA01H175	chrA01	+	16177608	16177635	16177635
chrA01H176	chrA01	+	16295777	16295803	16295803
chrA01H177	chrA01	+	16368582	16368609	16368609
chrA01H178	chrA01	+	16393529	16393557	16393557
chrA01H179	chrA01	+	16399188	16399216	16399216
chrA01H180	chrA01	+	16427655	16427684	16427684
chrA01H181	chrA01	+	16484063	16484090	16484090
chrA01H182	chrA01	+	16591392	16591418	16591418
chrA01H183	chrA01	+	16731379	16731406	16731406	BnaA01g24330D	+	1	1	16728881	16732721
chrA01H184	chrA01	+	16750816	16750842	16750842
chrA01H185	chrA01	+	16760693	16760721	16760721
chrA01H186	chrA01	+	16773168	16773195	16773195
chrA01H187	chrA01	+	16859270	16859299	16859299
chrA01H188	chrA01	+	17007838	17007866	17007866
chrA01H189	chrA01	+	17018919	17018948	17018948
chrA01H190	chrA01	+	17020154	17020180	17020180
chrA01H191	chrA01	+	17026873	17026902	17026902
chrA01H192	chrA01	+	17119623	17119651	17119651
chrA01H193	chrA01	+	17165563	17165590	17165590
chrA01H194	chrA01	+	17210483	17210511	17210511
chrA01H195	chrA01	+	17247722	17247751	17247751
chrA01H196	chrA01	+	17435712	17435737	17435737
chrA01H197	chrA01	+	17440638	17440666	17440666
chrA01H198	chrA01	+	17505350	17505377	17505377
chrA01H199	chrA01	+	17507591	17507618	17507618
chrA01H200	chrA01	+	17584806	17584836	17584836
chrA01H201	chrA01	+	17653234	17653263	17653263
chrA01H202	chrA01	+	17728298	17728324	17728324
chrA01H203	chrA01	+	17743877	17743907	17743907
chrA01H204	chrA01	+	17779830	17779858	17779858	BnaA01g25460D	-	1	1	17779814	17780475	BnaA01g25460D	-	3	3	17779814	17780097
chrA01H205	chrA01	+	17784948	17784977	17784977
chrA01H206	chrA01	+	17858066	17858092	17858092
chrA01H207	chrA01	+	17907115	17907139	17907139
chrA01H208	chrA01	+	18032285	18032313	18032313
chrA01H209	chrA01	+	18081111	18081137	18081137
chrA01H210	chrA01	+	18166337	18166360	18166360
chrA01H211	chrA01	+	18181906	18181932	18181932
chrA01H212	chrA01	+	18227226	18227252	18227252
chrA01H213	chrA01	+	18234087	18234115	18234115
chrA01H214	chrA01	+	18379070	18379097	18379097
chrA01H215	chrA01	+	18385255	18385282	18385282
chrA01H216	chrA01	+	18411573	18411603	18411603
chrA01H217	chrA01	+	18417889	18417918	18417918
chrA01H218	chrA01	+	18461542	18461571	18461571
chrA01H219	chrA01	+	18472920	18472946	18472946
chrA01H220	chrA01	+	18632984	18633012	18633012
chrA01H221	chrA01	+	18695786	18695812	18695812
chrA01H222	chrA01	+	18824863	18824890	18824890
chrA01H223	chrA01	+	18938222	18938247	18938247
chrA01H224	chrA01	+	18989723	18989751	18989751
chrA01H225	chrA01	+	19008149	19008176	19008176
chrA01H226	chrA01	+	19160323	19160350	19160350
chrA01H227	chrA01	+	19331412	19331438	19331438
chrA01H228	chrA01	+	19404943	19404971	19404971
chrA01H229	chrA01	+	19456000	19456025	19456025
chrA01H230	chrA01	+	19520228	19520254	19520254
chrA01H231	chrA01	+	19557426	19557454	19557454
chrA01H232	chrA01	+	19624210	19624236	19624236
chrA01H233	chrA01	+	19763556	19763582	19763582
chrA01H234	chrA01	+	19768577	19768603	19768603
chrA01H235	chrA01	+	19917428	19917455	19917455
chrA01H236	chrA01	+	20062945	20062974	20062974	BnaA01g28940D	+	1	1	20060801	20069289
chrA01H237	chrA01	+	20157107	20157134	20157134
chrA01H238	chrA01	+	20202151	20202178	20202178	BnaA01g29190D	+	1	1	20200361	20203319
chrA01H239	chrA01	+	20222148	20222174	20222174	BnaA01g29260D	-	1	1	20222045	20224374
chrA01H240	chrA01	+	20262018	20262047	20262047
chrA01H241	chrA01	+	20296892	20296918	20296918
chrA01H242	chrA01	+	20461670	20461697	20461697
chrA01H243	chrA01	+	20517296	20517322	20517322
chrA01H244	chrA01	+	20555297	20555324	20555324
chrA01H245	chrA01	+	20632831	20632856	20632856
chrA01H246	chrA01	+	20765822	20765850	20765850
chrA01H247	chrA01	+	20789817	20789847	20789847
chrA01H248	chrA01	+	21143394	21143423	21143423
chrA01H249	chrA01	+	21250300	21250329	21250329
chrA01H250	chrA01	+	21405485	21405513	21405513	BnaA01g31480D	+	1	1	21403948	21407538
chrA01H251	chrA01	+	21530646	21530673	21530673
chrA01H252	chrA01	+	21578239	21578262	21578262
chrA01H253	chrA01	+	21753546	21753572	21753572	BnaA01g32280D	+	1	1	21748686	21754605
chrA01H254	chrA01	+	21798820	21798846	21798846
chrA01H255	chrA01	+	21808461	21808487	21808487	BnaA01g32370D	+	1	1	21808353	21811558
chrA01H256	chrA01	+	22149641	22149672	22149672
chrA01H257	chrA01	+	22185510	22185537	22185537
chrA01H258	chrA01	+	22564790	22564819	22564819
chrA01H259	chrA01	+	22589094	22589121	22589121
chrA01H260	chrA01	+	22590868	22590894	22590894
chrA01H261	chrA01	+	22723429	22723456	22723456
chrA01H262	chrA01	+	22728374	22728401	22728401
chrA01H263	chrA01	+	22775636	22775661	22775661
chrA01H264	chrA01	+	23221084	23221111	23221111
trchrA01H1	chrA01	-	22996823	22996852	22996823
trchrA01H2	chrA01	-	22650442	22650472	22650442	BnaA01g33470D	-	1	1	22648628	22655649
trchrA01H3	chrA01	-	22584843	22584870	22584843
trchrA01H4	chrA01	-	22380963	22380986	22380963
trchrA01H5	chrA01	-	21786136	21786164	21786136
trchrA01H6	chrA01	-	21761008	21761034	21761008
trchrA01H7	chrA01	-	21671288	21671317	21671288
trchrA01H8	chrA01	-	21584128	21584155	21584128
trchrA01H9	chrA01	-	21570601	21570628	21570601
trchrA01H10	chrA01	-	21566601	21566628	21566601
trchrA01H11	chrA01	-	21474096	21474127	21474096
trchrA01H12	chrA01	-	21364685	21364712	21364685
trchrA01H13	chrA01	-	21357357	21357385	21357357
trchrA01H14	chrA01	-	21051028	21051054	21051028
trchrA01H15	chrA01	-	20835992	20836018	20835992
trchrA01H16	chrA01	-	20825907	20825935	20825907
trchrA01H17	chrA01	-	20800160	20800186	20800160
trchrA01H18	chrA01	-	20670307	20670334	20670307	BnaA01g29960D	+	1	1	20669510	20670376
trchrA01H19	chrA01	-	20653723	20653749	20653723
trchrA01H20	chrA01	-	20584656	20584682	20584656
trchrA01H21	chrA01	-	20534090	20534117	20534090
trchrA01H22	chrA01	-	20528455	20528481	20528455
trchrA01H23	chrA01	-	20380405	20380431	20380405
trchrA01H24	chrA01	-	20249571	20249597	20249571
trchrA01H25	chrA01	-	20191566	20191596	20191566
trchrA01H26	chrA01	-	20183538	20183567	20183538
trchrA01H27	chrA01	-	20104029	20104058	20104029
trchrA01H28	chrA01	-	20094912	20094939	20094912
trchrA01H29	chrA01	-	20090032	20090059	20090032
trchrA01H30	chrA01	-	20071308	20071334	20071308
trchrA01H31	chrA01	-	19956086	19956113	19956086
trchrA01H32	chrA01	-	19907634	19907660	19907634
trchrA01H33	chrA01	-	19843371	19843393	19843371
trchrA01H34	chrA01	-	19761677	19761706	19761677
trchrA01H35	chrA01	-	19654588	19654615	19654588
trchrA01H36	chrA01	-	19609267	19609294	19609267
trchrA01H37	chrA01	-	19588476	19588505	19588476
trchrA01H38	chrA01	-	19469567	19469593	19469567
trchrA01H39	chrA01	-	19460810	19460840	19460810
trchrA01H40	chrA01	-	19457934	19457961	19457934
trchrA01H41	chrA01	-	19445256	19445283	19445256
trchrA01H42	chrA01	-	19422701	19422732	19422701
trchrA01H43	chrA01	-	19391437	19391465	19391437
trchrA01H44	chrA01	-	19370452	19370479	19370452
trchrA01H45	chrA01	-	19342734	19342758	19342734
trchrA01H46	chrA01	-	19099838	19099865	19099838
trchrA01H47	chrA01	-	19035309	19035339	19035309
trchrA01H48	chrA01	-	19005367	19005393	19005367
trchrA01H49	chrA01	-	18929174	18929200	18929174
trchrA01H50	chrA01	-	18917607	18917634	18917607
trchrA01H51	chrA01	-	18905580	18905607	18905580	BnaA01g27010D	-	1	1	18901063	18907286
trchrA01H52	chrA01	-	18883062	18883089	18883062
trchrA01H53	chrA01	-	18841574	18841600	18841574
trchrA01H54	chrA01	-	18753245	18753275	18753245
trchrA01H55	chrA01	-	18670863	18670890	18670863
trchrA01H56	chrA01	-	18471832	18471861	18471832
trchrA01H57	chrA01	-	18392731	18392759	18392731
trchrA01H58	chrA01	-	18359897	18359923	18359897
trchrA01H59	chrA01	-	18287089	18287115	18287089
trchrA01H60	chrA01	-	18284268	18284294	18284268
trchrA01H61	chrA01	-	18179622	18179650	18179622
trchrA01H62	chrA01	-	18010162	18010189	18010162	BnaA01g25780D	+	1	1	18007119	18010386
trchrA01H63	chrA01	-	17850746	17850773	17850746
trchrA01H64	chrA01	-	17801221	17801248	17801221
trchrA01H65	chrA01	-	17788438	17788467	17788438
trchrA01H66	chrA01	-	17744765	17744794	17744765
trchrA01H67	chrA01	-	17603840	17603867	17603840
trchrA01H68	chrA01	-	17555176	17555203	17555176
trchrA01H69	chrA01	-	17506127	17506152	17506127
trchrA01H70	chrA01	-	17472802	17472830	17472802
trchrA01H71	chrA01	-	17256674	17256701	17256674
trchrA01H72	chrA01	-	17251062	17251090	17251062
trchrA01H73	chrA01	-	17105834	17105863	17105834	BnaA01g24720D	+	1	1	17103859	17110759
trchrA01H74	chrA01	-	17041981	17042007	17041981
trchrA01H75	chrA01	-	16996022	16996048	16996022
trchrA01H76	chrA01	-	16853860	16853885	16853860
trchrA01H77	chrA01	-	16734254	16734280	16734254
trchrA01H78	chrA01	-	16659178	16659205	16659178
trchrA01H79	chrA01	-	16639273	16639300	16639273
trchrA01H80	chrA01	-	16625333	16625359	16625333
trchrA01H81	chrA01	-	16541108	16541133	16541108
trchrA01H82	chrA01	-	16478376	16478403	16478376
trchrA01H83	chrA01	-	16440345	16440372	16440345
trchrA01H84	chrA01	-	16384952	16384980	16384952
trchrA01H85	chrA01	-	16379640	16379670	16379640
trchrA01H86	chrA01	-	16363910	16363937	16363910
trchrA01H87	chrA01	-	16254782	16254809	16254782
trchrA01H88	chrA01	-	16213490	16213520	16213490
trchrA01H89	chrA01	-	16143496	16143521	16143496
trchrA01H90	chrA01	-	16091617	16091642	16091617
trchrA01H91	chrA01	-	16083657	16083682	16083657
trchrA01H92	chrA01	-	16064018	16064044	16064018
trchrA01H93	chrA01	-	15997378	15997405	15997378
trchrA01H94	chrA01	-	15786822	15786849	15786822
trchrA01H95	chrA01	-	15786120	15786147	15786120	BnaA01g23420D	+	1	1	15782042	15786164
trchrA01H96	chrA01	-	15692069	15692096	15692069
trchrA01H97	chrA01	-	15636728	15636754	15636728
trchrA01H98	chrA01	-	15496249	15496278	15496249
trchrA01H99	chrA01	-	15425667	15425693	15425667
trchrA01H100	chrA01	-	15300344	15300369	15300344
trchrA01H101	chrA01	-	15265420	15265449	15265420
trchrA01H102	chrA01	-	15264433	15264462	15264433
trchrA01H103	chrA01	-	15195997	15196023	15195997
trchrA01H104	chrA01	-	15069527	15069554	15069527
trchrA01H105	chrA01	-	14961478	14961506	14961478
trchrA01H106	chrA01	-	14865967	14865996	14865967
trchrA01H107	chrA01	-	14829255	14829282	14829255
trchrA01H108	chrA01	-	14701206	14701233	14701206
trchrA01H109	chrA01	-	14551358	14551384	14551358
trchrA01H110	chrA01	-	14492350	14492378	14492350
trchrA01H111	chrA01	-	14476529	14476556	14476529
trchrA01H112	chrA01	-	14456408	14456435	14456408
trchrA01H113	chrA01	-	14389277	14389304	14389277
trchrA01H114	chrA01	-	14369110	14369139	14369110
trchrA01H115	chrA01	-	14210313	14210342	14210313
trchrA01H116	chrA01	-	14058342	14058370	14058342
trchrA01H117	chrA01	-	13864517	13864545	13864517
trchrA01H118	chrA01	-	13655036	13655064	13655036
trchrA01H119	chrA01	-	13420993	13421019	13420993
trchrA01H120	chrA01	-	13294962	13294989	13294962
trchrA01H121	chrA01	-	13184704	13184731	13184704
trchrA01H122	chrA01	-	13173400	13173427	13173400
trchrA01H123	chrA01	-	13097021	13097047	13097021
trchrA01H124	chrA01	-	13044579	13044605	13044579
trchrA01H125	chrA01	-	13004434	13004461	13004434
trchrA01H126	chrA01	-	12970545	12970571	12970545
trchrA01H127	chrA01	-	12936612	12936638	12936612
trchrA01H128	chrA01	-	12936089	12936115	12936089
trchrA01H129	chrA01	-	12823919	12823946	12823919
trchrA01H130	chrA01	-	12823597	12823624	12823597
trchrA01H131	chrA01	-	12796801	12796831	12796801
trchrA01H132	chrA01	-	12694473	12694499	12694473
trchrA01H133	chrA01	-	12636871	12636897	12636871
trchrA01H134	chrA01	-	12629911	12629936	12629911
trchrA01H135	chrA01	-	12551110	12551137	12551110
trchrA01H136	chrA01	-	12518721	12518750	12518721
trchrA01H137	chrA01	-	12498954	12498980	12498954
trchrA01H138	chrA01	-	12492342	12492369	12492342
trchrA01H139	chrA01	-	12470617	12470644	12470617
trchrA01H140	chrA01	-	12421715	12421741	12421715
trchrA01H141	chrA01	-	12352180	12352206	12352180
trchrA01H142	chrA01	-	12267212	12267239	12267212
trchrA01H143	chrA01	-	12026331	12026357	12026331
trchrA01H144	chrA01	-	12024304	12024331	12024304
trchrA01H145	chrA01	-	11791716	11791744	11791716
trchrA01H146	chrA01	-	11499057	11499084	11499057
trchrA01H147	chrA01	-	11496578	11496606	11496578
trchrA01H148	chrA01	-	11435771	11435800	11435771
trchrA01H149	chrA01	-	11361442	11361469	11361442
trchrA01H150	chrA01	-	11357390	11357416	11357390
trchrA01H151	chrA01	-	11313107	11313134	11313107
trchrA01H152	chrA01	-	11292321	11292349	11292321
trchrA01H153	chrA01	-	11286861	11286888	11286861
trchrA01H154	chrA01	-	11269741	11269770	11269741
trchrA01H155	chrA01	-	11265872	11265898	11265872
trchrA01H156	chrA01	-	11221585	11221611	11221585
trchrA01H157	chrA01	-	11077486	11077512	11077486
trchrA01H158	chrA01	-	11039570	11039599	11039570
trchrA01H159	chrA01	-	11010451	11010478	11010451
trchrA01H160	chrA01	-	11010068	11010096	11010068
trchrA01H161	chrA01	-	10957495	10957523	10957495
trchrA01H162	chrA01	-	10906255	10906282	10906255
trchrA01H163	chrA01	-	10888806	10888833	10888806
trchrA01H164	chrA01	-	10874088	10874115	10874088
trchrA01H165	chrA01	-	10779706	10779732	10779706
trchrA01H166	chrA01	-	10610777	10610804	10610777	BnaA01g19100D	+	1	1	10610043	10613157
trchrA01H167	chrA01	-	10432429	10432457	10432429
trchrA01H168	chrA01	-	10426958	10426986	10426958
trchrA01H169	chrA01	-	10376424	10376451	10376424
trchrA01H170	chrA01	-	10308404	10308429	10308404
trchrA01H171	chrA01	-	10307420	10307447	10307420
trchrA01H172	chrA01	-	10297569	10297595	10297569
trchrA01H173	chrA01	-	10283041	10283068	10283041
trchrA01H174	chrA01	-	10275498	10275525	10275498	BnaA01g18780D	-	1	1	10272710	10281836
trchrA01H175	chrA01	-	10258665	10258691	10258665
trchrA01H176	chrA01	-	9960732	9960761	9960732
trchrA01H177	chrA01	-	9956483	9956507	9956483
trchrA01H178	chrA01	-	9844016	9844043	9844016
trchrA01H179	chrA01	-	9798698	9798725	9798698
trchrA01H180	chrA01	-	9798203	9798232	9798203
trchrA01H181	chrA01	-	9757927	9757955	9757927
trchrA01H182	chrA01	-	9757467	9757494	9757467
trchrA01H183	chrA01	-	9745790	9745817	9745790
trchrA01H184	chrA01	-	9719583	9719610	9719583
trchrA01H185	chrA01	-	9471852	9471882	9471852
trchrA01H186	chrA01	-	9450116	9450141	9450116
trchrA01H187	chrA01	-	9353828	9353855	9353828
trchrA01H188	chrA01	-	9334892	9334920	9334892
trchrA01H189	chrA01	-	9289759	9289786	9289759
trchrA01H190	chrA01	-	9174397	9174425	9174397
trchrA01H191	chrA01	-	9169871	9169898	9169871
trchrA01H192	chrA01	-	9115886	9115912	9115886
trchrA01H193	chrA01	-	9083610	9083637	9083610
trchrA01H194	chrA01	-	8727958	8727987	8727958
trchrA01H195	chrA01	-	8538856	8538883	8538856
trchrA01H196	chrA01	-	8522313	8522340	8522313
trchrA01H197	chrA01	-	8474799	8474829	8474799
trchrA01H198	chrA01	-	8317578	8317604	8317578
trchrA01H199	chrA01	-	8306350	8306377	8306350
trchrA01H200	chrA01	-	8287616	8287644	8287616
trchrA01H201	chrA01	-	8183816	8183844	8183816
trchrA01H202	chrA01	-	8141755	8141782	8141755
trchrA01H203	chrA01	-	7877230	7877259	7877230
trchrA01H204	chrA01	-	7860738	7860765	7860738
trchrA01H205	chrA01	-	7812938	7812960	7812938	BnaA01g15290D	+	1	1	7812716	7815642	BnaA01g15290D	+	5	1	7812892	7813446
trchrA01H206	chrA01	-	7803416	7803440	7803416
trchrA01H207	chrA01	-	7634688	7634715	7634688
trchrA01H208	chrA01	-	7614307	7614332	7614307
trchrA01H209	chrA01	-	7461209	7461236	7461209
trchrA01H210	chrA01	-	7424466	7424493	7424466	BnaA01g14730D	+	1	1	7421601	7424690
trchrA01H211	chrA01	-	7399499	7399525	7399499
trchrA01H212	chrA01	-	7371875	7371901	7371875
trchrA01H213	chrA01	-	7170142	7170170	7170142
trchrA01H214	chrA01	-	7151321	7151346	7151321
trchrA01H215	chrA01	-	6960310	6960338	6960310	BnaA01g13650D	+	1	1	6958722	6961946
trchrA01H216	chrA01	-	6923681	6923709	6923681
trchrA01H217	chrA01	-	6918142	6918169	6918142
trchrA01H218	chrA01	-	6909865	6909896	6909865
trchrA01H219	chrA01	-	6726621	6726648	6726621
trchrA01H220	chrA01	-	6711124	6711150	6711124
trchrA01H221	chrA01	-	6681329	6681355	6681329
trchrA01H222	chrA01	-	6677960	6677989	6677960
trchrA01H223	chrA01	-	6660016	6660042	6660016
trchrA01H224	chrA01	-	6627288	6627313	6627288
trchrA01H225	chrA01	-	6591073	6591102	6591073
trchrA01H226	chrA01	-	6584119	6584148	6584119
trchrA01H227	chrA01	-	6323250	6323276	6323250
trchrA01H228	chrA01	-	6284192	6284220	6284192
trchrA01H229	chrA01	-	6232512	6232539	6232512
trchrA01H230	chrA01	-	6197550	6197577	6197550
trchrA01H231	chrA01	-	6182120	6182147	6182120
trchrA01H232	chrA01	-	6131570	6131597	6131570
trchrA01H233	chrA01	-	6066909	6066936	6066909
trchrA01H234	chrA01	-	6034494	6034521	6034494
trchrA01H235	chrA01	-	5975354	5975381	5975354
trchrA01H236	chrA01	-	5914599	5914624	5914599
trchrA01H237	chrA01	-	5897905	5897933	5897905
trchrA01H238	chrA01	-	5797018	5797045	5797018
trchrA01H239	chrA01	-	5705211	5705237	5705211
trchrA01H240	chrA01	-	5686932	5686958	5686932
trchrA01H241	chrA01	-	5530232	5530259	5530232
trchrA01H242	chrA01	-	5494054	5494080	5494054
trchrA01H243	chrA01	-	5483230	5483257	5483230
trchrA01H244	chrA01	-	5329701	5329729	5329701	BnaA01g10690D	-	1	1	5328690	5330971
trchrA01H245	chrA01	-	5312238	5312265	5312238
trchrA01H246	chrA01	-	4977207	4977237	4977207
trchrA01H247	chrA01	-	4914477	4914507	4914477
trchrA01H248	chrA01	-	4863806	4863833	4863806
trchrA01H249	chrA01	-	4632143	4632169	4632143
trchrA01H250	chrA01	-	4509583	4509609	4509583
trchrA01H251	chrA01	-	4501742	4501768	4501742
trchrA01H252	chrA01	-	4215235	4215262	4215235
trchrA01H253	chrA01	-	4197583	4197611	4197583
trchrA01H254	chrA01	-	4170782	4170809	4170782
trchrA01H255	chrA01	-	3929757	3929786	3929757	BnaA01g08240D	-	1	1	3925189	3929918
trchrA01H256	chrA01	-	3621397	3621425	3621397
trchrA01H257	chrA01	-	3556719	3556746	3556719
trchrA01H258	chrA01	-	3535783	3535809	3535783
trchrA01H259	chrA01	-	3497198	3497226	3497198
trchrA01H260	chrA01	-	3408832	3408859	3408832
trchrA01H261	chrA01	-	3389467	3389492	3389467
trchrA01H262	chrA01	-	3278740	3278765	3278740
trchrA01H263	chrA01	-	3162294	3162323	3162294
trchrA01H264	chrA01	-	3006097	3006118	3006097	BnaA01g06490D	-	1	1	3005981	3006709
trchrA01H265	chrA01	-	2957169	2957197	2957169
trchrA01H266	chrA01	-	2719715	2719741	2719715
trchrA01H267	chrA01	-	2641814	2641839	2641814
trchrA01H268	chrA01	-	2523439	2523465	2523439
trchrA01H269	chrA01	-	2452536	2452562	2452536
trchrA01H270	chrA01	-	2408424	2408451	2408424
trchrA01H271	chrA01	-	2350887	2350915	2350887
trchrA01H272	chrA01	-	2337236	2337264	2337236
trchrA01H273	chrA01	-	2309644	2309670	2309644
trchrA01H274	chrA01	-	2043322	2043345	2043322
trchrA01H275	chrA01	-	1945371	1945397	1945371
trchrA01H276	chrA01	-	1826535	1826564	1826535
trchrA01H277	chrA01	-	1822476	1822505	1822476
trchrA01H278	chrA01	-	1414535	1414563	1414535
trchrA01H279	chrA01	-	1249269	1249298	1249269	BnaA01g02460D	+	1	1	1248044	1251570
trchrA01H280	chrA01	-	863069	863095	863069
trchrA01H281	chrA01	-	795425	795455	795425
trchrA01H282	chrA01	-	735948	735974	735948
trchrA01H283	chrA01	-	663860	663887	663860
trchrA01H284	chrA01	-	301159	301185	301159
trchrA01H285	chrA01	-	294949	294975	294949
chrA02H1	chrA02	+	210495	210522	210522
chrA02H2	chrA02	+	603939	603965	603965
chrA02H3	chrA02	+	762431	762456	762456
chrA02H4	chrA02	+	904094	904121	904121
chrA02H5	chrA02	+	931343	931372	931372
chrA02H6	chrA02	+	1214669	1214698	1214698	BnaA02g02690D	+	1	1	1212605	1216973
chrA02H7	chrA02	+	1594600	1594627	1594627
chrA02H8	chrA02	+	1906704	1906731	1906731
chrA02H9	chrA02	+	1924621	1924650	1924650
chrA02H10	chrA02	+	1967654	1967681	1967681
chrA02H11	chrA02	+	2177793	2177818	2177818
chrA02H12	chrA02	+	2217010	2217040	2217040
chrA02H13	chrA02	+	2281867	2281894	2281894
chrA02H14	chrA02	+	2461703	2461730	2461730
chrA02H15	chrA02	+	2573420	2573445	2573445
chrA02H16	chrA02	+	2587109	2587138	2587138
chrA02H17	chrA02	+	2732176	2732205	2732205
chrA02H18	chrA02	+	2851273	2851300	2851300
chrA02H19	chrA02	+	2866213	2866239	2866239
chrA02H20	chrA02	+	3037446	3037473	3037473
chrA02H21	chrA02	+	3227391	3227420	3227420
chrA02H22	chrA02	+	3497897	3497926	3497926
chrA02H23	chrA02	+	3571278	3571307	3571307
chrA02H24	chrA02	+	3651760	3651787	3651787
chrA02H25	chrA02	+	3761047	3761078	3761078
chrA02H26	chrA02	+	3766897	3766924	3766924
chrA02H27	chrA02	+	3768444	3768470	3768470
chrA02H28	chrA02	+	3823258	3823288	3823288
chrA02H29	chrA02	+	3848062	3848088	3848088
chrA02H30	chrA02	+	3856844	3856873	3856873
chrA02H31	chrA02	+	3983518	3983545	3983545
chrA02H32	chrA02	+	4166725	4166751	4166751
chrA02H33	chrA02	+	4202147	4202176	4202176
chrA02H34	chrA02	+	4308937	4308964	4308964
chrA02H35	chrA02	+	4311892	4311918	4311918
chrA02H36	chrA02	+	4446944	4446970	4446970
chrA02H37	chrA02	+	4647293	4647320	4647320
chrA02H38	chrA02	+	4656958	4656985	4656985
chrA02H39	chrA02	+	5045908	5045935	5045935
chrA02H40	chrA02	+	5052189	5052215	5052215
chrA02H41	chrA02	+	5084773	5084801	5084801
chrA02H42	chrA02	+	5100926	5100953	5100953
chrA02H43	chrA02	+	5162731	5162757	5162757
chrA02H44	chrA02	+	5176746	5176772	5176772
chrA02H45	chrA02	+	5293308	5293337	5293337
chrA02H46	chrA02	+	5614514	5614540	5614540
chrA02H47	chrA02	+	5630195	5630221	5630221
chrA02H48	chrA02	+	5660700	5660727	5660727
chrA02H49	chrA02	+	5724153	5724178	5724178
chrA02H50	chrA02	+	5756977	5757005	5757005
chrA02H51	chrA02	+	5822225	5822252	5822252
chrA02H52	chrA02	+	5822596	5822626	5822626
chrA02H53	chrA02	+	5973792	5973823	5973823
chrA02H54	chrA02	+	6076381	6076407	6076407
chrA02H55	chrA02	+	6128595	6128622	6128622
chrA02H56	chrA02	+	6141028	6141056	6141056
chrA02H57	chrA02	+	6178203	6178229	6178229
chrA02H58	chrA02	+	6187013	6187042	6187042
chrA02H59	chrA02	+	6388000	6388025	6388025
chrA02H60	chrA02	+	6401334	6401362	6401362
chrA02H61	chrA02	+	6626204	6626231	6626231
chrA02H62	chrA02	+	6658941	6658970	6658970
chrA02H63	chrA02	+	6813285	6813308	6813308	BnaA02g12650D	-	1	1	6810704	6814866
chrA02H64	chrA02	+	7007135	7007162	7007162
chrA02H65	chrA02	+	7183974	7184002	7184002
chrA02H66	chrA02	+	7201103	7201130	7201130
chrA02H67	chrA02	+	7227313	7227342	7227342
chrA02H68	chrA02	+	7293650	7293676	7293676
chrA02H69	chrA02	+	7309524	7309550	7309550
chrA02H70	chrA02	+	7416285	7416312	7416312
chrA02H71	chrA02	+	7472139	7472166	7472166	BnaA02g13610D	+	1	1	7466830	7477284	BnaA02g13610D	+	21	12	7472155	7472229
chrA02H72	chrA02	+	7504858	7504885	7504885
chrA02H73	chrA02	+	7645957	7645986	7645986
chrA02H74	chrA02	+	7694555	7694582	7694582
chrA02H75	chrA02	+	7715076	7715099	7715099
chrA02H76	chrA02	+	7766018	7766044	7766044
chrA02H77	chrA02	+	7776933	7776961	7776961
chrA02H78	chrA02	+	7848238	7848267	7848267
chrA02H79	chrA02	+	7913573	7913598	7913598
chrA02H80	chrA02	+	7916425	7916454	7916454
chrA02H81	chrA02	+	8263890	8263919	8263919
chrA02H82	chrA02	+	8355174	8355198	8355198
chrA02H83	chrA02	+	8359122	8359151	8359151
chrA02H84	chrA02	+	8485784	8485810	8485810	BnaA02g14800D	-	1	1	8475326	8491993
chrA02H85	chrA02	+	8760852	8760879	8760879
chrA02H86	chrA02	+	8768008	8768034	8768034
chrA02H87	chrA02	+	8998542	8998570	8998570
chrA02H88	chrA02	+	9123798	9123825	9123825
chrA02H89	chrA02	+	9206199	9206226	9206226
chrA02H90	chrA02	+	9208989	9209016	9209016
chrA02H91	chrA02	+	9243668	9243694	9243694
chrA02H92	chrA02	+	9497808	9497835	9497835
chrA02H93	chrA02	+	9597676	9597705	9597705
chrA02H94	chrA02	+	9671064	9671091	9671091
chrA02H95	chrA02	+	9688358	9688384	9688384
chrA02H96	chrA02	+	9691274	9691301	9691301
chrA02H97	chrA02	+	9754893	9754918	9754918
chrA02H98	chrA02	+	9755920	9755945	9755945
chrA02H99	chrA02	+	9779691	9779720	9779720
chrA02H100	chrA02	+	9781271	9781297	9781297
chrA02H101	chrA02	+	9819547	9819575	9819575
chrA02H102	chrA02	+	9880889	9880916	9880916
chrA02H103	chrA02	+	9935335	9935362	9935362
chrA02H104	chrA02	+	9942883	9942908	9942908
chrA02H105	chrA02	+	9962432	9962461	9962461
chrA02H106	chrA02	+	10027609	10027636	10027636	BnaA02g16780D	-	1	1	10021201	10028144
chrA02H107	chrA02	+	10396966	10396993	10396993
chrA02H108	chrA02	+	10398545	10398573	10398573
chrA02H109	chrA02	+	10467591	10467620	10467620
chrA02H110	chrA02	+	10491459	10491488	10491488
chrA02H111	chrA02	+	10636784	10636811	10636811
chrA02H112	chrA02	+	10730303	10730330	10730330
chrA02H113	chrA02	+	10739635	10739666	10739666
chrA02H114	chrA02	+	10770888	10770916	10770916
chrA02H115	chrA02	+	10771569	10771599	10771599
chrA02H116	chrA02	+	10873332	10873358	10873358
chrA02H117	chrA02	+	11018275	11018305	11018305
chrA02H118	chrA02	+	11044371	11044397	11044397	BnaA02g18220D	+	1	1	11043475	11047158
chrA02H119	chrA02	+	11101917	11101943	11101943
chrA02H120	chrA02	+	11102974	11103003	11103003
chrA02H121	chrA02	+	11131360	11131385	11131385
chrA02H122	chrA02	+	11156102	11156127	11156127
chrA02H123	chrA02	+	11357089	11357116	11357116
chrA02H124	chrA02	+	11392321	11392349	11392349
chrA02H125	chrA02	+	11406150	11406177	11406177
chrA02H126	chrA02	+	11623779	11623806	11623806
chrA02H127	chrA02	+	11704679	11704705	11704705
chrA02H128	chrA02	+	11726704	11726730	11726730
chrA02H129	chrA02	+	11735378	11735405	11735405
chrA02H130	chrA02	+	11850431	11850458	11850458
chrA02H131	chrA02	+	11853630	11853653	11853653
chrA02H132	chrA02	+	11892668	11892695	11892695
chrA02H133	chrA02	+	12319172	12319199	12319199
chrA02H134	chrA02	+	12327551	12327581	12327581
chrA02H135	chrA02	+	12328527	12328554	12328554
chrA02H136	chrA02	+	12407900	12407927	12407927
chrA02H137	chrA02	+	12418573	12418600	12418600
chrA02H138	chrA02	+	12538433	12538464	12538464
chrA02H139	chrA02	+	12623872	12623901	12623901
chrA02H140	chrA02	+	12668329	12668358	12668358
chrA02H141	chrA02	+	12765556	12765585	12765585
chrA02H142	chrA02	+	12772944	12772971	12772971
chrA02H143	chrA02	+	12798034	12798061	12798061
chrA02H144	chrA02	+	13006727	13006754	13006754
chrA02H145	chrA02	+	13039066	13039091	13039091
chrA02H146	chrA02	+	13040334	13040362	13040362
chrA02H147	chrA02	+	13109295	13109322	13109322
chrA02H148	chrA02	+	13123285	13123311	13123311
chrA02H149	chrA02	+	13138095	13138121	13138121
chrA02H150	chrA02	+	13140508	13140538	13140538
chrA02H151	chrA02	+	13153321	13153348	13153348
chrA02H152	chrA02	+	13299010	13299038	13299038
chrA02H153	chrA02	+	13314917	13314943	13314943
chrA02H154	chrA02	+	13456110	13456136	13456136
chrA02H155	chrA02	+	13560339	13560366	13560366
chrA02H156	chrA02	+	13732938	13732967	13732967
chrA02H157	chrA02	+	13734339	13734368	13734368
chrA02H158	chrA02	+	13736789	13736818	13736818
chrA02H159	chrA02	+	13829205	13829232	13829232
chrA02H160	chrA02	+	13903218	13903244	13903244
chrA02H161	chrA02	+	13950951	13950975	13950975
chrA02H162	chrA02	+	14097130	14097157	14097157
chrA02H163	chrA02	+	14147841	14147870	14147870	BnaA02g21750D	-	1	1	14145771	14148687
chrA02H164	chrA02	+	14393394	14393423	14393423
chrA02H165	chrA02	+	14707523	14707555	14707555
chrA02H166	chrA02	+	14710814	14710846	14710846
chrA02H167	chrA02	+	14714105	14714137	14714137
chrA02H168	chrA02	+	14793221	14793250	14793250
chrA02H169	chrA02	+	14860218	14860244	14860244
chrA02H170	chrA02	+	14866422	14866449	14866449
chrA02H171	chrA02	+	14876862	14876890	14876890
chrA02H172	chrA02	+	14957611	14957637	14957637
chrA02H173	chrA02	+	15029181	15029209	15029209
chrA02H174	chrA02	+	15030915	15030943	15030943
chrA02H175	chrA02	+	15062474	15062504	15062504
chrA02H176	chrA02	+	15247391	15247420	15247420
chrA02H177	chrA02	+	15404973	15405002	15405002
chrA02H178	chrA02	+	15596109	15596138	15596138
chrA02H179	chrA02	+	15768689	15768715	15768715
chrA02H180	chrA02	+	15967280	15967307	15967307
chrA02H181	chrA02	+	16048816	16048840	16048840
chrA02H182	chrA02	+	16209086	16209116	16209116	BnaA02g23190D	+	1	1	16206625	16209841
chrA02H183	chrA02	+	16235310	16235338	16235338
chrA02H184	chrA02	+	16236051	16236075	16236075
chrA02H185	chrA02	+	16567854	16567885	16567885
chrA02H186	chrA02	+	16592959	16592985	16592985
chrA02H187	chrA02	+	16933304	16933333	16933333
chrA02H188	chrA02	+	16976342	16976370	16976370
chrA02H189	chrA02	+	16985564	16985590	16985590
chrA02H190	chrA02	+	16990413	16990436	16990436
chrA02H191	chrA02	+	17015360	17015388	17015388
chrA02H192	chrA02	+	17061224	17061251	17061251
chrA02H193	chrA02	+	17299356	17299381	17299381
chrA02H194	chrA02	+	17332213	17332238	17332238
chrA02H195	chrA02	+	17440318	17440346	17440346	BnaA02g24100D	-	1	1	17436139	17443075
chrA02H196	chrA02	+	17536928	17536955	17536955
chrA02H197	chrA02	+	17538712	17538741	17538741
chrA02H198	chrA02	+	17542983	17543011	17543011
chrA02H199	chrA02	+	17559477	17559506	17559506
chrA02H200	chrA02	+	17565024	17565050	17565050
chrA02H201	chrA02	+	17603959	17603987	17603987
chrA02H202	chrA02	+	17621554	17621581	17621581
chrA02H203	chrA02	+	17753317	17753345	17753345
chrA02H204	chrA02	+	17992423	17992448	17992448
chrA02H205	chrA02	+	18062621	18062644	18062644
chrA02H206	chrA02	+	18226268	18226294	18226294
chrA02H207	chrA02	+	18340736	18340762	18340762
chrA02H208	chrA02	+	18422105	18422132	18422132
chrA02H209	chrA02	+	18436158	18436186	18436186
chrA02H210	chrA02	+	18527497	18527525	18527525	BnaA02g25170D	+	1	1	18515874	18532420
chrA02H211	chrA02	+	18648804	18648830	18648830
chrA02H212	chrA02	+	18672802	18672828	18672828
chrA02H213	chrA02	+	18713577	18713603	18713603
chrA02H214	chrA02	+	18822064	18822091	18822091
chrA02H215	chrA02	+	18847275	18847304	18847304
chrA02H216	chrA02	+	18930788	18930813	18930813
chrA02H217	chrA02	+	18980514	18980542	18980542
chrA02H218	chrA02	+	19012595	19012621	19012621
chrA02H219	chrA02	+	19018454	19018481	19018481
chrA02H220	chrA02	+	19079660	19079687	19079687
chrA02H221	chrA02	+	19105395	19105422	19105422
chrA02H222	chrA02	+	19112365	19112390	19112390
chrA02H223	chrA02	+	19353205	19353232	19353232
chrA02H224	chrA02	+	19582837	19582864	19582864
chrA02H225	chrA02	+	19606779	19606804	19606804
chrA02H226	chrA02	+	19619463	19619492	19619492
chrA02H227	chrA02	+	19650149	19650176	19650176
[truncated: 13,192 more rows]

## Sheet: Bol1.0CDS
HelitronID	Chr	[+/-]	Start	End	InsertPos	transcript_id CDS	Strand	Zones	ZoneID	Zonestart	ZoneEnd
[truncated: 5,392 more rows]

[truncated: 21 more sheets: Bol1.0mRNA, Bolv2CDS, Bolv2mRNA, Brav1.5CDS, Brav1.5mRNA, CruCDS, Crugenezone, TPV8CDS, TPV8mRNA, Cs_CDS, Cs_mRNA, Aar_CDS, Aar_mRNA, Lal_CDS, Lal_mRNA, Sir_CDS, Sir_mRNA, Cgr_CDS, Cgr_mRNA, Tha173_CDS …]
