# Supplementary material for: Helitron distribution in Brassicaceae and whole Genome Helitron density as a character for distinguishing plant species
Source: BMC Bioinformatics. 2019 Jun 24;20:354. doi: 10.1186/s12859-019-2945-8 (PMC6591975; doi:10.1186/s12859-019-2945-8)
Supplement: Supplementary file 5 — Table S9. GO and KEGG pathway enrichment of Brassicaceae Helitron inserted genes. (XLSX 33 kb) [file 12859_2019_2945_MOESM5_ESM.xlsx]

## Sheet: biological process (BP)
Table S9 GO and KEGG pathway enrichment of Brassicaceae Helitron inserted genes
BP	GO_Name	GO_ID	GO_Level	P_value	EnrichmentScore	HitsGenesCountsInSelectedSet	HitsGenesCountsInBackground	AllGenesCountsInSelectedSet	AllGenesCountsInBackground	GenesOfSelectedSetInGOterm	corrected p-value(BH method)
Ath
Bra	inorganic anion transport	GO:0015698	7	0.000123354	2.65261	19	660	300	27643	Bra005843,Bra024691,Bra014404,Bra022131,Bra012567,Bra019191,Bra031056,Bra003719,Bra024615,Bra035979,Bra019583,Bra019686,Bra000710,Bra027397,Bra029565,Bra027463,Bra016446,Bra006404,Bra001283,	0.0986829
	anion transmembrane transport	GO:0098656	7	0.000181957	3.782	11	268	300	27643	Bra014404,Bra019191,Bra003719,Bra035979,Bra019474,Bra007103,Bra000710,Bra034816,Bra016446,Bra006404,Bra020908,	0.0970439
	carotene metabolic process	GO:0016119	8	0.000195959	13.6509	4	27	300	27643	Bra037563,Bra040330,Bra003121,Bra007825,	0.0783836
	phosphate ion transport	GO:0006817	8	0.000207292	7.08795	6	78	300	27643	Bra024691,Bra003719,Bra035979,Bra019686,Bra027463,Bra016446,	0.0663333
	xanthophyll metabolic process	GO:0016122	10	0.000226675	13.1633	4	28	300	27643	Bra037563,Bra040330,Bra003121,Bra007825,	0.0604468
	inorganic anion transmembrane transport	GO:0098661	8	0.000298263	12.2858	4	30	300	27643	Bra014404,Bra003719,Bra000710,Bra016446,	0.0681743
	ion transmembrane transport	GO:0034220	6	0.000476745	2.53059	17	619	300	27643	Bra014404,Bra019191,Bra003719,Bra035979,Bra010543,Bra019474,Bra007103,Bra000710,Bra011941,Bra034816,Bra021967,Bra003154,Bra016446,Bra018503,Bra006404,Bra015442,Bra020908,	0.095349
	animal organ development	GO:0048513	4	0.000787855	3.17736	11	319	300	27643	Bra040313,Bra035567,Bra023570,Bra013884,Bra010469,Bra004907,Bra019583,Bra010543,Bra019766,Bra009618,Bra008613,	0.0969668
	drug transmembrane transport	GO:0006855	7	0.00124944	4.32888	7	149	300	27643	Bra024379,Bra038747,Bra031297,Bra031296,Bra017241,Bra015131,Bra001283,	0.0951956
	transmembrane transport	GO:0055085	5	0.00131113	1.76774	32	1668	300	27643	Bra027534,Bra024379,Bra038747,Bra025437,Bra025425,Bra014404,Bra019098,Bra022131,Bra012567,Bra019191,Bra031297,Bra031296,Bra003719,Bra035979,Bra010543,Bra019474,Bra007103,Bra000710,Bra011941,Bra017241,Bra034816,Bra032864,Bra021967,Bra003154,Bra027463,Bra015131,Bra016446,Bra018503,Bra006404,Bra001283,Bra015442,Bra020908,	0.0953547
	glucuronoxylan metabolic process	GO:0010413	9	0.00134738	2.97237	11	341	300	27643	Bra029831,Bra004776,Bra011034,Bra015978,Bra022131,Bra029565,Bra010940,Bra027006,Bra020918,Bra001283,Bra039768,	0.0937305
	xylan biosynthetic process	GO:0045492	9	0.00144421	2.94644	11	344	300	27643	Bra029831,Bra004776,Bra011034,Bra015978,Bra022131,Bra029565,Bra010940,Bra027006,Bra020918,Bra001283,Bra039768,	0.0962804
	arsenate ion transmembrane transport	GO:1901684	8	0.00145605	13.1633	3	21	300	27643	Bra003719,Bra035979,Bra016446,	0.0931874
	DNA topological change	GO:0006265	7	0.00145605	13.1633	3	21	300	27643	Bra026408,Bra035567,Bra005795,	0.0931874
	drug transport	GO:0015893	6	0.00174946	4.0823	7	158	300	27643	Bra024379,Bra038747,Bra031297,Bra031296,Bra017241,Bra015131,Bra001283,	0.0999692
Bolv1	drug transmembrane transport	GO:0006855	7	4.50223e-05	9.41945	6	159	117	29205	Bol039745,Bol009227,Bol027342,Bol005394,Bol031315,Bol038344,	0.0582138
	drug transport	GO:0015893	6	6.3207e-05	8.86208	6	169	117	29205	Bol039745,Bol009227,Bol027342,Bol005394,Bol031315,Bol038344,	0.0408633
	response to drug	GO:0042493	4	6.74633e-05	8.75843	6	171	117	29205	Bol039745,Bol009227,Bol027342,Bol005394,Bol031315,Bol038344,	0.0290767
	anion transport	GO:0006820	6	0.000126493	2.77532	17	1529	117	29205	Bol021679,Bol016253,Bol005001,Bol040092,Bol035575,Bol017762,Bol040742,Bol017652,Bol005394,Bol032527,Bol031315,Bol038344,Bol009129,Bol007103,Bol035620,Bol021089,Bol029530,	0.0408889
	sexual reproduction	GO:0019953	3	0.000174646	4.09877	10	609	117	29205	Bol039874,Bol025655,Bol012575,Bol036140,Bol021442,Bol030153,Bol019814,Bol036043,Bol041071,Bol017561,	0.0451634
	multi-organism reproductive process	GO:0044703	3	0.000201629	4.02605	10	620	117	29205	Bol039874,Bol025655,Bol012575,Bol036140,Bol021442,Bol030153,Bol019814,Bol036043,Bol041071,Bol017561,	0.0434511
	transmembrane transport	GO:0055085	5	0.000236503	2.5399	18	1769	117	29205	Bol021679,Bol011759,Bol005001,Bol038534,Bol039745,Bol024729,Bol012695,Bol017762,Bol009227,Bol008130,Bol017652,Bol042057,Bol027342,Bol005394,Bol031315,Bol038344,Bol007103,Bol014689,	0.0436855
	multi-organism process	GO:0051704	2	0.00034632	1.81438	33	4540	117	29205	Bol021679,Bol016005,Bol008588,Bol039632,Bol039874,Bol038534,Bol032438,Bol012462,Bol019254,Bol025655,Bol012575,Bol036140,Bol017762,Bol021442,Bol030153,Bol019814,Bol037385,Bol025556,Bol027342,Bol015105,Bol036043,Bol038344,Bol037013,Bol017261,Bol009129,Bol021195,Bol030331,Bol044495,Bol034325,Bol041071,Bol017561,Bol022217,Bol033102,	0.0559739
	ion transport	GO:0006811	5	0.000452399	2.06507	24	2901	117	29205	Bol021679,Bol029162,Bol016253,Bol005001,Bol040092,Bol038534,Bol024729,Bol035575,Bol036140,Bol017762,Bol017086,Bol040742,Bol008130,Bol017652,Bol042057,Bol005394,Bol032527,Bol031315,Bol038344,Bol009129,Bol007103,Bol035620,Bol021089,Bol029530,	0.0649947
Bna	response to wounding	GO:0009611	4	2.14456e-08	2.58634	43	1925	550	63681	BnaC07g38400D,BnaC05g18770D,BnaA10g13850D,BnaA09g56860D,BnaC01g18080D,BnaA08g07730D,BnaC03g65220D,BnaA01g08240D,BnaC02g09500D,BnaC05g29300D,BnaA07g24860D,BnaC02g22590D,BnaA05g24380D,BnaA03g41900D,BnaA01g14730D,BnaA01g15290D,BnaC01g07950D,BnaA09g57030D,BnaCnng48650D,BnaC03g62660D,BnaC01g31590D,BnaA04g09360D,BnaCnng47950D,BnaC04g39780D,BnaA05g18920D,BnaA03g43530D,BnaA02g33650D,BnaC07g12330D,BnaA09g…	4.40279e-05
	suberin biosynthetic process	GO:0010345	7	2.57977e-05	10.3687	6	67	550	63681	BnaA10g13850D,BnaC02g09500D,BnaCnng48650D,BnaCnng47950D,BnaA02g07380D,BnaCnng48640D,	0.0264814

## Sheet: cellular component (CC)
cellular component
CC	GO_Name	GO_ID	GO_Level	P_value	EnrichmentScore	HitsGenesCountsInSelectedSet	HitsGenesCountsInBackground	AllGenesCountsInSelectedSet	AllGenesCountsInBackground	GenesOfSelectedSetInGOterm	corrected p-value(BH method)
Ath
Bra	cell periphery	GO:0071944	3	0.000708489	1.34308	97	7408	304	31182	Bra027534,Bra004776,Bra026795,Bra024379,Bra003576,Bra030915,Bra011281,Bra034041,Bra022177,Bra000166,Bra002791,Bra038747,Bra029910,Bra035106,Bra024691,Bra013212,Bra015873,Bra015756,Bra025783,Bra021291,Bra013662,Bra001322,Bra033146,Bra014404,Bra015978,Bra032293,Bra001547,Bra035671,Bra000213,Bra038817,Bra012567,Bra019191,Bra035657,Bra031297,Bra031296,Bra010232,Bra034553,Bra034317,Bra003719,Bra023300…	0.0779338
Bolv1
Bna	extracellular region	GO:0005576	2	3.13559e-07	1.59869	113	8808	581	72400	BnaA03g57660D,BnaC07g38400D,BnaC08g39650D,BnaA06g17630D,BnaA09g24080D,BnaC05g28820D,BnaA03g50670D,BnaA03g38280D,BnaA05g04020D,BnaC04g46880D,BnaC08g20810D,BnaC04g20490D,BnaA08g24270D,BnaA10g05390D,BnaA05g18950D,BnaA02g31860D,BnaC03g35820D,BnaA03g25470D,BnaA05g08640D,BnaA08g11860D,BnaA08g09180D,BnaC08g14590D,BnaA08g07730D,BnaC07g36770D,BnaAnng08030D,BnaA10g13540D,BnaC04g03450D,BnaA01g00680D,BnaA05g…	8.68559e-05
	cell periphery	GO:0071944	3	5.17518e-05	1.30087	178	17051	581	72400	BnaA03g57660D,BnaC01g06910D,BnaCnng14770D,BnaC08g39650D,BnaCnng65810D,BnaA09g24080D,BnaA04g14740D,BnaC07g50020D,BnaA07g31020D,BnaA05g04020D,BnaA07g22940D,BnaC09g15470D,BnaC06g34470D,BnaA03g08140D,BnaC05g41110D,BnaA03g19300D,BnaC04g10860D,BnaC05g18770D,BnaA05g07880D,BnaC08g20810D,BnaA10g13850D,BnaC04g20490D,BnaA04g22760D,BnaA08g24270D,BnaA07g16310D,BnaA01g32280D,BnaA03g02020D,BnaA03g53480D,BnaC03g…	0.00716763
	plant-type cell wall	GO:0009505	5	0.000463315	2.15004	24	1391	581	72400	BnaA09g24080D,BnaA05g04020D,BnaC08g20810D,BnaA08g11860D,BnaA08g09180D,BnaC07g36770D,BnaC01g34490D,BnaC02g45340D,BnaC02g22590D,BnaC09g01750D,BnaC09g36520D,BnaCnng46580D,BnaC07g05540D,BnaA06g35070D,BnaA04g10040D,BnaA05g07650D,BnaA01g27010D,BnaC01g17820D,BnaA04g00530D,BnaA09g41590D,BnaCnng38120D,BnaA02g29680D,BnaC02g13500D,BnaA01g31480D,	0.0427795
	cell wall	GO:0005618	4	0.0014231	1.62473	43	3298	581	72400	BnaA03g57660D,BnaA09g24080D,BnaA05g04020D,BnaA03g08140D,BnaC08g20810D,BnaA08g24270D,BnaC03g35820D,BnaA08g11860D,BnaA08g09180D,BnaC07g36770D,BnaC01g34490D,BnaC02g45340D,BnaC03g47440D,BnaC02g22590D,BnaC06g32200D,BnaA09g27970D,BnaC09g01750D,BnaC09g36520D,BnaA01g37080D,BnaC02g42730D,BnaCnng46580D,BnaC07g05540D,BnaA02g21750D,BnaA03g30510D,BnaC07g01060D,BnaC05g20600D,BnaA06g35070D,BnaA04g10040D,BnaA05g…	0.0985495
	external encapsulating structure	GO:0030312	3	0.00155817	1.61688	43	3314	581	72400	BnaA03g57660D,BnaA09g24080D,BnaA05g04020D,BnaA03g08140D,BnaC08g20810D,BnaA08g24270D,BnaC03g35820D,BnaA08g11860D,BnaA08g09180D,BnaC07g36770D,BnaC01g34490D,BnaC02g45340D,BnaC03g47440D,BnaC02g22590D,BnaC06g32200D,BnaA09g27970D,BnaC09g01750D,BnaC09g36520D,BnaA01g37080D,BnaC02g42730D,BnaCnng46580D,BnaC07g05540D,BnaA02g21750D,BnaA03g30510D,BnaC07g01060D,BnaC05g20600D,BnaA06g35070D,BnaA04g10040D,BnaA05g…	0.0863227

## Sheet: molecular function (MF)
molecular function
MF	GO_Name	GO_ID	GO_Level	P_value	EnrichmentScore	HitsGenesCountsInSelectedSet	HitsGenesCountsInBackground	AllGenesCountsInSelectedSet	AllGenesCountsInBackground	GenesOfSelectedSetInGOterm	corrected p-value(BH method)
Ath	triplet codon-amino acid adaptor activity	GO:0030533	8	0.000173264	5.05223	8	688	61	26504	AT5G56975,AT3G26747,AT5G05985,AT2G22110,AT4G39672,AT5G15175,AT5G38155,AT3G11395,	0.0284152
	base pairing	GO:0000496	5	0.000173264	5.05223	8	688	61	26504	AT5G56975,AT3G26747,AT5G05985,AT2G22110,AT4G39672,AT5G15175,AT5G38155,AT3G11395,	0.0284152
	base pairing with RNA	GO:0000498	6	0.000173264	5.05223	8	688	61	26504	AT5G56975,AT3G26747,AT5G05985,AT2G22110,AT4G39672,AT5G15175,AT5G38155,AT3G11395,	0.0284152
	base pairing with mRNA	GO:0000499	7	0.000173264	5.05223	8	688	61	26504	AT5G56975,AT3G26747,AT5G05985,AT2G22110,AT4G39672,AT5G15175,AT5G38155,AT3G11395,	0.0284152
	binding, bridging	GO:0060090	3	0.000200614	4.94443	8	703	61	26504	AT5G56975,AT3G26747,AT5G05985,AT2G22110,AT4G39672,AT5G15175,AT5G38155,AT3G11395,	0.00658014
	oxidoreductase activity, acting on paired donors, with incorporation or reduction of molecular oxygen, NAD(P)H as one donor, and incorporation of one atom of oxygen	GO:0016709	5	0.00113063	8.77761	4	198	61	26504	AT4G31940,AT1G62580,AT1G12160,AT3G28740,	0.0309038
	N,N-dimethylaniline monooxygenase activity	GO:0004499	6	0.00176233	32.1846	2	27	61	26504	AT1G62580,AT1G12160,	0.0412888
	oxidoreductase activity, acting on paired donors, with incorporation or reduction of molecular oxygen	GO:0016705	4	0.00199063	5.59912	5	388	61	26504	AT4G31940,AT1G55290,AT1G62580,AT1G12160,AT3G28740,	0.0408079
	oxidoreductase activity	GO:0016491	3	0.00233728	2.85474	10	1522	61	26504	AT4G31940,AT4G02180,AT2G21550,AT1G55290,AT1G62580,AT1G12160,AT3G28740,AT4G08780,AT2G17420,AT1G64060,	0.0294857
	RNA binding	GO:0003723	5	0.0039592	2.49578	11	1915	61	26504	AT5G56975,AT3G26747,AT5G05985,AT4G39280,AT1G33520,AT2G22110,AT4G39672,AT5G51300,AT5G15175,AT5G38155,AT3G11395,	0.0463792
	monooxygenase activity	GO:0004497	4	0.00506071	5.79322	4	300	61	26504	AT4G31940,AT1G62580,AT1G12160,AT3G28740,	0.0553304
	NADP binding	GO:0050661	5	0.00846457	14.4831	2	60	61	26504	AT1G62580,AT1G12160,	0.0661043
	antioxidant activity	GO:0016209	2	0.0088199	7.08411	3	184	61	26504	AT4G08780,AT2G17420,AT1G64060,	0.0657483
	metal ion binding	GO:0046872	5	0.0104943	1.88146	15	3464	61	26504	AT4G31940,AT4G02180,AT1G31710,AT1G55290,AT5G17600,AT3G28740,AT5G51300,AT4G08780,AT2G18880,AT1G52940,AT2G28840,AT4G34430,AT1G64060,AT2G40100,AT3G45460,	0.063743
	cation binding	GO:0043169	4	0.0109029	1.87335	15	3479	61	26504	AT4G31940,AT4G02180,AT1G31710,AT1G55290,AT5G17600,AT3G28740,AT5G51300,AT4G08780,AT2G18880,AT1G52940,AT2G28840,AT4G34430,AT1G64060,AT2G40100,AT3G45460,	0.0638599
	binding	GO:0005488	2	0.0112674	1.35157	36	11573	61	26504	AT4G31940,AT5G56975,AT4G02180,AT1G31710,AT3G26747,AT4G20370,AT3G43990,AT1G03030,AT2G23770,AT2G46770,AT5G05985,AT1G55290,AT1G62580,AT4G39280,AT1G12160,AT1G33520,AT5G17600,AT1G10586,AT2G22110,AT4G39672,AT3G28740,AT5G51300,AT5G15175,AT4G08780,AT2G18880,AT1G52940,AT5G53200,AT1G54040,AT2G28840,AT4G34430,AT1G64060,AT4G37150,AT2G40100,AT3G45460,AT5G38155,AT3G11395,	0.0637188
	tetrapyrrole binding	GO:0046906	4	0.0114236	4.5736	4	380	61	26504	AT4G31940,AT3G28740,AT4G08780,AT2G40100,	0.0624492
	oxygen binding	GO:0019825	3	0.0167933	5.57041	3	234	61	26504	AT4G31940,AT1G62580,AT3G28740,	0.0810028
	ion binding	GO:0043167	3	0.0186057	1.55679	21	5861	61	26504	AT4G31940,AT4G02180,AT1G31710,AT4G20370,AT1G03030,AT2G23770,AT1G55290,AT1G62580,AT4G39280,AT1G12160,AT5G17600,AT3G28740,AT5G51300,AT4G08780,AT2G18880,AT1G52940,AT2G28840,AT4G34430,AT1G64060,AT2G40100,AT3G45460,	0.0802982
	heterocyclic compound binding	GO:1901363	3	0.0205787	1.45803	25	7450	61	26504	AT4G31940,AT5G56975,AT3G26747,AT3G43990,AT1G03030,AT2G23770,AT2G46770,AT5G05985,AT1G62580,AT4G39280,AT1G12160,AT1G33520,AT1G10586,AT2G22110,AT4G39672,AT3G28740,AT5G51300,AT5G15175,AT4G08780,AT5G53200,AT4G34430,AT2G40100,AT3G45460,AT5G38155,AT3G11395,	0.086536
	organic cyclic compound binding	GO:0097159	3	0.0211959	1.45451	25	7468	61	26504	AT4G31940,AT5G56975,AT3G26747,AT3G43990,AT1G03030,AT2G23770,AT2G46770,AT5G05985,AT1G62580,AT4G39280,AT1G12160,AT1G33520,AT1G10586,AT2G22110,AT4G39672,AT3G28740,AT5G51300,AT5G15175,AT4G08780,AT5G53200,AT4G34430,AT2G40100,AT3G45460,AT5G38155,AT3G11395,	0.0869032
	nucleic acid binding	GO:0003676	4	0.021246	1.65391	17	4466	61	26504	AT5G56975,AT3G26747,AT3G43990,AT2G46770,AT5G05985,AT4G39280,AT1G33520,AT1G10586,AT2G22110,AT4G39672,AT5G51300,AT5G15175,AT5G53200,AT4G34430,AT3G45460,AT5G38155,AT3G11395,	0.0849839
Bra	catalytic activity	GO:0003824	2	1.54046e-05	1.23724	187	14106	295	27532	Bra027534,Bra029831,Bra034061,Bra004655,Bra005630,Bra037448,Bra039627,Bra037563,Bra003576,Bra009089,Bra014554,Bra038767,Bra021090,Bra015640,Bra030915,Bra034041,Bra005843,Bra000166,Bra005979,Bra004402,Bra002791,Bra017925,Bra026408,Bra029910,Bra040313,Bra035106,Bra035101,Bra013212,Bra015873,Bra014305,Bra037647,Bra015756,Bra001476,Bra001113,Bra025783,Bra025425,Bra023230,Bra021291,Bra013662,Bra004837…	0.00776393
	dioxygenase activity	GO:0051213	4	0.000197237	3.74678	11	274	295	27532	Bra001476,Bra040330,Bra037747,Bra013884,Bra021492,Bra010469,Bra019485,Bra000848,Bra027231,Bra007607,Bra007825,	0.0497038
	active transmembrane transporter activity	GO:0022804	4	0.00035268	2.21067	23	971	295	27532	Bra027534,Bra024379,Bra003576,Bra038747,Bra025425,Bra014404,Bra031297,Bra031296,Bra003719,Bra024622,Bra035979,Bra010543,Bra017241,Bra032864,Bra021967,Bra018657,Bra003154,Bra027463,Bra015131,Bra016446,Bra018503,Bra001283,Bra015442,	0.0592502
	drug transmembrane transporter activity	GO:0015238	4	0.00039064	5.26856	7	124	295	27532	Bra024379,Bra038747,Bra025425,Bra031297,Bra031296,Bra015131,Bra001283,	0.0492207
	water transmembrane transporter activity	GO:0005372	5	0.000425869	7.90922	5	59	295	27532	Bra025437,Bra022131,Bra012567,Bra035521,Bra000710,	0.0429276
	water channel activity	GO:0015250	6	0.000425869	7.90922	5	59	295	27532	Bra025437,Bra022131,Bra012567,Bra035521,Bra000710,	0.0429276
	transmembrane transporter activity	GO:0022857	3	0.000428332	1.82691	35	1788	295	27532	Bra027534,Bra040759,Bra024379,Bra003576,Bra038747,Bra025437,Bra025425,Bra014404,Bra022131,Bra012567,Bra031297,Bra031296,Bra035521,Bra003719,Bra024622,Bra035979,Bra001601,Bra010543,Bra007103,Bra000710,Bra011941,Bra017241,Bra034816,Bra032864,Bra021967,Bra029555,Bra018657,Bra003154,Bra027463,Bra015131,Bra016446,Bra018503,Bra001283,Bra015442,Bra020908,	0.0308399
	DNA topoisomerase II activity	GO:0061505	5	0.000503587	18.6658	3	15	295	27532	Bra026408,Bra035567,Bra005795,	0.031726
	DNA topoisomerase type II (ATP-hydrolyzing) activity	GO:0003918	11	0.000503587	18.6658	3	15	295	27532	Bra026408,Bra035567,Bra005795,	0.031726
	drug transporter activity	GO:0090484	3	0.000519222	5.0254	7	130	295	27532	Bra024379,Bra038747,Bra025425,Bra031297,Bra031296,Bra015131,Bra001283,	0.0261688
	cyclase activity	GO:0009975	3	0.000715475	9.82409	4	38	295	27532	Bra005630,Bra037563,Bra015361,Bra025164,	0.0327818
	phosphate transmembrane transporter activity	GO:1901677	4	0.000957187	9.10525	4	41	295	27532	Bra003719,Bra035979,Bra027463,Bra016446,	0.0402018
	phosphate ion transmembrane transporter activity	GO:0015114	8	0.000957187	9.10525	4	41	295	27532	Bra003719,Bra035979,Bra027463,Bra016446,	0.0402018
	secondary active transmembrane transporter activity	GO:0015291	5	0.00108336	2.51334	15	557	295	27532	Bra024379,Bra038747,Bra014404,Bra031297,Bra031296,Bra003719,Bra035979,Bra010543,Bra021967,Bra003154,Bra027463,Bra015131,Bra016446,Bra001283,Bra015442,	0.0390011
	oxidoreductase activity	GO:0016491	3	0.0011291	1.5981	45	2628	295	27532	Bra005843,Bra040313,Bra001476,Bra001113,Bra040330,Bra037741,Bra020191,Bra037747,Bra013769,Bra034583,Bra013884,Bra012792,Bra019191,Bra021492,Bra012788,Bra027908,Bra004923,Bra024747,Bra021239,Bra010469,Bra004907,Bra011762,Bra019485,Bra001601,Bra008241,Bra034862,Bra029253,Bra035814,Bra005169,Bra041076,Bra000848,Bra022979,Bra033739,Bra008631,Bra030206,Bra019636,Bra027231,Bra003121,Bra007607,Bra027339…	0.0379377
	hydrolase activity	GO:0016787	3	0.00118467	1.39714	75	5010	295	27532	Bra027534,Bra004655,Bra039627,Bra003576,Bra009089,Bra015640,Bra030915,Bra034041,Bra005979,Bra026408,Bra029910,Bra035106,Bra013212,Bra015873,Bra014305,Bra037647,Bra025783,Bra025425,Bra023230,Bra021291,Bra004837,Bra025894,Bra035567,Bra033146,Bra022003,Bra001547,Bra031189,Bra034697,Bra003737,Bra037955,Bra034553,Bra003719,Bra023300,Bra018056,Bra017084,Bra024622,Bra023635,Bra032698,Bra033543,Bra032218…	0.0373171
	lipase activity	GO:0016298	5	0.0011985	3.49983	9	240	295	27532	Bra030915,Bra029910,Bra022003,Bra003737,Bra037955,Bra017084,Bra032218,Bra033651,Bra028143,	0.035532
	DNA topoisomerase activity	GO:0003916	4	0.00121269	13.9993	3	20	295	27532	Bra026408,Bra035567,Bra005795,	0.0339553
	nucleoside-triphosphatase activity	GO:0017111	7	0.00122838	1.86259	28	1403	295	27532	Bra027534,Bra003576,Bra009089,Bra015640,Bra026408,Bra025425,Bra025894,Bra035567,Bra003719,Bra024622,Bra023635,Bra032698,Bra033543,Bra001944,Bra041053,Bra022979,Bra011941,Bra017241,Bra020533,Bra019766,Bra032864,Bra018657,Bra005795,Bra016446,Bra018503,Bra027790,Bra027791,Bra038795,	0.0325845
	pyrophosphatase activity	GO:0016462	6	0.00127578	1.8337	29	1476	295	27532	Bra027534,Bra039627,Bra003576,Bra009089,Bra015640,Bra026408,Bra025425,Bra025894,Bra035567,Bra003719,Bra024622,Bra023635,Bra032698,Bra033543,Bra001944,Bra041053,Bra022979,Bra011941,Bra017241,Bra020533,Bra019766,Bra032864,Bra018657,Bra005795,Bra016446,Bra018503,Bra027790,Bra027791,Bra038795,	0.0321497
	hydrolase activity, acting on acid anhydrides, in phosphorus-containing anhydrides	GO:0016818	5	0.00136994	1.82504	29	1483	295	27532	Bra027534,Bra039627,Bra003576,Bra009089,Bra015640,Bra026408,Bra025425,Bra025894,Bra035567,Bra003719,Bra024622,Bra023635,Bra032698,Bra033543,Bra001944,Bra041053,Bra022979,Bra011941,Bra017241,Bra020533,Bra019766,Bra032864,Bra018657,Bra005795,Bra016446,Bra018503,Bra027790,Bra027791,Bra038795,	0.0328786
	antiporter activity	GO:0015297	6	0.00142157	3.41447	9	246	295	27532	Bra024379,Bra038747,Bra031297,Bra031296,Bra010543,Bra003154,Bra015131,Bra001283,Bra015442,	0.0325669
	hydrolase activity, acting on acid anhydrides	GO:0016817	4	0.00153011	1.8116	29	1494	295	27532	Bra027534,Bra039627,Bra003576,Bra009089,Bra015640,Bra026408,Bra025425,Bra025894,Bra035567,Bra003719,Bra024622,Bra023635,Bra032698,Bra033543,Bra001944,Bra041053,Bra022979,Bra011941,Bra017241,Bra020533,Bra019766,Bra032864,Bra018657,Bra005795,Bra016446,Bra018503,Bra027790,Bra027791,Bra038795,	0.0335293
	oxidoreductase activity, acting on paired donors, with incorporation or reduction of molecular oxygen, 2-oxoglutarate as one donor, and incorporation of one atom each of oxygen into both donors	GO:0016706	5	0.00178416	3.62442	8	206	295	27532	Bra001476,Bra037747,Bra013884,Bra021492,Bra010469,Bra019485,Bra027231,Bra007607,	0.0374673
	protein binding, bridging	GO:0030674	4	0.00231896	26.6654	2	7	295	27532	Bra005123,Bra016694,	0.0467503
	inorganic anion transmembrane transporter activity	GO:0015103	7	0.00280252	3.75461	7	174	295	27532	Bra014404,Bra012567,Bra003719,Bra035979,Bra000710,Bra027463,Bra016446,	0.0543257
	ATPase-coupled phosphate ion transmembrane transporter activity	GO:0015415	9	0.00307011	23.3322	2	8	295	27532	Bra003719,Bra016446,	0.0573087
	DNA topoisomerase type I activity	GO:0003917	5	0.00307011	23.3322	2	8	295	27532	Bra026408,Bra035567,	0.0573087
	transporter activity	GO:0005215	2	0.00318689	1.58609	38	2236	295	27532	Bra027534,Bra040759,Bra024379,Bra003576,Bra000166,Bra038747,Bra025437,Bra025425,Bra014404,Bra019098,Bra022131,Bra012567,Bra031297,Bra031296,Bra035521,Bra003719,Bra024622,Bra035979,Bra001601,Bra023868,Bra010543,Bra007103,Bra000710,Bra011941,Bra017241,Bra034816,Bra032864,Bra021967,Bra029555,Bra018657,Bra003154,Bra027463,Bra015131,Bra016446,Bra018503,Bra001283,Bra015442,Bra020908,	0.0553859
	substrate-specific transmembrane transporter activity	GO:0022891	4	0.00390619	1.71696	28	1522	295	27532	Bra027534,Bra040759,Bra003576,Bra025437,Bra014404,Bra022131,Bra012567,Bra035521,Bra003719,Bra024622,Bra035979,Bra001601,Bra010543,Bra007103,Bra000710,Bra011941,Bra034816,Bra032864,Bra021967,Bra029555,Bra018657,Bra003154,Bra027463,Bra016446,Bra018503,Bra001283,Bra015442,Bra020908,	0.065624
	binding, bridging	GO:0060090	3	0.00391942	20.7397	2	9	295	27532	Bra005123,Bra016694,	0.0637222
	ATPase activity, coupled	GO:0042623	9	0.0044878	2.16373	15	647	295	27532	Bra027534,Bra003576,Bra026408,Bra025425,Bra035567,Bra003719,Bra024622,Bra022979,Bra017241,Bra020533,Bra032864,Bra018657,Bra005795,Bra016446,Bra018503,	0.0706828
	ATPase activity, coupled to movement of substances	GO:0043492	10	0.00474302	2.66654	10	350	295	27532	Bra027534,Bra003576,Bra025425,Bra003719,Bra024622,Bra017241,Bra032864,Bra018657,Bra016446,Bra018503,	0.0724389
	ATPase activity, coupled to transmembrane movement of substances	GO:0042626	7	0.00474302	2.66654	10	350	295	27532	Bra027534,Bra003576,Bra025425,Bra003719,Bra024622,Bra017241,Bra032864,Bra018657,Bra016446,Bra018503,	0.0724389
	borate transmembrane transporter activity	GO:0046715	8	0.00486472	18.6658	2	10	295	27532	Bra014404,Bra000710,	0.070052
	hydrolase activity, acting on acid anhydrides, catalyzing transmembrane movement of substances	GO:0016820	5	0.00493294	2.65139	10	352	295	27532	Bra027534,Bra003576,Bra025425,Bra003719,Bra024622,Bra017241,Bra032864,Bra018657,Bra016446,Bra018503,	0.0690612
	transferase activity, transferring acyl groups, acyl groups converted into alkyl on transfer	GO:0046912	5	0.00523798	8.48444	3	33	295	27532	Bra014554,Bra024737,Bra018524,	0.0713498
Bolv1	secondary active transmembrane transporter activity	GO:0015291	5	1.37862e-05	4.98178	11	569	111	28604	Bol005001,Bol038534,Bol024729,Bol012695,Bol017762,Bol040742,Bol009227,Bol042057,Bol027342,Bol031315,Bol038344,	0.00439779
	active transmembrane transporter activity	GO:0022804	4	5.96955e-05	3.41963	14	1055	111	28604	Bol005001,Bol040092,Bol038534,Bol039745,Bol024729,Bol012695,Bol017762,Bol040742,Bol009227,Bol042057,Bol027342,Bol005394,Bol031315,Bol038344,	0.00952143
	antiporter activity	GO:0015297	6	8.28882e-05	6.78141	7	266	111	28604	Bol038534,Bol024729,Bol040742,Bol009227,Bol027342,Bol031315,Bol038344,	0.00881377
	transmembrane transporter activity	GO:0022857	3	0.00110912	2.29121	17	1912	111	28604	Bol005001,Bol040092,Bol038534,Bol039745,Bol024729,Bol012695,Bol017762,Bol040742,Bol009227,Bol017652,Bol042057,Bol027342,Bol005394,Bol031315,Bol038344,Bol007103,Bol021089,	0.0884526
	linoleate 13S-lipoxygenase activity	GO:0016165	6	0.00151611	34.3592	2	15	111	28604	Bol023261,Bol037013,	0.0967276
Bna	long-chain-fatty-acyl-CoA reductase activity	GO:0050062	6	3.32737e-07	32.5844	5	17	535	59271	BnaA10g13850D,BnaC02g09500D,BnaCnng48650D,BnaCnng47950D,BnaCnng48640D,	0.000216944
	carbon-oxygen lyase activity, acting on phosphates	GO:0016838	5	7.70449e-07	9.06438	9	110	535	59271	BnaA03g44460D,BnaA03g44440D,BnaAnng04000D,BnaC07g30450D,BnaA04g09360D,BnaC03g30630D,BnaA06g11450D,BnaA06g33330D,BnaA03g26050D,	0.000251166
	terpene synthase activity	GO:0010333	6	1.19761e-06	10.3058	8	86	535	59271	BnaA03g44460D,BnaA03g44440D,BnaAnng04000D,BnaC07g30450D,BnaA04g09360D,BnaC03g30630D,BnaA06g33330D,BnaA03g26050D,	0.000260281
	catalytic activity	GO:0003824	2	1.81549e-06	1.18201	345	32336	535	59271	BnaA03g57660D,BnaC07g24190D,BnaCnng14770D,BnaC07g38400D,BnaC08g39650D,BnaAnng25450D,BnaC02g16260D,BnaA04g17480D,BnaA06g17630D,BnaA09g24080D,BnaC05g28820D,BnaC07g50020D,BnaA06g28280D,BnaC07g42040D,BnaA07g31020D,BnaA03g50670D,BnaC03g47720D,BnaA05g04020D,BnaC02g33020D,BnaA04g03320D,BnaC06g34470D,BnaC04g46880D,BnaC05g41110D,BnaC04g12290D,BnaA03g19300D,BnaC05g18770D,BnaC08g20810D,BnaC02g34440D,BnaCnng…	0.000295925
	fatty-acyl-CoA reductase (alcohol-forming) activity	GO:0080019	6	2.41522e-06	15.4586	6	43	535	59271	BnaA10g13850D,BnaC02g09500D,BnaCnng48650D,BnaCnng47950D,BnaC03g66380D,BnaCnng48640D,	0.000314944
	ent-copalyl diphosphate synthase activity	GO:0009905	5	7.21525e-06	66.4721	3	5	535	59271	BnaAnng04000D,BnaC03g30630D,BnaA03g26050D,	0.000784057
	primary amine oxidase activity	GO:0008131	6	3.89536e-05	9.63364	6	69	535	59271	BnaA08g07730D,BnaA02g21440D,BnaC03g23740D,BnaA10g14600D,BnaC08g47510D,BnaC02g26940D,	0.00362825
	ADP binding	GO:0043531	8	0.000178715	3.16534	14	490	535	59271	BnaA05g07880D,BnaC07g37000D,BnaC01g11830D,BnaA05g07930D,BnaC01g27870D,BnaA09g21200D,BnaC09g36950D,BnaC09g18900D,BnaA09g11760D,BnaA09g11650D,BnaA02g25170D,BnaCnng17260D,BnaC07g46000D,BnaA09g16680D,	0.0145653
	inward rectifier potassium channel activity	GO:0005242	10	0.000379883	11.6618	4	38	535	59271	BnaA04g14740D,BnaC04g14750D,BnaC03g62660D,BnaA03g13690D,	0.0275204
	ligand-gated cation channel activity	GO:0099094	8	0.000379883	11.6618	4	38	535	59271	BnaA04g14740D,BnaC04g14750D,BnaC03g62660D,BnaA03g13690D,	0.0275204
	glucuronoxylan glucuronosyltransferase activity	GO:0080116	7	0.000452558	19.5506	3	17	535	59271	BnaA08g18970D,BnaC03g57690D,BnaA08g11820D,	0.0268243
	4-methylumbelliferyl-beta-D-glucopyranoside beta-glucosidase activity	GO:0080081	8	0.000482112	55.3935	2	4	535	59271	BnaC01g34490D,BnaA01g27010D,	0.0261948
	beta-gentiobiose beta-glucosidase activity	GO:0080083	8	0.000482112	55.3935	2	4	535	59271	BnaC01g34490D,BnaA01g27010D,	0.0261948
	esculin beta-glucosidase activity	GO:0080082	8	0.000482112	55.3935	2	4	535	59271	BnaC01g34490D,BnaA01g27010D,	0.0261948
	amygdalin beta-glucosidase activity	GO:0047668	8	0.000482112	55.3935	2	4	535	59271	BnaC01g34490D,BnaA01g27010D,	0.0261948
	3'-tyrosyl-DNA phosphodiesterase activity	GO:0017005	8	0.000482112	55.3935	2	4	535	59271	BnaC03g06820D,BnaA03g05280D,	0.0261948
	tyrosyl-DNA phosphodiesterase activity	GO:0070259	7	0.000482112	55.3935	2	4	535	59271	BnaC03g06820D,BnaA03g05280D,	0.0261948
	oxidoreductase activity, acting on the CH-NH2 group of donors, oxygen as acceptor	GO:0016641	5	0.00103955	5.27557	6	126	535	59271	BnaA08g07730D,BnaA02g21440D,BnaC03g23740D,BnaA10g14600D,BnaC08g47510D,BnaC02g26940D,	0.0376547
	marneral synthase activity	GO:0034074	6	0.0011909	36.929	2	6	535	59271	BnaA05g18920D,BnaC05g31930D,	0.0408666
	cellobiose glucosidase activity	GO:0080079	8	0.00165729	31.6534	2	7	535	59271	BnaC01g34490D,BnaA01g27010D,	0.0540277
	quinone binding	GO:0048038	4	0.00200561	5.65239	5	98	535	59271	BnaA06g20490D,BnaA08g07730D,BnaA02g21440D,BnaC03g23740D,BnaC08g47510D,	0.0622696
	phosphoric diester hydrolase activity	GO:0008081	6	0.00217107	3.53106	8	251	535	59271	BnaC03g06820D,BnaC02g45340D,BnaA06g27660D,BnaA03g53800D,BnaA09g16380D,BnaCnng38120D,BnaA03g05280D,BnaA06g08710D,	0.0643428
	tetracycline transporter activity	GO:0008493	5	0.00219652	27.6967	2	8	535	59271	BnaA07g03250D,BnaCnng26960D,	0.0622667
	antibiotic transporter activity	GO:0042895	4	0.00219652	27.6967	2	8	535	59271	BnaA07g03250D,BnaCnng26960D,	0.0622667
	hydrolase activity, acting on ester bonds	GO:0016788	4	0.00220144	1.54786	47	3364	535	59271	BnaC07g24190D,BnaAnng25450D,BnaA04g17480D,BnaC02g33020D,BnaC04g46880D,BnaC04g12290D,BnaA08g05220D,BnaA02g30880D,BnaA08g11860D,BnaCnng05920D,BnaC03g06820D,BnaA09g54220D,BnaA06g26940D,BnaC07g21320D,BnaC02g45340D,BnaA07g37220D,BnaA09g15250D,BnaC04g41200D,BnaA01g37080D,BnaA06g27660D,BnaC07g21330D,BnaA10g28190D,BnaA03g47230D,BnaC04g36030D,BnaA03g43530D,BnaA03g53800D,BnaA05g07650D,BnaA06g29800D,BnaA09g…	0.0574135
	cyclase activity	GO:0009975	3	0.00228841	5.4845	5	101	535	59271	BnaC05g18770D,BnaC07g30450D,BnaA09g57030D,BnaA04g09360D,BnaA06g33330D,	0.0573864
	arabidiol synthase activity	GO:0034075	6	0.00280725	24.6193	2	9	535	59271	BnaA05g18920D,BnaC05g31930D,	0.0677898
	thalianol synthase activity	GO:0051746	6	0.00280725	24.6193	2	9	535	59271	BnaA05g18920D,BnaC05g31930D,	0.0677898
	magnesium ion binding	GO:0000287	6	0.00353929	2.63778	11	462	535	59271	BnaC09g42190D,BnaA03g44460D,BnaA03g44440D,BnaAnng04000D,BnaA05g13980D,BnaC07g30450D,BnaA04g09360D,BnaC03g30630D,BnaA09g18360D,BnaA06g33330D,BnaA03g26050D,	0.0795729
	oxidoreductase activity, acting on the aldehyde or oxo group of donors, NAD or NADP as acceptor	GO:0016620	5	0.00387498	3.55738	7	218	535	59271	BnaA10g13850D,BnaA08g24270D,BnaC02g09500D,BnaCnng48650D,BnaCnng47950D,BnaC03g66380D,BnaCnng48640D,	0.0842162
	very long-chain fatty acid-CoA ligase activity	GO:0031957	6	0.00505515	18.4645	2	12	535	59271	BnaC05g51350D,BnaA04g26960D,	0.0998775
	cysteine-tRNA ligase activity	GO:0004817	7	0.00505515	18.4645	2	12	535	59271	BnaA04g08860D,BnaA07g14570D,	0.0998775
	drug transporter activity	GO:0090484	3	0.00518064	3.05619	8	290	535	59271	BnaC04g10860D,BnaAnng13490D,BnaA10g17050D,BnaC03g74630D,BnaC01g31860D,BnaA03g30330D,BnaA07g03250D,BnaCnng26960D,	0.0965079

## Sheet: KEGG pathway 
KEGG pathway
	Term Name	GeneHitsInSelectedSet	AllGenesInSelectedSet	GeneHitsInBackground	AllGenesInBackground	p-value	enrichFactor	GeneListInSelectedSets	corrected p-value(BH method)
Ath	Biosynthesis of other secondary metabolites	5	12	347	5062	0.000779041	6.07829	[AT1G55290, AT2G22990, AT4G37150, AT4G08780, AT1G31710]	0.0210341
	00940 Phenylpropanoid biosynthesis	3	12	170	5062	0.00654621	7.44412	[AT1G55290, AT2G22990, AT4G08780]	0.0883739
Bra
Bolv1	00073 Cutin, suberine and wax biosynthesis	5	28	48	6946	1.11043e-06	25.8408	[Bol025251, Bol037013, Bol017561, Bol017086, Bol012575]	4.66382e-05
	Lipid metabolism	7	28	510	6946	0.00335992	3.4049	[Bol025251, Bol023261, Bol037013, Bol017561, Bol014156, Bol017086, Bol012575]	0.0705583
Bna	00061 Fatty acid biosynthesis	5	110	128	14571	0.00283735	5.17436	[BnaA10g18090D, BnaA10g18080D, BnaC01g32050D, BnaC05g51350D, BnaA04g26960D]	0.263874
	00040 Pentose and glucuronate interconversions	7	110	280	14571	0.00531307	3.31159	[BnaC08g39650D, BnaCnng10180D, BnaA01g37080D, BnaA08g11860D, BnaCnng14770D, BnaA01g31480D, BnaA02g29680D]	0.247058
	00073 Cutin, suberine and wax biosynthesis	4	110	95	14571	0.00578208	5.57742	[BnaA07g23760D, BnaC03g66380D, BnaCnng47950D, BnaA10g13850D]	0.179245
	00960 Tropane, piperidine and pyridine alkaloid biosynthesis	4	110	101	14571	0.00716511	5.24608	[BnaC03g23740D, BnaA05g12600D, BnaA08g07730D, BnaC04g40340D]	0.166589
	00460 Cyanoamino acid metabolism	5	110	164	14571	0.00805845	4.03853	[BnaA06g17630D, BnaA05g26090D, BnaA05g04040D, BnaC01g34490D, BnaA01g27010D]	0.149887
	00350 Tyrosine metabolism	4	110	110	14571	0.00962328	4.81686	[BnaC03g23740D, BnaA08g07730D, BnaC02g34440D, BnaA01g08240D]	0.149161
